# Supplementary material for: Gene expression profiling of alveolar soft-part sarcoma (ASPS)
Source: BMC Cancer. 2009 Jan 15;9:22. doi: 10.1186/1471-2407-9-22 (PMC2635365; doi:10.1186/1471-2407-9-22)
Supplement: Additional File 2 — Primer sequences. Table of primer sequences used during SYBR green quantitative RT-PCR validation of ASPS patient cDNA. [file 1471-2407-9-22-S2.xls]

## Sheet: Sheet1
Pair	Functional Class	Gene ID	Affy ID	Gene Identifier	Forward	Reverse	Fragment	Quality
1	Angiogenesis	ANGPTL2	239039_at	AI859031	cggcGTGAAGCATGTGAGGAGCcG	TATGAAAGCCTCTTCCCTCCTG	59	5*
2		ANGPTL2	239039_at	AI859031	ACAAGTTCACCACAACAATCCA	cacagatAACCCTAGAGATCAGGCATCTGtG	75	3*
3		HIF1A	200989_at	NM_001530	CGTTCCTTCGATCAGTTGTC	TCAGTGGTGGCAGTGGTAGT	143	5*
4		MDK	209035_at	M69148	cggcGAAGAAGGAGTTTGGAGCcG	CCTTCTTCAGGGTGCCTTGG	105	4*
5		MET	203510_at	BG170541	cgagagTTAGTCATCCCAATGTCCTCTcG	CTTCACTTCGCAGGCAGATTCC	57	4*
6		MET	203510_at	BG170541	cgttctAGTTTCCTAATTCATCTCAGAAcG	AGGATACTGCACTTGTCGGCATGA	56	4*
7		PLG	209977_at	M74220	cggacTGTGGCTGTTACCGTGTCcG	TGGTGTCCTGTTATGTGTGTGAGG	81	4*
8		STAB1	204150_at	NM_015136	cggtcCAGCAGCCCTTGTAGTGACcG	AGACACTGCCCACTGCCACTC	68	5*
9		TIMP2	203167_at	NM_003255	cgtccCTACATCTCCTCCCCGGAcG	CCCGTTGATGTTCTTCTCTGTGA	69	5*
10		VEGF	211527_x_at	M27281	AGGAGGAGGGCAGAATCATCA	CTCGATTGGATGGCAGTAGCT	76	5*
11		VEGFB	203683_s_at	NM_003377	CAGCTTCCTCCGTTGCCAAG	cgaagAAAGCCATGTGTCACCTTcG	92	4*
12	Growth Factors/Mediators	IGFBP1	205302_at	NM_000596	gtactgaCTTTGGGACGCCATCAGtAC	GGTGACATGGAGAGCCTTCGAG	58	4*
13		IGFBP1	205302_at	NM_000596	GGCTCTCCATGTCACCAACATC	cgtagaTGCCTTGGCTAAACTCTCTAcG	91	4*
14		NTSR2	206899_at	NM_012344	CAGCCAGGGCGACTTCTATCA	cgtgacTGAGGCTAGGAGGGGTCAcG	87	5*
15		PCSK1	205825_at	NM_000439	GGCTGAAAGAGAACGGGATACA	cgggCTGGCTGAGAAGAGGTCCcG	192	5*
16		PRL	205445_at	NM_000948	GCATATTGCGATCCTGGAATGA	cggaaTCTTGCATACCACGTACTTCcG	69	4*
17		PRL	205445_at	NM_000948	CGATCCTGGAATGAGCCTCTGT	cggagTTTGGATAGGATAGCCTCcG	86	4*
18	DNA/RNA metabolism	IHPK3	231179_at	R99291	CCGAGTACCCAGAGAACAAGC	cggttTACATTTTCCAGCAACAAGAACcG	55	5*
19		PRM1	206358_at	NM_002761	cggtaGAGCCGGAGCAGATATTACcG	TCCTTCGTCTGCGACTTCTTTG	55	5*
20		PRM1	206358_at	NM_002761	cggtaGAGCCGGAGCAGATATTACcG	CCTCCTTCGTCTGCGACTTCT	57	5*
21		PRM2	210122_at	BC005303	CCAAGAGGAGCAAGGGCTGAG	gacactgAGCCTCCTTCGAGAGCAGTGtC	106	3*
22		PRM2	210122_at	BC005303	CCAAGAGGAGCAAGGGCTGAG	gacactgAGCCTCCTTCGAGAGCAGTGtC	106	3*
23		UPP1	203234_at	NM_003364	cggtcTGCCATGTATAAAGTAGGACcG	GGAATGCCCATACCATGACTGA	59	5*
24		UPP1	203234_at	NM_003364	cggatCTCCAACGTCACTATCATCcG	TCCACTGCCTGCTCTGTTATGA	92	4*
25	Developmental	BCAT1	214390_s_at	AI652662	TGTCAAATACCGGCAGAGTTGC	cgatacaCCTCAACATGGATAGAATGTATcG	66	4*
26		CPXM2	236144_at	BF726934	AGAGACGACAGCGTGGGTGA	gacccaGTTGGTTTAATTTGCATGGGtC	76	3*
27		CPZ	211062_s_at	BC006393	GGACAGGTCGGAGAATAGGTGTG	cggacCCGTGAAGCTGTACCAGTCcG	88	5*
28		FZD10	219764_at	NM_007197	ACTTCAAGTGGCCCGACTCC	cggaaGTTCTTGTTGGGGAGTTTCcG	55	5*
29		GPNMB	1554018_at	BC011595	CCCTCGTGGGCTCAAATATAACA	cggtgTCTAGGGAATATCAGGTTCACcG	55	5*
30		INHBE	210587_at	BC005161	GATGGGTTGCACCTGACCAGT	cggagCACTCCCTGGCTGTAGTCTCcG	99	5*
31		PRKAG2	222582_at	AF087875	cgggATAAAATCCACAGATTGCCcG	AAAGTGCATTCCCACTGATAGGG	55	5*
32		PRL	205445_at	NM_000948	GCATATTGCGATCCTGGAATGA	cggaaTCTTGCATACCACGTACTTCcG	69	4*
33		PRL	205445_at	NM_000948	CGATCCTGGAATGAGCCTCTGT	cggagTTTGGATAGGATAGCCTCcG	86	4*
34		PSG9	207733_x_at	NM_002784	cggtgTCACGGAATCTAACCCACcG	CCTGATTGCTGAAACTTCCCATT	69	5*
35		PSG9	207733_x_at	NM_002784	cggtgTCACGGAATCTAACCCACcG	CCTGATTGCTGAAACTTCCCATT	69	5*
36	Tissue of Origin	ANKRD23	1553366_s_at	NM_144994	GACTGCCTGGAGCACCTCATC	cgcacCCCCTTCCTTATCCTGTGcG	66	4*
37		CST2	208555_x_at	NM_001322	CCTCAATGATGAGCGGGTACAG	cgagtatTCTTCAGTGGCCTTGTTATACTcG	76	4*
38		ENO3	204483_at	NM_001976	CACGGGTATCTATGAGGCTCTGG	cgctaGACTCCTTTCCCCAGGTAGcG	72	5*
39		FAP	209955_s_at	U76833	AATTCAACTGTGATGGCAAGAGC	cggaacCACATTATCATCTGCTGTTCcG	87	4*
40		HES4	227347_x_at	NM_021170	cgtccCAAAACCCTCATCCTGGAcG	GATGTCCGCCTTCTCCAGCTT	75	4*
41		ITGB1BP3	221051_s_at	NM_014446	GCTGGAGTCTCTGGACATGGAG	cggacGAGGAGGATGTGGGTGTCcG	132	5*
42		ITGB1BP3	221051_s_at	NM_014446	cgtcttAAATAGCAGTTGGGGAAGAcG	CCATGTCCAGAGACTCCAGCA	66	4*
43		KBTBD10	219106_s_at	NM_006063	GGACTTCCACCTCTGCCTTCAG	cggtcCATCCACCTCTCCCAGACcG	60	5*
44		MYF6	206372_at	NM_002469	cgaatcGGAGGAGCAAGTATTGATTcG	GAAAGGCATCGAAGGCTACTCG	56	4*
45		NEB	205054_at	NM_004543	cggtcGCCAAGATGCAGTCAGACcG	GGTGTGGAAGGAGGTCTTGGAT	71	4*
46		PLOD2	202620_s_at	NM_000935	cgcttCCAGAAGAAAATCTAAGTCAAGcG	AAAGTCCATTCCCATGTTTCTGG	56	4*
47		RAPSN	211570_s_at	BC004196	cggcATAGGCGAGAAGAACAGCcG	GGTGGAAGATGTGGGAGCAAG	59	5*
48		SIPA1L3	37831_at	AB011117	CCTCCCTACCGACAGCCTTCT	cggcTGTATCTCACGTAGGTGGCcG	68	5*
49		SRPX2	205499_at	NM_014467	cggatGCAGGTTCTGGCTACTATCcG	GAGCCTGTGGGACCTCCTCT	72	5*
50		TRIM63	236972_at	AI351421	CCGTATGTCTGGGATAGGCACT	cgtccGGGTAGCACTCACAGGGAcG	61	5*
51	Drug Resistance	ABCB5	240717_at	AI334015	gactgtgGAGAGCATTAACACGTCACAGtC	CCCTGTGATTCTGATTCTGTGC	141	4*
52		ABCC9	208561_at	NM_020297	AGGCAACAGCTTCCATTGACAT	cggacGCTATTGTCACCACGGTCcG	96	4*
53		NAT8	210289_at	AB013094	GGGACCAGGGCTACAGTGAAGTT	caccatTAGCAGAGAGCTGGATGGtG	63	4*
54		NAT8	210289_at	AB013094	cgtaagCCGAGAAGCTGAAGTTCACTTAcG	AAGTGCCTGTTCCATTGTGTCC	56	4*
55	Cell Cycle / Proliferation	ABP1	203559_s_at	NM_001091	GATCATGGGAGCACAGATGC	cgggGGCTCCCATAGAACTTCCcG	77	5*
56		ABP1	203559_s_at	NM_001091	cggcCACTTTCCACTACTATGATGCcG	GTGGGCATTTCAAAGAGGCAGA	76	4*
57		CCND1	208711_s_at	BC000076	cggatAGGAGAACAAACAGATCATCcG	ATGGAGGGCGGATTGGAAAT	96	4*
58		UMOD	206716_at	NM_003361	ATGCGTCCGTCCAGGTGAAG	cgtctaGGCGCTGTCAGGTTGTAGAcG	67	5*
59	Steroid Biosynthesis	CYP17A1	205502_at	NM_000102	AGCAAAGACAGCCTGGTGGAC	cggagATGTTGGTGATAGAGTCACTCcG	163	4*
60		CYP17A1	205502_at	NM_000102	cgccGTTATCATCAATCTGTGGGcG	CCCGCTGGATTCAAGAAACG	96	4*
61		STS	203770_s_at	J04964	cggatCAACTGGGAAGGAGGTATCcG	CATGTTGCTAGTGGGCTCATCA	99	4*
62	Metastasis	ADAM9	1555326_a_at	AF495383	TGGGAGAGATTGTTCCTGTGGA	cgggACTGCTAAAGTTTCTGGAACCcG	80	4*
63		CHI3L2	213060_s_at	U58515	TGCTTCTCCAGGGAGGATCTG	cggcGAATTTTCCTGGTTCCTGCcG	87	4*
64		CTSK	202450_s_at	NM_000396	cgcaGCGATAATCTGAACCATGcG	CAGTGCTTGTTTCCCTTCTGGA	68	4*
65		ECM1	209365_s_at	U65932	cggtcTACCCTTGACAAATACTGTGACcG	GGCAAAGCACTCATCCCGAGT	105	4*
66		POSTN	1555778_a_at	AY140646	CCATCACATCGGACATATTGGA	cggtcaGAGCAAAGAGTGTGAAGTGACcG	66	4*
67	Apoptosis	BIRC7	220451_s_at	NM_022161	gacgcGGGCTCTGAGGAGTTGCGtC	GATGGCCTGTGTGGAAGAAGC	109	4*
68		CASP4	209310_s_at	U25804	cggaaTCTCATCATGCACAGTTCcG	GCATTTGCTACCAGACCAGAGC	108	4*
69	Adhesion Molecules	CTNND2	209618_at	U96136	cgggAATTTGGATGGAGAGACCcG	ACTGGACCGAGGGAAACTGGT	76	4*
70		SCARB1	201819_at	NM_005505	CTCCGACTCTGGGCTCTTCAC	cgggAGTCAACCTTGCTCAGCCcG	99	5*
71	Transcription Factors	BHLHB3	223185_s_at	AI819798	CTCAAACCGGGAGAGGTATTGC	cgcatATTCAGTCCGACTTGGATGcG	86	4*
72		BHLHB3	223185_s_at	AI819798	cgttcTTGAAATCCCGAGTGGAAcG	AACCGAGCAACAGCATCAGAAG	108	4*
73		RFX4	223673_at	AF332192	CCAGCAGTTCCTCTTGATGTGG	cgggCTGTGCAAGGTCATGTCCcG	70	4*
74	Unknown	C20orf26	1564758_at	AK056971	CCCAGCTTCAGGAAGAGAGGAC	cgggCCACACTACTTTCCACCCcG	101	4*
75		KIAA0350	238376_at	AI436581	cggaaTAACTCTAGGATGCAGGTTCcG	TCGCTTCTCCAAACTCTGGTTG	68	4*
76	18s RNA	18s	-	-	GTTGGTGGAGCGATTTGTCTGGTT	TATTGCTCAATCTCGGGTGGCTGA	142	5*
77		18s	-	-	GTTGGTGGAGCGATTTGTCTGGTT	TATTGCTCAATCTCGGGTGGCTGA	142	5*
78		18s	-	-	GTTGGTGGAGCGATTTGTCTGGTT	TATTGCTCAATCTCGGGTGGCTGA	142	5*
79	Beta-Actin	Actin	-	-	AGAAGGATTCCTATGTGGGCG	CATGTCGTCCCAGTTGGTGAC	101	5*
80		Actin	-	-	AGAAGGATTCCTATGTGGGCG	CATGTCGTCCCAGTTGGTGAC	101	5*
81		Actin	-	-	AGAAGGATTCCTATGTGGGCG	CATGTCGTCCCAGTTGGTGAC	101	5*
