# Supplementary material for: Gene expression profiling of alveolar soft-part sarcoma (ASPS)
Source: BMC Cancer. 2009 Jan 15;9:22. doi: 10.1186/1471-2407-9-22 (PMC2635365; doi:10.1186/1471-2407-9-22)
Supplement: Additional File 3 — Differential Expression of ASPS Genes versus Universal RNA. Genesifter output from pairwise analysis of all ASPS patient arrays versus universal RNA. [file 1471-2407-9-22-S3.txt]

Group1	UNIVERSAL RNA													
Group2	ASPS PATIENT SAMPLES													
Statistics	t-test													
Data Transformation	Log Transformed													

Tests	7710													
Grp1 Mean	Grp1 SEM	Grp2 Mean	Grp2 SEM	Ratio	Direction	p-value	adj. p-value	 Gene Identifier	Other ID	Gene Name	UG Cluster	LocusLink	Gene ID	Chromosome
13.67285	0.07865	2.517211	0.025658	2281.3	Down	6.33E-24	6.78E-22	AK026411	217238_s_at	"Homo sapiens cDNA: FLJ22758 fis, clone KAIA0811, highly similar to HUMALDB Human aldolase B mRNA."	Hs.530274	229	ALDOB	9
13.33255	0.04625	2.206365	0.033488	2235.2	Down	1.59E-22	1.04E-20	NM_003361	206716_at	"Homo sapiens uromodulin (uromucoid, Tamm-Horsfall glycoprotein) (UMOD), mRNA. /PROD=uromodulin (uromucoid, Tamm-Horsfallglycoprotein) /FL=gb:NM_003361.1 gb:M15881.1 gb:M17778.1"	Hs.164470	7369	UMOD	16
13.4085	0.0386	2.523956	0.009685	1890.49	Down	1.66E-29	2.13E-26	BC005303	210122_at	"Homo sapiens, Similar to protamine 2, clone MGC:12373, mRNA, complete cds. /PROD=Similar to protamine 2 /FL=gb:BC005303.1 gb:NM_002762.1"	Hs.2324	5620	PRM2	16
13.62925	0.10575	2.88947	0.040602	1710	Down	5.50E-21	2.25E-19	NM_000035	204705_x_at	"Homo sapiens aldolase B, fructose-bisphosphate (ALDOB), mRNA. /PROD=aldolase B, fructose-bisphosphate /FL=gb:K01177.1 gb:NM_000035.1"	Hs.530274	229	ALDOB	9
3.105475	0.234545	13.380221	0.146813	1238.82	Up	4.29E-13	3.10E-12	NM_014446	221051_s_at	"Homo sapiens muscle-specific beta 1 integrin binding protein (MIBP), mRNA. /PROD=muscle-specific beta 1 integrin binding protein /FL=gb:NM_014446.1 gb:AF190819.1"	Hs.135458	27231	ITGB1BP3	19
13.7834	0.0751	3.590368	0.043289	1170.6	Down	2.12E-20	7.60E-19	BC005314	211357_s_at	"Homo sapiens, Similar to haptoglobin, clone MGC:12390, mRNA, complete cds. /PROD=Similar to haptoglobin /FL=gb:BC005314.1"	-	-	-	-
13.1151	0.0746	2.935011	0.021478	1160.14	Down	2.27E-24	2.92E-22	NM_002761	206358_at	"Homo sapiens protamine 1 (PRM1), mRNA. /PROD=protamine 1 /FL=gb:BC003673.1 gb:NM_002761.1"	Hs.2909	5619	PRM1	16
2.529185	0.107055	12.3857	0.268554	927.06	Up	2.13E-09	8.41E-09	AI637712	229052_at	"ESTs, Weakly similar to A57291 cytokine inducible nuclear protein C193 (H.sapiens)"	Hs.158935	200539	ANKRD23	2
12.8612	0.0755	3.019317	0.027306	917.7	Down	7.72E-23	5.67E-21	AB013094	210289_at	"Homo sapiens TSC501 mRNA, complete cds. /FL=gb:AB013094.1 gb:AB019551.1 gb:AF187813.1"	Hs.14637	9027	NAT8	2
2.246865	0.021255	11.985429	0.152238	854.28	Up	1.22E-12	8.11E-12	BC005161	210587_at	"Homo sapiens, Similar to inhibin beta E, clone MGC:4638, mRNA, complete cds. /PROD=Similar to inhibin beta E /FL=gb:BC005161.1"	Hs.279497	83729	INHBE	12
12.9526	0.0003	3.250869	0.026335	832.75	Down	3.23E-23	2.80E-21	NM_003357	205725_at	"Homo sapiens uteroglobin (UGB), mRNA. /PROD=uteroglobin /FL=gb:NM_003357.1 gb:U01101.1 gb:BC004481.1"	Hs.523732	7356	SCGB1A1	11
14.15925	0.05035	4.570908	0.136326	769.8	Down	3.35E-13	2.45E-12	M13577	209072_at	"Human myelin basic protein (MBP) mRNA, complete cds. /FL=gb:M13577.1"	Hs.551713	4155	MBP	18
2.611085	0.061155	12.162879	0.821907	750.54	Up	0.000786812	1.04E-03	NM_000948	205445_at	"Homo sapiens prolactin (PRL), mRNA. /PROD=prolactin /FL=gb:NM_000948.1"	Hs.1905	5617	PRL	6
4.179235	0.270395	13.683964	0.200236	726.45	Up	7.94E-11	3.97E-10	AI351421	236972_at	ESTs	Hs.279709	84676	TRIM63	1
12.12725	0.09445	2.819541	0.078937	633.72	Down	2.91E-16	3.81E-15	BF939489	209469_at	glycoprotein M6A /FL=gb:D49958.1	Hs.75819	2823	GPM6A	4
12.6962	0.1503	3.446372	0.046485	608.8	Down	3.79E-19	1.00E-17	NM_003284	206568_at	"Homo sapiens transition protein 1 (during histone to protamine replacement) (TNP1), mRNA. /PROD=transition protein 1 (during histone toprotamine replacement) /FL=gb:NM_003284.1"	Hs.3017	7141	TNP1	2
11.89825	0.19145	2.665089	0.033705	601.81	Down	1.70E-20	6.30E-19	NM_019644	206112_at	"Homo sapiens testis-specific ankyrin motif containing protein (LOC56311), mRNA. /PROD=testis-specific ankyrin motif containingprotein /FL=gb:D78334.1 gb:NM_019644.1"	Hs.371820	56311	ANKRD7	7
11.78035	0.06725	2.603526	0.05494	578.76	Down	2.29E-18	4.88E-17	AA778552	229967_at	ESTs	Hs.195685	146225	CMTM2	16
11.35125	0.06045	2.185645	0.008427	574.28	Down	1.96E-28	1.51E-25	AF239723	223609_at	"Homo sapiens AKAP-associated sperm protein (ASP) mRNA, complete cds. /PROD=AKAP-associated sperm protein /FL=gb:AF239723.1"	Hs.381089	83853	ROPN1L	5
11.45565	0.01895	2.30283	0.015593	569.21	Down	5.34E-26	1.42E-23	NM_021114	206310_at	"Homo sapiens serine protease inhibitor, Kazal type, 2 (acrosin-trypsin inhibitor) (SPINK2), mRNA. /PROD=serine protease inhibitor, Kazal type, 2(acrosin-trypsin inhibitor) /FL=gb:NM_021114.1"	Hs.98243	6691	SPINK2	4
12.11455	0.08285	3.020661	0.11163	546.43	Down	4.58E-14	3.87E-13	D49958	209470_s_at	"Homo sapiens mRNA for membrane glycoprotein M6, complete cds. /PROD=membrane glycoprotein M6 /FL=gb:D49958.1"	Hs.75819	2823	GPM6A	4
12.51225	0.07985	3.421074	0.042145	545.4	Down	7.54E-20	2.35E-18	AI016643	231368_at	ESTs	Hs.127882	284257	FAM44C	18
12.67655	0.03725	3.601078	0.44355	539.5	Down	2.85E-06	6.14E-06	NM_003081	202508_s_at	"Homo sapiens synaptosomal-associated protein, 25kD (SNAP25), mRNA. /PROD=synaptosomal-associated protein (25kD) /FL=gb:NM_003081.1 gb:L19761.1 gb:L19760.1 gb:D21267.1"	Hs.167317	6616	SNAP25	20
12.0583	0.3547	3.0599	0.033123	511.43	Down	6.82E-19	1.66E-17	NM_002591	208383_s_at	"Homo sapiens phosphoenolpyruvate carboxykinase 1 (soluble) (PCK1), mRNA. /PROD=phosphoenolpyruvate carboxykinase 1 (soluble) /FL=gb:NM_002591.1 gb:L05144.1"	Hs.1872	5105	PCK1	20
11.51885	0.09285	2.581598	0.048409	490.21	Down	6.67E-19	1.64E-17	NM_005764	219630_at	"Homo sapiens epithelial protein up-regulated in carcinoma, membrane associated protein 17 (DD96), mRNA. /PROD=epithelial protein up-regulated in carcinoma,membrane associated protein 17 /FL=gb:NM_005764.1"	Hs.431099	10158	PDZK1IP1	1
11.8171	0.0125	2.942439	0.051883	469.4	Down	1.47E-18	3.28E-17	M25532	210262_at	"Human testis-specific protein (Tpx-1) mRNA, complete cds. /FL=gb:M25532.1 gb:NM_003296.1"	Hs.2042	7180	CRISP2	6
11.19005	0.15585	2.392196	0.005839	445.06	Down	3.70E-25	6.94E-23	NM_007009	207021_at	"Homo sapiens zona pellucida binding protein (SP38), mRNA. /PROD=zona pellucida binding protein /FL=gb:NM_007009.1 gb:D17570.1 gb:BC005223.1"	Hs.388841	11055	ZPBP	7
10.9887	0.1698	2.303936	0.005957	411.5	Down	1.33E-24	1.89E-22	NM_013315	220205_at	"Homo sapiens transmembrane phosphatase with tensin homology (TPTE), mRNA. /PROD=transmembrane phosphatase with tensin homology /FL=gb:NM_013315.1 gb:AF007118.1"	Hs.122986	7179	TPTE	21
14.1842	0.6411	5.571041	1.205197	391.58	Down	0.020252858	2.19E-02	NM_006926	218835_at	"Homo sapiens surfactant, pulmonary-associated protein A2 (SFTPA2), mRNA. /PROD=surfactant, pulmonary-associated protein A2 /FL=gb:NM_006926.1"	Hs.464987	6436	SFTPA2	10
12.0866	0.0046	3.484566	0.072133	388.57	Down	2.23E-16	3.03E-15	AF230095	224179_s_at	"Homo sapiens kidney-specific protein 32 mRNA, complete cds. /PROD=kidney-specific protein 32 /FL=gb:AF230095.1"	-	-	-	-
11.25815	0.16165	2.665176	0.031883	386.14	Down	1.46E-20	5.48E-19	AL537457	221805_at	"neurofilament, light polypeptide (68kD) /FL=gb:NM_006158.1"	Hs.521461	4747	NEFL	8
11.08175	0.06245	2.51108	0.005402	380.21	Down	2.40E-29	2.65E-26	NM_017578	220425_x_at	"Homo sapiens AKAP-binding sperm protein ropporin (DKFZp434B1222), mRNA. /PROD=AKAP-binding sperm protein ropporin /FL=gb:NM_017578.1 gb:AF231410.1"	Hs.567516	54763	ROPN1	3
12.8352	0.0832	4.265693	0.422886	379.91	Down	3.19E-06	6.80E-06	BC002665	210198_s_at	"Homo sapiens, proteolipid protein (Pelizaeus-Merzbacher disease, spastic paraplegia 2, uncomplicated), clone MGC:3940, mRNA, complete cds. /PROD=proteolipid protein (Pelizaeus-Merzbacherdisease, spastic paraplegia 2, uncomplicated) /FL=gb:BC002665.1"	Hs.1787	5354	PLP1	X
12.24915	0.11355	3.682108	0.138536	379.26	Down	2.03E-12	1.30E-11	AL137671	215622_x_at	Homo sapiens mRNA; cDNA DKFZp434L1850 (from clone DKFZp434L1850); partial cds. /PROD=hypothetical protein	-	51533	-	-
10.89835	0.00285	2.354067	0.007101	373.32	Down	2.09E-30	4.04E-27	AW959427	238116_at	"ESTs, Moderately similar to AF161511 1 HSPC162 (H.sapiens)"	Hs.98849	83657	DYNLRB2	16
3.586705	0.270295	12.122007	0.251646	371.01	Up	6.35E-09	2.31E-08	NM_006063	219106_s_at	"Homo sapiens sarcomeric muscle protein (SARCOSIN), mRNA. /PROD=sarcomeric muscle protein /FL=gb:AF056929.1 gb:AF333387.1 gb:NM_006063.1"	Hs.50550	10324	KBTBD10	2
11.05355	0.15415	2.532884	0.050427	367.26	Down	3.44E-18	7.11E-17	NM_002055	203540_at	"Homo sapiens glial fibrillary acidic protein (GFAP), mRNA. /PROD=glial fibrillary acidic protein /FL=gb:NM_002055.1 gb:J04569.1"	Hs.514227	2670	GFAP	17
11.0534	0.16	2.562704	0.051601	359.71	Down	5.08E-18	1.02E-16	NM_001713	206119_at	"Homo sapiens betaine-homocysteine methyltransferase (BHMT), mRNA. /PROD=betaine-homocysteine methyltransferase /FL=gb:U50929.1 gb:NM_001713.1"	Hs.80756	635	BHMT	5
10.89035	0.19295	2.439452	0.10774	349.92	Down	9.39E-14	7.56E-13	AI806865	230277_at	hypothetical protein MGC5521	Hs.521064	-	ZNF655	7
10.8346	0.0095	2.396991	0.003479	346.72	Down	1.96E-34	1.51E-30	AI936596	231304_at	"ESTs, Moderately similar to A33391 calcineurin regulatory chain (H.sapiens)"	Hs.151167	5535	PPP3R2	9
10.6228	0.0983	2.36787	0.072364	305.48	Down	4.76E-16	6.05E-15	BG150433	227711_at	ESTs	Hs.524476	121355	FAM112B	12
10.8422	0.0803	2.588624	0.036158	305.19	Down	3.77E-20	1.28E-18	NM_016347	206963_s_at	"Homo sapiens putative N-acetyltransferase Camello 2 (CML2), mRNA. /PROD=putative N-acetyltransferase Camello 2 /FL=gb:NM_016347.1 gb:AF185571.1"	Hs.458287	51471	CML2	2
11.5106	0.0905	3.271834	0.055327	302.08	Down	1.24E-17	2.25E-16	BF057167	230473_s_at	"Human DNA sequence from clone RP5-1007G16 on chromosome 1p34.2-35.3. Contains part of the gene for a novel CUB and Sushi (SCR repeat) domain protein, a novel high-mobility group (nonhistone chromosomal) protein 2 (HMG2) like protein (pseudo) gene, a"	Hs.127736	127540	HMGB4	1
1.85092	0.04569	10.082737	0.180376	300.62	Up	1.18E-10	5.77E-10	NM_002469	206372_at	"Homo sapiens myogenic factor 6 (herculin) (MYF6), mRNA. /PROD=myogenic factor 6 (herculin) /FL=gb:NM_002469.1"	Hs.35937	4618	MYF6	12
11.702	0.0172	3.496204	0.068579	295.25	Down	2.14E-16	2.93E-15	NM_005764	1553589_a_at	"Homo sapiens epithelial protein up-regulated in carcinoma, membrane associated protein 17 (DD96), mRNA. /PROD=epithelial protein up-regulated in carcinoma,membrane associate /FL=gb:NM_005764.2"	Hs.431099	10158	PDZK1IP1	1
10.2417	0.2033	2.055938	0.005476	291.18	Down	2.82E-23	2.47E-21	AF303889	224191_x_at	"Homo sapiens ropporin mRNA, complete cds. /PROD=ropporin /FL=gb:AF303889.1"	Hs.567516	54763	ROPN1	3
10.58565	0.19005	2.431591	0.036894	284.85	Down	2.45E-19	6.79E-18	NM_000790	205311_at	"Homo sapiens dopa decarboxylase (aromatic L-amino acid decarboxylase) (DDC), mRNA. /PROD=dopa decarboxylase (aromatic L-amino aciddecarboxylase) /FL=gb:BC000485.1 gb:NM_000790.1 gb:M76180.1 gb:M88700.1"	Hs.359698	1644	DDC	7
10.6069	0.1187	2.463649	0.031875	282.72	Down	1.46E-20	5.48E-19	AF332192	223673_at	"Homo sapiens transcription factor NYD-sp10 mRNA, complete cds. /PROD=transcription factor NYD-sp10 /FL=gb:AF332192.1"	Hs.388827	5992	RFX4	12
10.76805	0.11685	2.650144	0.011907	277.8	Down	9.17E-25	1.41E-22	AI340264	231535_x_at	AKAP-binding sperm protein ropporin	Hs.567516	54763	ROPN1	3
10.6651	0.4243	2.590846	0.017279	269.52	Down	1.71E-18	3.74E-17	NM_001091	203559_s_at	"Homo sapiens amiloride binding protein 1 (amine oxidase (copper-containing)) (ABP1), mRNA. /PROD=amiloride binding protein 1 precursor /FL=gb:U11862.1 gb:NM_001091.1 gb:M55602.1"	Hs.521296	26	ABP1	7
11.8049	0.302	3.731916	0.176709	269.28	Down	1.43E-10	6.89E-10	AF039555	203797_at	"Homo sapiens visinin-like protein 1 (VSNL1) mRNA, complete cds. /PROD=visinin-like protein 1 /FL=gb:AF039555.1 gb:U14747.1 gb:AB001104.1 gb:NM_003385.1"	Hs.444212	7447	VSNL1	2
3.89714	0.02784	11.947579	0.140056	265.11	Up	5.25E-12	3.15E-11	BF510813	229275_at	Homo sapiens mRNA; cDNA DKFZp434B1231 (from clone DKFZp434B1231); partial cds	Hs.519024	91156	DKFZp434B1231	1
12.04295	0.07215	4.008858	0.049408	262.12	Down	3.49E-18	7.20E-17	BE972646	230608_at	ESTs	Hs.534539	128229	C1orf182	1
10.6827	0.1143	2.662991	0.04023	259.52	Down	3.13E-19	8.48E-18	NM_005543	214572_s_at	"Homo sapiens insulin-like 3 (Leydig cell) (INSL3), mRNA. /PROD=insulin-like 3 (Leydig cell) /FL=gb:NM_005543.1"	Hs.37062	3640	INSL3	19
11.3453	0.0692	3.336931	0.182714	257.49	Down	2.04E-10	9.53E-10	AW182303	215734_at	"Homo sapiens chromosome 19, cosmid R26660"	Hs.424049	113177	C19orf36	19
12.5395	0.0713	4.641194	0.139462	238.58	Down	6.53E-12	3.86E-11	NM_021136	203485_at	"Homo sapiens reticulon 1 (RTN1), mRNA. /PROD=reticulon 1 /FL=gb:L10333.1 gb:L10334.1 gb:NM_021136.1"	Hs.368626	6252	RTN1	14
10.48775	0.10805	2.621219	0.034622	233.38	Down	5.66E-20	1.84E-18	NM_024410	214485_at	"Homo sapiens outer dense fibre of sperm tails 1 (ODF1), mRNA. /PROD=outer dense fibre of sperm tails 1 /FL=gb:NM_024410.1"	Hs.159274	4956	ODF1	8
10.3544	0.2115	2.497581	0.014993	231.81	Down	7.75E-22	4.36E-20	NM_014364	207116_s_at	"Homo sapiens glyceraldehyde-3-phosphate dehydrogenase, testis-specific (GAPDS), mRNA. /PROD=glyceraldehyde-3-phosphate dehydrogenase,testis-specific /FL=gb:NM_014364.1"	Hs.248017	26330	GAPDHS	19
2.45723	0.32814	10.305361	0.345067	230.42	Up	8.85E-07	2.12E-06	NM_144994	1553366_s_at	"Homo sapiens diabetes related ankyrin repeat protein (DARP), mRNA. /PROD=diabetes related ankyrin repeat protein /FL=gb:NM_144994.4 gb:AF492401.1"	Hs.158935	200539	ANKRD23	2
11.10615	0.31355	3.264791	0.374026	229.34	Down	2.25E-06	4.97E-06	AA446073	229475_at	Homo sapiens mRNA; cDNA DKFZp434L0217 (from clone DKFZp434L0217); partial cds	Hs.180191	84944	MAEL	1
2.292735	0.080355	10.121516	0.982035	227.35	Up	0.011084714	1.24E-02	AI334015	240717_at	ESTs	Hs.404102	-	ABCB5	7
11.128	0.1292	3.326246	0.075702	223.13	Down	2.11E-15	2.33E-14	NM_000846	203924_at	"Homo sapiens glutathione S-transferase A2 (GSTA2), mRNA. /PROD=glutathione S-transferase A2 /FL=gb:BC002895.1 gb:M25627.1 gb:M16594.1 gb:M14777.1 gb:M15872.1 gb:M21758.1 gb:NM_000846.1"	Hs.94107	2939	GSTA2	6
2.60435	0.15554	10.381244	0.35607	219.32	Up	1.36E-06	3.12E-06	AI126808	222827_s_at	sarcomeric muscle protein /FL=gb:AF056929.1 gb:AF333387.1 gb:NM_006063.1	Hs.50550	10324	KBTBD10	2
9.91356	0.28164	2.138725	0.00432	219.01	Down	4.10E-21	1.78E-19	NM_002150	206024_at	"Homo sapiens 4-hydroxyphenylpyruvate dioxygenase (HPD), mRNA. /PROD=4-hydroxyphenylpyruvate dioxygenase /FL=gb:NM_002150.1"	Hs.2899	3242	HPD	12
9.94877	0.22983	2.187554	0.006629	216.95	Down	3.52E-22	2.14E-20	NM_031289	221252_s_at	"Homo sapiens hypothetical protein MGC3146 (MGC3146), mRNA. /PROD=hypothetical protein MGC3146 /FL=gb:NM_031289.1"	Hs.240053	83445	GSG1	12
12.4935	0.0426	4.770909	0.146564	211.22	Down	1.71E-11	9.51E-11	AY014283	221611_s_at	"Homo sapiens NYD-SP6 mRNA, complete cds. /PROD=NYD-SP6 /FL=gb:AY014283.1"	Hs.372719	51533	PHF7	3
10.9699	0.0242	3.2592	0.061729	209.48	Down	1.19E-16	1.72E-15	AA776758	231363_at	"ESTs, Weakly similar to SPR2H protein (M.musculus)"	Hs.125785	149018	LELP1	1
10.51545	0.42245	2.813336	0.166016	208.24	Down	1.50E-10	7.15E-10	NM_003986	205363_at	"Homo sapiens butyrobetaine (gamma), 2-oxoglutarate dioxygenase (gamma-butyrobetaine hydroxylase) 1 (BBOX1), mRNA. /PROD=gamma-butyrobetaine hydroxylase /FL=gb:AF082868.1 gb:NM_003986.1"	Hs.144845	8424	BBOX1	11
12.48235	0.09005	4.82073	0.379009	202.48	Down	3.28E-06	6.97E-06	AW264204	228335_at	ESTs	Hs.31595	5010	CLDN11	3
9.93053	0.23407	2.303541	0.013166	197.68	Down	2.04E-21	1.00E-19	AL137385	230718_at	Homo sapiens mRNA; cDNA DKFZp434M1126 (from clone DKFZp434M1126).	Hs.380061	124535	FLJ40311	17
10.313	0.2373	2.688645	0.012566	197.31	Down	2.08E-21	1.01E-19	AL136755	223861_at	Homo sapiens mRNA; cDNA DKFZp434A1315 (from clone DKFZp434A1315); complete cds. /PROD=hypothetical protein /FL=gb:AL136755.1	Hs.298312	84072	HORMAD1	1
9.92906	0.10294	2.31157	0.024479	196.38	Down	1.19E-21	6.35E-20	NM_014037	219820_at	"Homo sapiens NTT5 protein (NTT5), mRNA. /PROD=NTT5 protein /FL=gb:NM_014037.1 gb:AF265578.1 gb:AF151977.1 gb:AL136856.1"	Hs.130949	28968	SLC6A16	19
11.91485	0.04395	4.306693	0.086351	195.11	Down	1.52E-14	1.40E-13	NM_002385	207323_s_at	"Homo sapiens myelin basic protein (MBP), mRNA. /PROD=myelin basic protein /FL=gb:NM_002385.1 gb:M30516.1"	Hs.551713	4155	MBP	18
9.86322	0.20168	2.276348	0.006347	192.25	Down	8.54E-23	6.15E-21	AI991694	214400_at	insulin-like 3 (Leydig cell)	Hs.37062	3640	INSL3	19
10.7476	0.0931	3.177109	0.172675	190.08	Down	2.06E-10	9.59E-10	NM_000277	205719_s_at	"Homo sapiens phenylalanine hydroxylase (PAH), mRNA. /PROD=phenylalanine hydroxylase /FL=gb:U49897.1 gb:NM_000277.1"	Hs.325404	5053	PAH	12
9.961645	0.091455	2.398736	0.035593	189.09	Down	1.16E-19	3.50E-18	BG150360	231178_at	"ESTs, Weakly similar to hypothetical protein (H.sapiens)"	Hs.481235	132851	SPATA4	4
10.24855	0.04075	2.706581	0.021578	186.36	Down	8.83E-23	6.31E-21	AW072392	1558668_s_at	"Homo sapiens cDNA FLJ32923 fis, clone TESTI2006978."	Hs.351068	84690	SPATA22	17
10.30085	0.19285	2.765506	0.01208	185.51	Down	2.32E-22	1.44E-20	BF438413	231114_at	ESTs	Hs.351068	84690	SPATA22	17
9.66146	0.05187	2.127414	0.022387	185.34	Down	1.71E-22	1.11E-20	NM_018679	220378_at	"Homo sapiens t-complex 11 (a murine tcp homolog) (TCP11), mRNA. /PROD=t-complex 11 (a murine tcp homolog) /FL=gb:AF269223.1 gb:NM_018679.1"	Hs.435371	6954	TCP11	6
9.411655	0.107915	1.880278	0.014212	185	Down	6.19E-24	6.72E-22	AF286368	206319_s_at	"Homo sapiens eppin-1 (EPPIN1) mRNA, complete cds. /PROD=eppin-1 /FL=gb:NM_020398.1 gb:AF286368.1 gb:AF286370.2"	Hs.121084	57119	SPINLW1	20
10.73125	0.57025	3.20598	0.458578	184.22	Down	3.43E-05	5.84E-05	BG540454	228782_at	ESTs	Hs.483765	117156	SCGB3A2	5
2.516645	0.037005	10.031159	0.272236	182.85	Up	7.99E-08	2.36E-07	AI436581	238376_at	ESTs	Hs.35490	23274	KIAA0350	16
10.9784	0.0338	3.464194	0.170308	182.81	Down	1.85E-10	8.71E-10	X91817	214183_s_at	H.sapiens mRNA for transketolase-like protein (2418 bp). /PROD=transketolase	Hs.102866	8277	TKTL1	X
11.5661	0.0387	4.059171	0.214929	181.89	Down	4.02E-09	1.51E-08	AI797263	229095_s_at	Homo sapiens mRNA; cDNA DKFZp434E232 (from clone DKFZp434E232)	Hs.535619	-	LIMS3	2
10.35897	0.36983	2.862401	0.04244	180.59	Down	6.43E-17	9.86E-16	AI638541	231006_at	"2,3-cyclic nucleotide 3 phosphodiesterase"	Hs.326528	145946	SPATA8	15
9.79998	0.04954	2.307161	0.012001	180.12	Down	6.69E-26	1.72E-23	AL136779	223829_at	Homo sapiens mRNA; cDNA DKFZp434L1717 (from clone DKFZp434L1717); complete cds. /PROD=hypothetical protein /FL=gb:AL136779.1	Hs.303923	84076	TKTL2	4
10.1397	0.0245	2.652814	0.015686	179.38	Down	1.04E-24	1.54E-22	NM_001472	207739_s_at	"Homo sapiens G antigen 2 (GAGE2), mRNA. /PROD=G antigen 2 /FL=gb:U19143.1 gb:NM_001472.1"	Hs.584882	2574	GAGE2	X
9.58388	0.255	2.098551	0.005425	179.19	Down	1.99E-21	9.83E-20	AL355392	226067_at	"Human DNA sequence from clone RP5-1187J4 on chromosome 20q11.1-11.23. Contains the gene for novel protein similar to mouse von Ebner salivary gland protein, the gene for a novel protein similar to rat RYF3, the gene for a novel protein (CGI-05) si..."	-	-	-	-
10.81335	0.13845	3.340766	0.068143	177.61	Down	9.75E-16	1.16E-14	AF161441	231982_at	"Homo sapiens HSPC323 mRNA, partial cds. /PROD=HSPC323"	Hs.130714	284422	LOC284422	19
9.690505	0.154335	2.252428	0.004687	173.41	Down	2.56E-24	3.24E-22	NM_001477	206640_x_at	"Homo sapiens G antigen 7B (GAGE7B), mRNA. /PROD=G antigen 7B /FL=gb:AF055474.1 gb:NM_001477.1"	Hs.460641	26748	GAGE5	X
10.082275	0.186425	2.654834	0.015936	172.14	Down	7.39E-22	4.22E-20	NM_000729	205827_at	"Homo sapiens cholecystokinin (CCK), mRNA. /PROD=cholecystokinin preproprotein /FL=gb:NM_000729.2"	Hs.458426	885	CCK	3
10.85125	0.16185	3.455319	0.06146	168.42	Down	3.28E-16	4.27E-15	NM_021603	207434_s_at	"Homo sapiens FXYD domain-containing ion transport regulator 2 (FXYD2), transcript variant b, mRNA. /PROD=FXYD domain-containing ion transport regulator2, isoform 2 /FL=gb:NM_021603.1 gb:BC005302.1"	Hs.413137	486	FXYD2	11
10.119865	0.156735	2.732814	0.027549	167.39	Down	2.31E-20	8.15E-19	AI809325	232821_at	"Human DNA sequence from clone RP5-1028D15 on chromosome 20. Contains the 3 end of the gene for CGI-53 protein (ortholog of rodent NGD5), a (possibly pseudo) gene for a protein similar to RPL27A (ribosomal protein L27a), the MYBL2 gene for v-myb avian"	Hs.447626	149699	FAM112A	20
11.71175	0.20505	4.337467	0.05632	165.91	Down	1.57E-16	2.20E-15	NM_001680	205674_x_at	"Homo sapiens FXYD domain-containing ion transport regulator 2 (FXYD2), transcript variant a, mRNA. /PROD=FXYD domain-containing ion transport regulator2, isoform 1 /FL=gb:NM_001680.2 gb:AF241236.1 gb:U50743.1"	Hs.413137	486	FXYD2	11
9.5747	0.17259	2.202056	0.009104	165.72	Down	3.82E-23	3.22E-21	AF056085	209990_s_at	"Homo sapiens GABA-B receptor mRNA, complete cds. /PROD=GABA-B receptor /FL=gb:AF074483.1 gb:AF056085.1 gb:AF069755.1 gb:NM_005458.1 gb:AF099033.1"	Hs.198612	9568	GABBR2	9
9.603815	0.196895	2.247862	0.003985	163.82	Down	6.64E-23	5.07E-21	NM_021123	208235_x_at	"Homo sapiens G antigen 7 (GAGE7), mRNA. /PROD=G antigen 7 /FL=gb:NM_021123.1 gb:AF058988.1"	Hs.460641	2579	GAGE5	X
10.01975	0.01035	2.673766	0.158838	162.69	Down	9.86E-11	4.86E-10	NM_006334	205591_at	"Homo sapiens neuroblastoma (nerve tissue) protein (AMY), mRNA. /PROD=neuroblastoma (nerve tissue) protein /FL=gb:NM_006334.1 gb:D82343.1"	Hs.522484	10439	OLFM1	9
2.47976	0.03748	9.795931	0.290375	159.36	Up	2.45E-07	6.56E-07	NM_004543	205054_at	"Homo sapiens nebulin (NEB), mRNA. /PROD=nebulin /FL=gb:NM_004543.2"	Hs.555882	4703	NEB	2
12.14945	0.26195	4.861421	0.393841	156.28	Down	8.98E-06	1.73E-05	AK000168	216379_x_at	"Homo sapiens cDNA FLJ20161 fis, clone COL09252, highly similar to L33930 Homo sapiens CD24 signal transducer mRNA."	-	-	-	-
9.53803	0.22175	2.256024	0.009432	155.63	Down	9.07E-22	4.99E-20	AV749665	239113_at	ESTs	Hs.362492	-	-	7
9.58784	0.03059	2.333823	0.005106	152.64	Down	2.07E-30	4.04E-27	NM_001476	208155_x_at	"Homo sapiens G antigen 6 (GAGE6), mRNA. /PROD=G antigen 6 /FL=gb:U19147.1 gb:NM_001476.1"	Hs.460641	2578	GAGE5	X
9.81492	0.01356	2.580166	0.008375	150.62	Down	2.61E-28	1.83E-25	AA401492	214157_at	"guanine nucleotide binding protein (G protein), alpha stimulating activity polypeptide 1"	Hs.125898	2778	GNAS	20
10.47995	0.08445	3.257057	0.265042	149.39	Down	9.42E-08	2.74E-07	NM_000893	206054_at	"Homo sapiens kininogen (KNG), mRNA. /PROD=kininogen /FL=gb:NM_000893.1"	Hs.77741	3827	KNG1	3
9.65486	0.0795	2.442568	0.016291	148.29	Down	1.26E-23	1.21E-21	NM_001474	207086_x_at	"Homo sapiens G antigen 4 (GAGE4), mRNA. /PROD=G antigen 4 /FL=gb:U19145.1 gb:NM_001474.1"	Hs.460641	2576	GAGE5	X
10.6667	0.1085	3.460852	0.120445	147.63	Down	3.22E-12	2.00E-11	AK025651	221648_s_at	"Homo sapiens cDNA: FLJ21998 fis, clone HEP06592, highly similar to AF151904 Homo sapiens CGI-146 protein mRNA. /FL=gb:BC004485.1"	Hs.498317	51029	C1orf121	1
2.578385	0.273855	9.776146	0.479482	146.81	Up	7.85E-05	1.25E-04	AK056971	1564758_at	"Homo sapiens cDNA FLJ32409 fis, clone SKMUS2000468."	Hs.176013	26074	C20orf26	20
10.1372	0.081	2.949382	0.048307	145.8	Down	1.27E-17	2.29E-16	NM_016527	220801_s_at	"Homo sapiens hydroxyacid oxidase 2 (long chain) (HAO2), mRNA. /PROD=hydroxyacid oxidase 2 /FL=gb:NM_016527.1 gb:AF231917.1"	Hs.356368	51179	HAO2	1
11.86595	0.06395	4.683956	0.112903	145.21	Down	1.35E-12	8.90E-12	BE792072	222075_s_at	"Homo sapiens ornithine decarboxylase antizyme 3 (OAZ3), mRNA"	Hs.144439	51686	OAZ3	1
10.2328	0.0304	3.057449	0.017366	144.54	Down	8.19E-24	8.53E-22	AW341495	231448_at	"ESTs, Weakly similar to RED1_HUMAN DOUBLE-STRANDED RNA-SPECIFIC EDITASE 1 (H.sapiens)"	Hs.518957	132612	Tenr	4
10.2057	0.1025	3.062706	0.096548	141.34	Down	1.80E-13	1.38E-12	AF081583	209504_s_at	"Homo sapiens KPL1 (KPL1) mRNA, complete cds. /PROD=KPL1 /FL=gb:AF081583.1 gb:U89715.1 gb:NM_021200.1"	Hs.445489	58473	PLEKHB1	11
12.04245	0.16625	4.900949	0.392462	141.19	Down	1.06E-05	2.01E-05	AA761181	209771_x_at	CD24 antigen (small cell lung carcinoma cluster 4 antigen) /FL=gb:X69397.1	Hs.375108	934	CD24	Y
9.809565	0.133795	2.673533	0.054441	140.66	Down	9.37E-17	1.39E-15	NM_014270	220135_s_at	"Homo sapiens solute carrier family 7 (cationic amino acid transporter, y+ system), member 9 (SLC7A9), mRNA. /PROD=solute carrier family 7 (cationic amino acidtransporter, y+ system), member 9 /FL=gb:NM_014270.1 gb:AF141289.1"	Hs.408567	11136	SLC7A9	19
11.9399	0.0281	4.806291	0.078351	140.42	Down	9.54E-15	9.11E-14	NM_016611	219883_at	"Homo sapiens potassium inwardly-rectifying channel, subfamily K, member 4 (KCNK4), mRNA. /PROD=potassium inwardly-rectifying channel subfamilyK member 4 /FL=gb:NM_016611.1 gb:AF247042.1"	Hs.97174	50801	KCNK4	11
12.48135	0.37875	5.361812	1.16753	139.06	Down	0.042147856	4.43E-02	BC005913	211735_x_at	"Homo sapiens, surfactant, pulmonary-associated protein C, clone MGC:14509, mRNA, complete cds. /PROD=surfactant, pulmonary-associated protein C /FL=gb:BC005913.1"	Hs.1074	6440	SFTPC	8
9.73839	0.03884	2.626155	0.010082	138.36	Down	1.05E-26	3.11E-24	NM_003026	205751_at	"Homo sapiens SH3-domain GRB2-like 2 (SH3GL2), mRNA. /PROD=SH3-domain GRB2-like 2 /FL=gb:AF036268.1 gb:NM_003026.1"	Hs.75149	6456	SH3GL2	9
9.480175	0.154575	2.368744	0.011794	138.28	Down	5.46E-23	4.34E-21	AI743536	231442_at	"ESTs, Weakly similar to zona-pellucida-binding protein (H.sapiens)"	Hs.367245	124626	ZPBP2	17
11.16455	0.11535	4.058876	0.093165	137.73	Down	1.22E-13	9.70E-13	AB051833	223717_s_at	"Homo sapiens mRNA for proacrosin binding protein sp32 precursor, complete cds. /PROD=proacrosin binding protein sp32 precursor /FL=gb:AB051833.1"	Hs.123239	84519	ACRBP	12
9.563915	0.114675	2.469122	0.040343	136.69	Down	1.80E-18	3.92E-17	AA804293	241914_s_at	"ESTs, Highly similar to Homolog of rat kidney-specific (H.sapiens)"	Hs.298252	-	LOC123876	16
9.3945	0.26661	2.312267	0.005575	135.51	Down	7.96E-21	3.20E-19	AI028227	243208_x_at	"ESTs, Weakly similar to S38782 actin beta chain (H.sapiens)"	Hs.209206	284382	MGC33407	19
4.690875	0.023945	11.764764	0.199782	134.73	Up	3.36E-09	1.29E-08	NM_005084	206214_at	"Homo sapiens phospholipase A2, group VII (platelet-activating factor acetylhydrolase, plasma) (PLA2G7), mRNA. /PROD=phospholipase A2, group VII (platelet-activatingfactor acetylhydrolase, plasma) /FL=gb:U20157.1 gb:U24577.1 gb:NM_005084.1"	Hs.584823	7941	PLA2G7	6
11.4503	0.0948	4.387876	0.305514	133.66	Down	6.93E-07	1.70E-06	NM_018476	218332_at	"Homo sapiens uncharacterized hypothalamus protein HBEX2 (HBEX2), mRNA. /PROD=uncharacterized hypothalamus protein HBEX2 /FL=gb:AF220189.1 gb:NM_018476.1 gb:AF237783.1 gb:AF183416.1"	Hs.334370	55859	BEX1	X
12.55605	0.36785	5.501014	1.144216	132.98	Down	0.040214048	4.23E-02	NM_003018	205982_x_at	"Homo sapiens surfactant, pulmonary-associated protein C (SFTPC), mRNA. /PROD=surfactant, pulmonary-associated protein C /FL=gb:J03553.1 gb:J03517.1 gb:NM_003018.1"	Hs.1074	6440	SFTPC	8
10.70075	0.12795	3.650619	0.172209	132.53	Down	5.20E-10	2.29E-09	NM_006211	213791_at	"Homo sapiens proenkephalin (PENK), mRNA. /PROD=proenkephalin /FL=gb:NM_006211.1"	Hs.339831	5179	PENK	8
11.28395	0.10205	4.235556	0.157223	132.37	Down	1.54E-10	7.34E-10	L19760	202507_s_at	"Human nerve-terminal protein (isoform SNAP25A) mRNA, complete cds. /PROD=nerve terminal protein /FL=gb:NM_003081.1 gb:L19761.1 gb:L19760.1 gb:D21267.1"	Hs.167317	6616	SNAP25	20
9.02919	0.02639	1.988596	0.005524	131.65	Down	4.42E-30	6.82E-27	AL136823	210352_at	Homo sapiens mRNA; cDNA DKFZp434P2326 (from clone DKFZp434P2326); complete cds. /PROD=hypothetical protein /FL=gb:AL136823.1	Hs.519337	10902	BRD8	5
2.9286	0.0232	9.949463	0.52491	129.86	Up	0.000231099	3.34E-04	BC008034	1555786_s_at	"Homo sapiens, hypothetical protein FLJ20739, clone MGC:1011 IMAGE:2967039, mRNA, complete cds. /FL=gb:BC008034.1"	-	-	-	-
11.34295	0.27375	4.335298	0.254401	128.68	Down	8.86E-08	2.59E-07	M95548	205799_s_at	"Homo sapiens amino acid transport protein mRNA, complete cds. /PROD=amino acid transport protein /FL=gb:M95548.1 gb:NM_000341.1 gb:D82326.1 gb:L11696.1 gb:AB033549.1"	Hs.112916	6519	SLC3A1	2
9.19282	0.04395	2.196619	0.024502	127.66	Down	1.46E-21	7.48E-20	BF059752	236954_at	ESTs	Hs.169797	66037	BOLL	2
9.722805	0.064695	2.740558	0.035892	126.43	Down	3.11E-19	8.45E-18	NM_030663	206406_at	"Homo sapiens mitochondrial capsule selenoprotein (MCSP), mRNA. /PROD=mitochondrial capsule selenoprotein /FL=gb:NM_030663.1"	Hs.111850	4184	SMCP	1
13.3795	0.3794	6.409901	1.166681	125.33	Down	0.045906901	4.81E-02	AA633841	214387_x_at	"surfactant, pulmonary-associated protein C"	Hs.1074	6440	SFTPC	8
9.634415	0.023965	2.672809	0.059042	124.64	Down	2.65E-16	3.53E-15	NM_013264	219945_at	"Homo sapiens gonadotropin-regulated testicular RNA helicase (GRTH), mRNA. /PROD=gonadotropin-regulated testicular RNA helicase /FL=gb:AF155140.1 gb:NM_013264.1"	Hs.420263	29118	DDX25	11
9.97107	0.12693	3.017062	0.13069	123.98	Down	1.60E-11	8.90E-11	NM_003385	203798_s_at	"Homo sapiens visinin-like 1 (VSNL1), mRNA. /PROD=visinin-like 1 /FL=gb:AF039555.1 gb:U14747.1 gb:AB001104.1 gb:NM_003385.1"	Hs.444212	7447	VSNL1	2
9.050595	0.073465	2.098806	0.006602	123.79	Down	5.46E-27	1.84E-24	AF063606	211276_at	"Homo sapiens brain my048 protein mRNA, complete cds. /PROD=brain my048 protein /FL=gb:AF063606.1"	-	-	-	-
5.34254	0.00508	12.288414	0.227724	123.29	Up	2.28E-08	7.41E-08	BC011595	1554018_at	"Homo sapiens, Similar to glycoprotein (transmembrane) nmb, clone MGC:1696 IMAGE:3345861, mRNA, complete cds. /PROD=Similar to glycoprotein (transmembrane) nmb /FL=gb:BC011595.1"	Hs.190495	10457	GPNMB	7
9.299775	0.126365	2.372065	0.009531	121.74	Down	4.45E-24	5.12E-22	AI220527	231622_at	ESTs	Hs.125423	127247	ASB17	1
9.94599	0.19511	3.019546	0.043272	121.64	Down	1.51E-17	2.69E-16	AF208159	210040_at	"Homo sapiens electroneutral potassium-chloride cotransporter KCC2 (KCC2) mRNA, complete cds. /PROD=electroneutral potassium-chloride cotransporterKCC2 /FL=gb:NM_020708.1 gb:AF208159.1"	Hs.21413	57468	SLC12A5	20
2.719455	0.098965	9.645869	0.343891	121.63	Up	3.42E-06	7.24E-06	AL833418	1558846_at	Homo sapiens mRNA; cDNA DKFZp313P1022 (from clone DKFZp313P1022).	Hs.276724	119548	PNLIPRP3	10
10.42345	0.08385	3.499296	0.234367	121.44	Down	3.44E-08	1.08E-07	R38389	213131_at	olfactomedin related ER localized protein	Hs.522484	10439	OLFM1	9
10.020975	0.078725	3.108064	0.044396	120.5	Down	6.89E-18	1.34E-16	R73030	230863_at	"ESTs, Weakly similar to ALU1_HUMAN ALU SUBFAMILY J SEQUENCE CONTAMINATION WARNING ENTRY (H.sapiens)"	Hs.470538	4036	LRP2	2
9.48531	0.0426	2.572549	0.012465	120.49	Down	2.46E-25	4.99E-23	AL137538	232679_at	Homo sapiens mRNA; cDNA DKFZp434N2019 (from clone DKFZp434N2019).	Hs.585216	400685	LOC400685	19
9.545285	0.010435	2.651299	0.034879	118.93	Down	1.96E-19	5.61E-18	BC001766	209686_at	"Homo sapiens, S100 calcium-binding protein, beta (neural), clone MGC:1323, mRNA, complete cds. /PROD=S100 calcium-binding protein, beta (neural) /FL=gb:NM_006272.1 gb:BC001766.1"	Hs.422181	6285	S100B	21
9.258215	0.162885	2.373315	0.009459	118.18	Down	5.94E-23	4.63E-21	AI651156	210032_s_at	sperm associated antigen 6 /FL=gb:AF079363.1 gb:NM_012443.1 gb:AL080136.1	Hs.527698	9576	SPAG6	10
9.591225	0.104175	2.715126	0.032556	117.47	Down	1.63E-19	4.75E-18	N66614	235465_at	ESTs	Hs.528335	219287	FLJ25477	13
9.557685	0.150225	2.685483	0.028006	117.15	Down	6.48E-20	2.07E-18	AV691323	215125_s_at	"UDP glycosyltransferase 1 family, polypeptide A9"	Hs.554822	-	UGT1A6	2
10.19135	0.13165	3.323354	0.38744	116.81	Down	1.40E-05	2.58E-05	NM_007281	205475_at	"Homo sapiens scrapie responsive protein 1 (SCRG1), mRNA. /PROD=scrapie responsive protein 1 /FL=gb:NM_007281.1"	Hs.7122	11341	SCRG1	4
9.532805	0.041625	2.673031	0.07022	116.14	Down	3.66E-15	3.80E-14	AA913948	231140_at	"ESTs, Weakly similar to AF132972 1 CGI-38 protein (H.sapiens)"	Hs.406966	122664	C14orf8	14
2.6505	0.12613	9.482296	0.27888	113.91	Up	3.49E-07	9.02E-07	BF435831	236523_at	ESTs	Hs.480371	285556	LOC285556	4
9.37983	0.15807	2.550591	0.049696	113.71	Down	6.47E-17	9.89E-16	AW294061	231245_s_at	Homo sapiens chromosome 21 segment HS21C101	Hs.474018	104	ADARB1	21
10.5909	0.05	3.762248	0.101111	113.67	Down	5.90E-13	4.12E-12	AI802118	237058_x_at	"ESTs, Weakly similar to sex determining protein (M.musculus)"	Hs.504398	6540	SLC6A13	12
10.548	0.0221	3.727992	0.105289	112.99	Down	1.03E-12	6.92E-12	BG327863	208650_s_at	CD24 antigen (small cell lung carcinoma cluster 4 antigen) /FL=gb:NM_013230.1 gb:M58664.1 gb:L33930.1	Hs.375108	934	CD24	Y
9.935365	0.204335	3.126566	0.017672	112.11	Down	9.60E-21	3.80E-19	NM_031291	221037_s_at	"Homo sapiens hypothetical protein DKFZp434N1235 (DKFZP434N1235), mRNA. /PROD=hypothetical protein DKFZp434N1235 /FL=gb:NM_031291.1"	Hs.149030	83447	SLC25A31	4
9.004805	0.075855	2.198148	0.005303	111.95	Down	3.19E-27	1.29E-24	AI610999	232332_at	KIAA1210 protein	Hs.97594	57481	RP13-347D8.3	X
12.1197	0.0179	5.332604	0.139819	110.44	Down	5.15E-11	2.65E-10	AC004381	215215_s_at	Homo sapiens Chromosome 16 BAC clone CIT987SK-44M2	-	-	-	-
8.71055	0.22078	1.940287	0.014712	109.16	Down	8.73E-21	3.49E-19	BC004271	223699_at	"Homo sapiens, Similar to hypothetical protein FLJ10830, clone MGC:10825, mRNA, complete cds. /PROD=Similar to hypothetical protein FLJ10830 /FL=gb:BC004271.1"	-	84735	-	-
8.976085	0.025445	2.207301	0.015922	109.05	Down	5.29E-24	6.00E-22	AY009108	210712_at	"Homo sapiens lactate dehydrogenase A mRNA, complete cds. /PROD=lactate dehydrogenase A /FL=gb:AY009108.1"	Hs.307052	92483	LDHAL6B	15
11.6809	0.0908	4.915974	0.180121	108.75	Down	1.58E-09	6.39E-09	NM_030941	208107_s_at	"Homo sapiens exonuclease NEF-sp (LOC81691), mRNA. /PROD=exonuclease NEF-sp /FL=gb:NM_030941.1"	Hs.177926	81691	LOC81691	16
10.2009	0.0606	3.448028	0.072093	107.85	Down	6.72E-15	6.66E-14	NM_015982	219704_at	"Homo sapiens germ cell specific Y-box binding protein (LOC51087), mRNA. /PROD=germ cell specific Y-box binding protein /FL=gb:NM_015982.1 gb:AF096834.1"	Hs.567494	51087	YBX2	17
10.35035	0.12535	3.602865	0.123955	107.45	Down	1.18E-11	6.72E-11	BC000314	210222_s_at	"Homo sapiens, Similar to reticulon 1, clone MGC:8436, mRNA, complete cds. /PROD=Similar to reticulon 1 /FL=gb:L10335.1 gb:BC000314.1 gb:BC003003.1"	Hs.368626	6252	RTN1	14
9.72559	0.48791	2.981139	0.006508	107.22	Down	6.17E-17	9.54E-16	AI632015	220281_at	"solute carrier family 12 (sodiumpotassiumchloride transporters), member 1 /FL=gb:U58130.1 gb:NM_000338.1"	Hs.123116	6557	SLC12A1	15
9.84244	0.0479	3.107838	0.028851	106.49	Down	2.35E-20	8.28E-19	NM_004254	221298_s_at	"Homo sapiens solute carrier family 22 (organic anion transporter), member 8 (SLC22A8), mRNA. /PROD=solute carrier family 22 (organic aniontransporter), member 8 /FL=gb:AF097491.1 gb:NM_004254.1"	Hs.266223	9376	SLC22A8	11
8.78931	0.12399	2.055749	0.008131	106.42	Down	2.76E-24	3.38E-22	AA813342	231266_at	ESTs	Hs.98660	147719	LYPD4	19
10.2994	0.1224	3.573073	0.237541	105.88	Down	5.92E-08	1.79E-07	NM_002744	202178_at	"Homo sapiens protein kinase C, zeta (PRKCZ), mRNA. /PROD=protein kinase C, zeta /FL=gb:L14283.1 gb:NM_002744.2"	Hs.496255	5590	PRKCZ	1
9.045375	0.421295	2.325927	0.04972	105.38	Down	2.23E-15	2.44E-14	NM_018658	219564_at	"Homo sapiens potassium inwardly-rectifying channel, subfamily J, member 16 (KCNJ16), mRNA. /PROD=potassium inwardly-rectifying channel, subfamilyJ, member 16 /FL=gb:AF153815.1 gb:AF153816.1 gb:AF179353.1 gb:NM_018658.1"	Hs.463985	3773	KCNJ16	17
9.13878	0.34189	2.425986	0.064745	104.89	Down	9.94E-15	9.46E-14	AI890919	230947_at	"ESTs, Weakly similar to T12519 hypothetical protein DKFZp434F243.1 (H.sapiens)"	Hs.126780	124404	FLJ25410	16
9.355215	0.079665	2.647602	0.009027	104.52	Down	1.33E-25	3.12E-23	NM_005382	205113_at	"Homo sapiens neurofilament 3 (150kD medium) (NEF3), mRNA. /PROD=neurofilament 3 (150kD medium) /FL=gb:NM_005382.1"	Hs.458657	4741	NEF3	8
10.7169	0.0507	4.015259	0.051748	104.09	Down	7.63E-17	1.15E-15	AI336920	230394_at	"ESTs, Weakly similar to I38428 T-complex protein 10A (H.sapiens)"	Hs.42034	140290	TCP10L	21
9.1825	0.11289	2.486706	0.01519	103.67	Down	7.25E-23	5.43E-21	AW193716	231155_at	ESTs	Hs.516998	245932	DEFB119	20
9.248855	0.243085	2.553738	0.016397	103.62	Down	4.11E-20	1.38E-18	AW590326	229542_at	"Human DNA sequence from clone RP11-196N14 on chromosome 20 Contains ESTs, STSs, GSSs and CpG islands. Contains three novel genes, part of a gene for a novel protein similar to protein serinethreonine phosphatase 4 regulatory subunit 1 (PP4R1) and a g"	Hs.43977	128602	C20orf85	20
4.854435	0.099425	11.537675	0.695522	102.77	Up	0.003363037	4.05E-03	NM_001322	208555_x_at	"Homo sapiens cystatin SA (CST2), mRNA. /PROD=cystatin SA /FL=gb:NM_001322.1"	Hs.516939	1470	CST2	20
8.73843	0.23321	2.056319	0.036989	102.69	Down	8.58E-18	1.62E-16	BC015993	1554668_a_at	"Homo sapiens, Similar to RIKEN cDNA 2010309H15 gene, clone MGC:27169 IMAGE:4614435, mRNA, complete cds. /PROD=Similar to RIKEN cDNA 2010309H15 gene /FL=gb:BC015993.1"	Hs.554944	338094	C1orf179	1
10.387	0.1316	3.719579	0.492059	101.65	Down	0.000205826	3.01E-04	NM_001063	203400_s_at	"Homo sapiens transferrin (TF), mRNA. /PROD=transferrin precursor /FL=gb:M12530.1 gb:NM_001063.1"	Hs.518267	7018	TF	3
2.777165	0.284195	9.427749	0.88323	100.47	Up	0.015306833	1.68E-02	AK001582	233238_s_at	"Homo sapiens cDNA FLJ10720 fis, clone NT2RP3001116."	Hs.549665	-	-	5
9.308535	0.075815	2.662898	0.007938	100.12	Down	4.27E-26	1.18E-23	NM_005390	214518_at	"Homo sapiens pyruvate dehydrogenase (lipoamide) alpha 2 (PDHA2), mRNA. /PROD=pyruvate dehydrogenase (lipoamide) alpha 2 /FL=gb:NM_005390.1"	Hs.131361	5161	PDHA2	4
11.32615	0.15845	4.680961	0.344994	100.09	Down	5.69E-06	1.15E-05	AL157452	225491_at	Homo sapiens mRNA; cDNA DKFZp761C1712 (from clone DKFZp761C1712).	Hs.502338	6506	SLC1A2	11
9.275365	0.351575	2.640783	0.013708	99.36	Down	1.78E-18	3.87E-17	NM_001443	205892_s_at	"Homo sapiens fatty acid binding protein 1, liver (FABP1), mRNA. /PROD=fatty acid binding protein 1, liver /FL=gb:M10617.1 gb:M10050.1 gb:NM_001443.1"	Hs.380135	2168	FABP1	2
9.213395	0.408735	2.587111	0.053269	98.79	Down	3.97E-15	4.10E-14	BF061926	237956_s_at	ESTs	Hs.567680	133874	LOC133874	5
9.47603	0.12694	2.861258	0.062619	98	Down	1.64E-15	1.85E-14	BE550027	229254_at	Homo sapiens mRNA; cDNA DKFZp564C1416 (from clone DKFZp564C1416)	Hs.567714	148808	MFSD4	1
9.64145	0.08759	3.030369	0.053824	97.75	Down	1.81E-16	2.51E-15	AI654717	236888_at	"ESTs, Weakly similar to CAZ2_HUMAN F-ACTIN CAPPING PROTEIN ALPHA-2 SUBUNIT (H.sapiens)"	Hs.131288	93661	CAPZA3	12
9.446625	0.140795	2.835792	0.039971	97.74	Down	5.72E-18	1.14E-16	NM_003308	207918_s_at	"Homo sapiens testis specific protein, Y-linked (TSPY), mRNA. /PROD=testis specific protein, Y-linked /FL=gb:U58096.1 gb:NM_003308.2 gb:M98525.1"	Hs.458252	7258	TSPY1	Y
9.387805	0.305835	2.784894	0.028902	97.2	Down	6.97E-18	1.35E-16	AA865601	214069_at	Homo sapiens Chromosome 16 BAC clone CIT987SK-A-923A4	Hs.569604	-	ACSM2	16
10.21525	0.12025	3.614939	0.082247	97.03	Down	6.34E-14	5.22E-13	NM_002301	207022_s_at	"Homo sapiens lactate dehydrogenase C (LDHC), transcript variant 1, mRNA. /PROD=lactate dehydrogenase C /FL=gb:NM_017448.1 gb:NM_002301.2 gb:U13680.1"	Hs.99881	3948	LDHC	11
8.985175	0.040805	2.392673	0.015289	96.5	Down	6.06E-24	6.69E-22	NM_006686	220498_at	"Homo sapiens actin-like 7B (ACTL7B), mRNA. /PROD=actin-like 7B /FL=gb:NM_006686.2"	Hs.534390	10880	ACTL7B	9
9.84047	0.18123	3.248591	0.133921	96.46	Down	4.88E-11	2.52E-10	NM_000142	204379_s_at	"Homo sapiens fibroblast growth factor receptor 3 (achondroplasia, thanatophoric dwarfism) (FGFR3), transcript variant 1, mRNA. /PROD=fibroblast growth factor receptor 3, isoform 1precursor /FL=gb:NM_000142.2 gb:M58051.1"	Hs.1420	2261	FGFR3	4
9.042415	0.005855	2.4656	0.020349	95.46	Down	2.03E-22	1.27E-20	AL355743	228170_at	"Homo sapiens EST from clone 41214, full insert."	Hs.56663	116448	OLIG1	21
8.998745	0.099815	2.443112	0.00901	94.07	Down	9.30E-25	1.41E-22	AW014927	205625_s_at	"calbindin 1, (28kD) /FL=gb:NM_004929.2"	Hs.65425	793	CALB1	8
8.963255	0.078635	2.416393	0.046643	93.5	Down	2.86E-17	4.74E-16	AI652292	231044_at	hypothetical protein FLJ20277	Hs.446962	127003	RP5-1065J22.5	1
8.872555	0.143605	2.326135	0.069638	93.47	Down	8.32E-15	8.06E-14	AY009107	221716_s_at	"Homo sapiens PRTD-NY3 mRNA, complete cds. /PROD=PRTD-NY3 /FL=gb:AY009107.1"	Hs.567599	81616	ACSBG2	19
10.1567	0.0776	3.614821	0.030353	93.18	Down	9.45E-20	2.90E-18	D90427	209309_at	"Human mRNA for zinc-alpha2-glycoprotein, complete cds. /PROD=zinc-alpha2-glycoprotein precursor /FL=gb:NM_001185.1 gb:D90427.1 gb:M76707.1"	Hs.546239	563	AZGP1	7
8.9805	0.00765	2.445151	0.054138	92.75	Down	1.89E-16	2.61E-15	AI669212	228010_at	ESTs	Hs.479069	5522	PPP2R2C	4
9.227025	0.023515	2.70116	0.081076	92.15	Down	5.22E-14	4.37E-13	R52647	204685_s_at	"ATPase, Ca++ transporting, plasma membrane 2 /FL=gb:NM_001683.1 gb:L20977.1"	Hs.268942	491	ATP2B2	3
10.4023	0.0831	3.879261	0.0824	91.97	Down	7.04E-14	5.75E-13	BF055311	221916_at	hypothetical protein	Hs.521461	4747	NEFL	8
8.921335	0.238195	2.400256	0.080135	91.84	Down	8.44E-14	6.84E-13	AB051833	223718_at	"Homo sapiens mRNA for proacrosin binding protein sp32 precursor, complete cds. /PROD=proacrosin binding protein sp32 precursor /FL=gb:AB051833.1"	Hs.123239	84519	ACRBP	12
9.039875	0.134355	2.528762	0.05598	91.21	Down	4.84E-16	6.14E-15	AA058832	229302_at	ESTs	Hs.40808	130733	MGC33926	2
4.145345	0.684935	10.655024	0.618446	91.12	Up	0.001816427	2.28E-03	NM_000596	205302_at	"Homo sapiens insulin-like growth factor binding protein 1 (IGFBP1), mRNA. /PROD=insulin-like growth factor binding protein 1 /FL=gb:NM_000596.1 gb:M31145.1 gb:M20841.1"	Hs.401316	3484	IGFBP1	7
8.76639	0.05618	2.263403	0.005106	90.7	Down	3.48E-28	2.23E-25	AC002481	216663_s_at	Human cosmid clone LUCA12 from 3p21.3	-	-	-	-
9.00396	0.09191	2.503545	0.018852	90.54	Down	4.14E-22	2.47E-20	AI126453	231265_at	"ESTs, Weakly similar to OSHU7B cytochrome-c oxidase (H.sapiens)"	Hs.479656	170712	COX7B2	4
10.92508	1.45972	4.434216	0.839386	89.94	Down	0.014428435	1.59E-02	M13686	223678_s_at	"Human pulmonary surfactant-associated protein mRNA, complete cds, clone MPSAP-6A. /FL=gb:NM_005411.2 gb:M13686.1 gb:K03475.1"	Hs.584802	6435	SFTPA1	10
8.91798	0.18663	2.436709	0.018914	89.34	Down	1.44E-20	5.47E-19	AL021937	214409_at	"Human DNA sequence from clone RP1-149A16 on chromosome 22 Contains an IGLC (Immunoglobulin Lambda Chain C) pseudogene, the RFPL3 gene for Ret finger protein-like 3, the RFPL3S gene for Ret finger protein-like 3 antisense, the gene for a novel Immu..."	-	-	-	-
8.66828	0.15559	2.192024	0.023767	89.03	Down	3.26E-20	1.12E-18	NM_000792	206457_s_at	"Homo sapiens deiodinase, iodothyronine, type I (DIO1), mRNA. /PROD=thyroxine deiodinase type 1 /FL=gb:NM_000792.2"	Hs.251415	1733	DIO1	1
8.91699	0.32275	2.442466	0.008009	88.93	Down	4.48E-19	1.16E-17	AI078534	235066_at	ESTs	Hs.517949	4134	MAP4	3
10.4181	0.3857	3.962608	0.178387	87.76	Down	3.50E-09	1.33E-08	NM_017614	219902_at	"Homo sapiens betaine-homocysteine methyltransferase 2 (BHMT2), mRNA. /PROD=betaine-homocysteine methyltransferase 2 /FL=gb:NM_017614.2 gb:AF257473.1"	Hs.114172	23743	BHMT2	5
10.4197	0.2667	3.968874	0.212452	87.48	Down	2.69E-08	8.66E-08	L33930	266_s_at	"L33930 /FEATURE= /DEFINITION=HUMCD24B Homo sapiens CD24 signal transducer mRNA, complete cds and 3  region"	Hs.375108	934	CD24	Y
10.05569	0.21371	3.611799	0.067635	87.06	Down	1.04E-14	9.85E-14	NM_002371	204777_s_at	"Homo sapiens mal, T-cell differentiation protein (MAL), transcript variant a, mRNA. /PROD=T-cell differentiation protein MAL, isoform a /FL=gb:NM_002371.2 gb:BC000458.1 gb:BC003006.1 gb:M15800.1"	Hs.80395	4118	MAL	2
8.762895	0.087125	2.321246	0.025776	86.92	Down	1.68E-20	6.26E-19	AY004154	221630_s_at	"Homo sapiens DEAD box RNA helicase (VASA) mRNA, complete cds. /PROD=DEAD box RNA helicase /FL=gb:AY004154.1 gb:NM_024415.1"	Hs.223581	54514	DDX4	5
7.035305	0.112145	13.471829	0.089798	86.61	Up	2.87E-13	2.12E-12	AI935123	212992_at	ESTs	Hs.441783	113146	C14orf78	14
10.75245	0.31905	4.321024	0.659144	86.31	Down	0.003043935	3.68E-03	M24317	209612_s_at	"Human class I alcohol dehydrogenase (ADH2) beta-1 subunit mRNA, complete cds. /FL=gb:D00137.1 gb:M21692.1 gb:M24317.1 gb:NM_000668.2 gb:AF153821.1"	Hs.4	125	ADH1B	4
9.245085	0.166555	2.817559	0.129829	86.08	Down	4.46E-11	2.32E-10	NM_001385	206065_s_at	"Homo sapiens dihydropyrimidinase (DPYS), mRNA. /PROD=dihydropyrimidinase /FL=gb:NM_001385.1 gb:D78011.1"	Hs.443161	1807	DPYS	8
8.24272	0.58078	1.816348	0.004803	86.01	Down	1.27E-15	1.47E-14	NM_006632	207298_at	"Homo sapiens solute carrier family 17 (sodium phosphate), member 3 (SLC17A3), mRNA. /PROD=solute carrier family 17 (sodium phosphate),member 3 /FL=gb:U90545.1 gb:NM_006632.1"	Hs.327179	10786	SLC17A3	6
8.50804	0.07594	2.088242	0.034284	85.62	Down	5.98E-19	1.49E-17	AL121894	230829_at	"Human DNA sequence from clone RP11-218C14 on chromosome 20 Contains a gene for a novel member of the cystatin family, two cystatin pseudogenes, the CST3 gene for cystatin C and a novel gene. Contains STSs, ESTs, GSSs and a CpG island"	-	-	-	-
8.79889	0.06895	2.383461	0.035818	85.36	Down	1.02E-18	2.40E-17	AW071705	228546_at	dipeptidylpeptidase VI	Hs.490684	1804	DPP6	7
4.473855	0.006455	10.883804	0.44045	85.03	Up	0.00010441	1.62E-04	NM_012344	206899_at	"Homo sapiens neurotensin receptor 2 (NTSR2), mRNA. /PROD=neurotensin receptor 2 /FL=gb:NM_012344.1"	Hs.131138	23620	NTSR2	2
2.79806	0.02854	9.206143	0.641514	84.92	Up	0.002548377	3.12E-03	AL117439	233389_at	Homo sapiens mRNA; cDNA DKFZp434K156 (from clone DKFZp434K156); partial cds. /PROD=hypothetical protein	Hs.176013	26074	C20orf26	20
9.09658	0.04024	2.690438	0.063788	84.81	Down	2.50E-15	2.71E-14	BF340635	214762_at	"Homo sapiens DNA, cosmid clones TN62 and TN82"	Hs.249227	534	ATP6V1G2	6
10.09895	0.05695	3.699043	0.068058	84.44	Down	6.37E-15	6.36E-14	NM_006365	205103_at	"Homo sapiens transcriptional activator of the c-fos promoter (CROC4), mRNA. /PROD=transcriptional activator of the c-fos promoter /FL=gb:NM_006365.1 gb:U49857.1"	Hs.380027	10485	C1orf61	1
8.75041	0.38771	2.357966	0.054141	84.01	Down	5.70E-15	5.75E-14	AJ292204	229229_at	Homo sapiens mRNA for alanine-glyoxylate aminotransferase 2 (AGXT2 gene). /PROD=alanine-glyoxylate aminotransferase 2	Hs.34494	64902	AGXT2	5
5.424665	0.402985	11.814614	0.191844	83.86	Up	1.00E-08	3.50E-08	NM_003364	203234_at	"Homo sapiens uridine phosphorylase (UP), mRNA. /PROD=uridine phosphorylase /FL=gb:NM_003364.1 gb:BC001405.1"	Hs.488240	7378	UPP1	7
9.268595	0.041265	2.879319	0.036898	83.82	Down	1.36E-18	3.09E-17	AI348159	226597_at	"ESTs, Weakly similar to DP1_HUMAN POLYPOSIS LOCUS PROTEIN 1 (H.sapiens)"	Hs.76277	92840	REEP6	19
9.16566	0.39404	2.777658	0.024163	83.75	Down	4.65E-17	7.40E-16	AV696234	230554_at	Homo sapiens Chromosome 16 BAC clone CIT987SK-A-923A4	Hs.298252	-	LOC123876	16
12.5269	0.9951	6.142744	0.937143	83.53	Down	0.026260051	2.81E-02	J02761	209810_at	"Human pulmonary surfactant-associated protein B (SP-B) mRNA, complete cds. /PROD=pulmonary surfactant-associated protein SP-B /FL=gb:J02761.1 gb:NM_000542.1"	Hs.512690	6439	SFTPB	2
8.951965	0.061505	2.582038	0.011363	82.71	Down	6.41E-25	1.05E-22	AW085312	243764_at	ESTs	Hs.177164	340547	VSIG1	X
9.302645	0.023325	2.936054	0.033993	82.52	Down	4.29E-19	1.12E-17	NM_003914	205899_at	"Homo sapiens cyclin A1 (CCNA1), mRNA. /PROD=cyclin A1 /FL=gb:NM_003914.1 gb:U66838.1"	Hs.417050	8900	CCNA1	13
8.966435	0.090425	2.605534	0.010945	82.19	Down	2.75E-24	3.38E-22	H40895	204229_at	brain-specific Na-dependent inorganic phosphate cotransporter /FL=gb:AB032436.1 gb:NM_020309.1	Hs.375616	57030	SLC17A7	19
2.518145	0.054715	8.876069	1.054328	82.02	Up	0.044056273	4.62E-02	NM_002784	207733_x_at	"Homo sapiens pregnancy specific beta-1-glycoprotein 9 (PSG9), mRNA. /PROD=pregnancy specific beta-1-glycoprotein 9 /FL=gb:U25987.1 gb:NM_002784.1"	Hs.502092	5678	PSG9	19
10.1396	0.0457	3.805851	0.108349	80.66	Down	4.22E-12	2.57E-11	AL133396	222106_at	"Human DNA sequence from clone RP5-1068H6 on chromosome 20q11.1-11.23. Contains a pseudogene similar to IDI1 (isopentenyl-diphosphate delta isomerase), the gene for the prion protein like doppel protein, the PRNP gene for prion protein (p27-30) (Cr..."	-	92507	-	-
9.23964	0.04143	2.906869	0.020965	80.6	Down	6.97E-22	4.01E-20	AL121974	217009_at	"Human DNA sequence from clone RP3-417L20 on chromosome 6p12-21.3. Contains the 5 end of the gene for cysteine-rich secretory protein 3 (CRISP-3, SGP28), the PGK2 gene for phosphoglycerate kinase 2, STSs and GSSs"	-	-	-	-
3.53505	0.32162	9.845514	0.115484	79.37	Up	1.81E-11	1.00E-10	AW082870	244444_at	ESTs	Hs.413525	114780	PKD1L2	16
9.592795	0.348675	3.290081	0.089828	78.94	Down	9.80E-13	6.63E-12	NM_019093	208596_s_at	"Homo sapiens UDP glycosyltransferase 1 family, polypeptide A3 (UGT1A3), mRNA. /PROD=UDP glycosyltransferase 1 family, polypeptideA3 /FL=gb:NM_019093.1"	Hs.554822	54659	UGT1A6	2
10.1419	0.1041	3.839649	0.222173	78.92	Down	5.77E-08	1.75E-07	NM_007029	203001_s_at	"Homo sapiens superiorcervical ganglia, neural specific 10 (SCGN10), mRNA. /PROD=superiorcervical ganglia, neural specific 10 /FL=gb:NM_007029.1 gb:D50375.1"	Hs.521651	11075	STMN2	8
9.21151	0.19543	2.935184	0.026349	77.51	Down	3.91E-19	1.03E-17	NM_004929	205626_s_at	"Homo sapiens calbindin 1, (28kD) (CALB1), mRNA. /PROD=calbindin 1 /FL=gb:NM_004929.2"	Hs.65425	793	CALB1	8
2.674585	0.052215	8.948481	1.008645	77.38	Up	0.038636388	4.07E-02	M34421	209594_x_at	"Human pregnancy-specific beta-1 glycoprotein mRNA, complete cds. /FL=gb:M34481.1 gb:M34421.1 gb:M58591.1"	Hs.502092	5678	PSG9	19
8.929925	0.060885	2.660506	0.01431	77.14	Down	1.02E-23	1.03E-21	NM_030795	221236_s_at	"Homo sapiens stathmin-like-protein RB3 (RB3), mRNA. /PROD=stathmin-like-protein RB3 /FL=gb:NM_030795.1"	Hs.201058	81551	STMN4	8
8.814325	0.019325	2.545641	0.10097	77.1	Down	1.84E-12	1.19E-11	NM_014841	204953_at	"Homo sapiens KIAA0656 gene product (KIAA0656), mRNA. /PROD=KIAA0656 gene product /FL=gb:AB014556.1 gb:NM_014841.1"	Hs.368046	9892	SNAP91	6
2.218675	0.186915	8.486727	0.420528	77.07	Up	8.36E-05	1.32E-04	AI275106	242401_x_at	ESTs	Hs.176013	26074	C20orf26	20
8.644665	0.011465	2.379679	0.030895	76.9	Down	1.38E-19	4.09E-18	AI198850	240313_at	ESTs	Hs.131654	63948	DMRTB1	1
2.47992	0.22534	8.741811	0.755222	76.74	Up	0.008811866	9.96E-03	AL040763	243167_at	"ESTs, Moderately similar to ALU7_HUMAN ALU SUBFAMILY SQ SEQUENCE CONTAMINATION WARNING ENTRY (H.sapiens)"	Hs.404102	-	ABCB5	7
10.010545	0.093155	3.749137	0.119127	76.71	Down	1.84E-11	1.01E-10	NM_002045	204471_at	"Homo sapiens growth associated protein 43 (GAP43), mRNA. /PROD=growth associated protein 43 /FL=gb:NM_002045.1 gb:M25667.1"	Hs.134974	2596	GAP43	3
11.3055	0.6359	5.045961	0.973107	76.61	Down	0.033668512	3.56E-02	J02761	37004_at	"Cluster Incl. J02761:Human pulmonary surfactant-associated protein B (SP-B) mRNA, complete cds /cds=(13,1158) /gb=J02761 /gi=190673 /ug=Hs.76305 /len=1996"	Hs.512690	6439	SFTPB	2
10.12185	0.08325	3.86536	0.049211	76.45	Down	1.14E-16	1.66E-15	NM_012189	219928_s_at	"Homo sapiens fibrousheathin II (FSP-2), mRNA. /PROD=fibrousheathin II /FL=gb:NM_012189.1 gb:AF088868.1"	Hs.511983	26256	CABYR	18
9.10382	0.27994	2.848215	0.041068	76.41	Down	1.31E-16	1.87E-15	BF196255	229921_at	ESTs	Hs.151219	3798	KIF5A	12
8.88956	0.02196	2.638664	0.071597	76.16	Down	1.70E-14	1.54E-13	H11380	230303_at	ESTs	Hs.441275	132204	SYNPR	3
10.4515	0.0146	4.204934	0.253237	75.93	Down	3.17E-07	8.26E-07	D26054	209696_at	"Human mRNA for fructose-1,6-bisphosphatase, complete cds. /PROD=fructose-1,6-bisphosphatase /FL=gb:D26054.1 gb:D26055.1 gb:D26056.1 gb:M19922.1 gb:NM_000507.1 gb:L10320.1"	Hs.494496	2203	FBP1	9
10.2585	0.182	4.016311	0.624582	75.7	Down	0.002547184	3.12E-03	T15657	226228_at	"Homo sapiens cDNA: FLJ23075 fis, clone LNG05768"	-	-	-	-
9.26222	0.56571	3.024516	0.072572	75.46	Down	7.07E-13	4.88E-12	AW235567	222943_at	cytosolic beta-glucosidase /FL=gb:AB017913.1 gb:AF317840.1 gb:NM_020973.1	Hs.371763	57733	GBA3	4
8.4268	0.17408	2.19186	0.011572	75.32	Down	9.86E-22	5.39E-20	U15979	209560_s_at	"Human (dlk) mRNA, complete cds. /FL=gb:NM_003836.1 gb:U15979.1"	Hs.533717	8788	DLK1	14
8.663395	0.303225	2.429267	0.011703	75.28	Down	5.28E-19	1.35E-17	AL545500	230797_s_at	ESTs	Hs.254712	440900	LOC440900	2
8.390555	0.389225	2.157598	0.007198	75.22	Down	8.80E-18	1.65E-16	NM_002614	205380_at	"Homo sapiens PDZ domain containing 1 (PDZK1), mRNA. /PROD=PDZ domain containing 1 /FL=gb:NM_002614.1 gb:AF012281.1"	Hs.444751	5174	PDZK1	1
9.17536	0.12338	2.943126	0.019232	75.18	Down	2.64E-21	1.23E-19	AL538966	222005_s_at	"guanine nucleotide binding protein (G protein), gamma 3"	Hs.179915	2785	GNG3	11
8.870745	0.344505	2.660916	0.025109	74.02	Down	2.13E-17	3.65E-16	AI655275	237360_at	"ESTs, Weakly similar to ATHUB actin beta (H.sapiens)"	Hs.236635	140625	ACTRT2	1
11.15395	0.11935	4.955479	0.442426	73.44	Down	0.000150703	2.27E-04	J04152	202286_s_at	"Human gastrointestinal tumor-associated antigen GA733-1 protein gene, complete cds, clone 05516 /FL=gb:NM_002353.1"	-	4070	-	-
4.58294	0.0092	10.770461	0.163831	72.88	Up	1.45E-09	5.88E-09	NM_012098	219514_at	"Homo sapiens angiopoietin-like 2 (ANGPTL2), mRNA. /PROD=angiopoietin-like 2 precursor /FL=gb:NM_012098.1 gb:AF125175.1"	Hs.521731	23452	ANGPTL2	9
9.58859	0.30054	3.410271	0.252035	72.42	Down	3.75E-07	9.62E-07	BF967657	203000_at	"superiorcervical ganglia, neural specific 10 /FL=gb:NM_007029.1 gb:D50375.1"	-	-	-	-
10.3903	0.1637	4.21199	0.269641	72.42	Down	7.84E-07	1.89E-06	NM_003020	203889_at	"Homo sapiens secretory granule, neuroendocrine protein 1 (7B2 protein) (SGNE1), mRNA. /PROD=secretory granule, neuroendocrine protein 1 (7B2protein) /FL=gb:BC005349.1 gb:NM_003020.1"	Hs.156540	6447	SGNE1	15
10.09767	0.24583	3.921274	0.368971	72.32	Down	2.62E-05	4.57E-05	NM_017594	219619_at	"Homo sapiens hypothetical protein DKFZp761C07121 (DKFZp761C07121), mRNA. /PROD=hypothetical protein DKFZp761C07121 /FL=gb:NM_017594.1"	Hs.165636	54769	DIRAS2	9
10.009225	0.494375	3.839335	0.040226	72	Down	6.03E-15	6.04E-14	NM_000463	207126_x_at	"Homo sapiens UDP glycosyltransferase 1 family, polypeptide A1 (UGT1A1), mRNA. /PROD=UDP glycosyltransferase 1 family, polypeptideA1 /FL=gb:M57899.1 gb:NM_000463.1"	Hs.554822	54658	UGT1A6	2
8.933465	0.189165	2.77199	0.054482	71.58	Down	1.11E-15	1.30E-14	NM_001351	206588_at	"Homo sapiens deleted in azoospermia-like (DAZL), mRNA. /PROD=deleted in azoospermia-like /FL=gb:U66726.2 gb:NM_001351.1 gb:U65918.1 gb:U66078.1"	Hs.131179	1618	DAZL	3
9.978215	0.404985	3.824312	0.260278	71.2	Down	6.16E-07	1.52E-06	NM_002354	201839_s_at	"Homo sapiens tumor-associated calcium signal transducer 1 (TACSTD1), mRNA. /PROD=tumor-associated calcium signal transducer 1precursor /FL=gb:NM_002354.1 gb:M33011.1 gb:M32306.1"	Hs.692	4072	TACSTD1	2
8.61856	0.12321	2.465471	0.011586	71.16	Down	5.51E-23	4.34E-21	BE046923	230496_at	ESTs	Hs.528335	219287	FLJ25477	13
8.21926	0.08577	2.066207	0.01021	71.16	Down	1.83E-24	2.44E-22	AA531287	235468_at	ESTs	Hs.135229	339162	LOC339162	17
3.418305	0.526155	9.567421	0.530706	70.97	Up	0.000842787	1.11E-03	AY140646	1555778_a_at	"Homo sapiens extracellular matrix protein periostin-bm mRNA, complete cds. /PROD=extracellular matrix protein periostin-bm /FL=gb:AY140646.1"	Hs.136348	10631	POSTN	13
10.81535	0.52575	4.668606	0.646169	70.85	Down	0.003696607	4.42E-03	M21692	209613_s_at	"Human class I alcohol dehydrogenase (ADH2) beta-1 subunit mRNA, complete cds. /FL=gb:D00137.1 gb:M21692.1 gb:M24317.1 gb:NM_000668.2 gb:AF153821.1"	Hs.4	125	ADH1B	4
8.97179	0.18563	2.826332	0.058843	70.79	Down	2.90E-15	3.09E-14	AI797263	229096_at	Homo sapiens mRNA; cDNA DKFZp434E232 (from clone DKFZp434E232)	Hs.535619	-	LIMS3	2
10.1635	0.1181	4.023279	0.240834	70.53	Down	2.16E-07	5.83E-07	AB020690	209598_at	"Homo sapiens mRNA for KIAA0883 protein, complete cds. /PROD=KIAA0883 protein /FL=gb:NM_007257.1 gb:AB020690.1 gb:AF286487.1"	Hs.521466	10687	PNMA2	8
8.316465	0.033685	2.200999	0.021178	69.33	Down	1.18E-21	6.35E-20	AL050341	231264_at	"Human DNA sequence from clone RP1-39G22 on chromosome 1p32.1-34.3. Contains the 3 part of the RLF gene for rearranged L-myc fusion sequence (ZN-15 related zinc finger protein), a novel gene, the ZMPSTE24 gene for yeast zinc metalloproteinase STE2..."	-	-	-	-
8.60573	0.05841	2.49423	0.008773	69.14	Down	6.98E-26	1.74E-23	AA917066	231335_at	"ESTs, Weakly similar to AF201951 1 high affinity immunoglobulin epsilon receptor beta subunit (H.sapiens)"	Hs.126580	245802	MS4A6E	11
8.67634	0.04081	2.564982	0.04948	69.14	Down	1.44E-16	2.05E-15	AF078803	210404_x_at	"Homo sapiens calciumcalmodulin-dependent protein kinase II beta subunit mRNA, complete cds. /PROD=calciumcalmodulin-dependent protein kinase IIbeta subunit /FL=gb:AF112472.1 gb:AF078803.1 gb:NM_001220.1"	Hs.351887	816	CAMK2B	7
3.438145	0.205695	9.548392	0.44968	69.08	Up	0.000201978	2.96E-04	NM_018985	206685_at	"Homo sapiens hypothetical protein (HCGIV.9), mRNA. /PROD=hypothetical protein /FL=gb:NM_018985.1"	-	-	-	-
9.508355	0.040835	3.414134	0.049634	68.32	Down	1.57E-16	2.20E-15	NM_006198	205549_at	"Homo sapiens Purkinje cell protein 4 (PCP4), mRNA. /PROD=Purkinje cell protein 4 /FL=gb:U52969.1 gb:NM_006198.1"	Hs.80296	5121	PCP4	21
8.180975	0.353655	2.103351	0.002968	67.54	Down	2.77E-18	5.80E-17	AI377758	244735_at	ESTs	Hs.164799	84692	CCDC54	3
8.673925	0.104435	2.596964	0.026948	67.51	Down	8.99E-20	2.78E-18	N58489	231569_at	"ESTs, Highly similar to S12381 glycine receptor alpha-2 chain (H.sapiens)"	Hs.98843	203562	TMEM31	X
11.3045	0.1781	5.233791	0.442141	67.21	Down	0.000182932	2.71E-04	AA742697	230378_at	"ESTs, Weakly similar to S59856 collagen alpha 1(III) chain precursor - mouse (M.musculus)"	Hs.62492	92304	SCGB3A1	5
9.99616	0.01024	3.932929	0.057682	66.87	Down	1.29E-15	1.49E-14	AF295039	224279_s_at	"Homo sapiens testis-specific calcium-binding protein CBP86-IV mRNA, complete cds. /PROD=testis-specific calcium-binding proteinCBP86-IV /FL=gb:AF295039.1"	Hs.511983	26256	CABYR	18
9.29626	0.20171	3.235816	0.036421	66.74	Down	1.63E-17	2.88E-16	AI190160	1555985_at	hypothetical protein LOC124773	Hs.129312	124773	C17orf64	17
8.740885	0.240515	2.683165	0.056801	66.61	Down	3.67E-15	3.80E-14	AW024233	222083_at	putative glycine-N-acyltransferase	Hs.145384	10249	GLYAT	11
9.744985	0.296015	3.687934	0.043503	66.58	Down	4.52E-16	5.79E-15	AI807681	228892_at	"ESTs, Weakly similar to T17257 hypothetical protein DKFZp586P1422.1 (H.sapiens)"	Hs.443728	153769	SH3RF2	5
5.613885	0.064155	11.670501	0.224751	66.56	Up	1.08E-07	3.10E-07	AJ249976	233748_x_at	Homo sapiens mRNA for AMP-activated protein kinase gamma2 subunit (AMPK gamma2 gene). /PROD=AMP-activated protein kinase gamma2 subunit	Hs.549162	51422	PRKAG2	7
10.01738	0.05522	3.963068	0.139686	66.46	Down	2.37E-10	1.10E-09	NM_019101	205682_x_at	"Homo sapiens apolipoprotein M (G3A), mRNA. /PROD=apolipoprotein M /FL=gb:AF118393.3 gb:NM_019101.1"	Hs.534468	55937	APOM	6
4.74927	0.25515	10.793224	0.342991	65.98	Up	1.53E-05	2.80E-05	NM_003173	218619_s_at	"Homo sapiens suppressor of variegation 3-9 (Drosophila) homolog 1 (SUV39H1), mRNA. /PROD=suppressor of variegation 3-9 (Drosophila)homolog /FL=gb:NM_003173.1 gb:AF019968.1"	Hs.522639	6839	SUV39H1	X
8.796025	0.306035	2.752565	0.037803	65.96	Down	1.65E-16	2.30E-15	NM_022568	220148_at	"Homo sapiens aldehyde dehydrogenase 12 (ALDH12), mRNA. /PROD=aldehyde dehydrogenase 12 /FL=gb:AF303134.1 gb:NM_022568.1"	Hs.486520	64577	ALDH8A1	6
8.10801	0.1458	2.075756	0.003845	65.45	Down	1.89E-23	1.72E-21	AI090720	231394_at	ESTs	Hs.508987	56132	PCDHB3	5
8.583465	0.184695	2.559019	0.027091	65.09	Down	6.71E-19	1.64E-17	AI200853	230881_at	ESTs	Hs.121438	146849	CCDC42	17
9.850625	0.098525	3.832016	0.356242	64.83	Down	2.33E-05	4.11E-05	AI073407	214063_s_at	transferrin	Hs.518267	7018	TF	3
8.361695	0.400605	2.348197	0.008123	64.6	Down	2.26E-17	3.84E-16	AW183059	231612_at	ESTs	Hs.120316	85438	NYD-SP26	4
8.47759	0.10914	2.465192	0.006251	64.55	Down	1.40E-24	1.90E-22	AF324466	223706_at	"Homo sapiens EVG1 mRNA, complete cds. /PROD=EVG1 /FL=gb:AF324466.1"	Hs.517612	84645	C22orf23	22
5.65037	0.12189	11.660514	0.258596	64.45	Up	6.56E-07	1.61E-06	NM_016203	218292_s_at	"Homo sapiens protein kinase, AMP-activated, gamma 2 non-catalytic subunit (PRKAG2), mRNA. /PROD=protein kinase, AMP-activated, gamma 2non-catalytic subunit /FL=gb:NM_016203.1 gb:AF087875.1 gb:AB025580.1"	Hs.549162	51422	PRKAG2	7
3.905315	0.259465	9.911762	0.308299	64.29	Up	5.17E-06	1.05E-05	AB044805	209992_at	"Homo sapiens mRNA for 6-phosphofructo-2-kinase heart isoform, complete cds. /PROD=6-phosphofructo-2-kinase heart isoform /FL=gb:AB044805.1"	Hs.282702	5208	PFKFB2	1
9.39264	0.12179	3.418229	0.531586	62.87	Down	0.001035964	1.34E-03	AA838075	226147_s_at	"Homo sapiens cDNA: FLJ22667 fis, clone HSI08385"	Hs.89436	1015	CDH17	8
5.083765	0.128315	11.047897	0.356351	62.43	Up	2.58E-05	4.50E-05	AI122754	203767_s_at	"steroid sulfatase (microsomal), arylsulfatase C, isozyme S /FL=gb:M16505.1 gb:J04964.1 gb:NM_000351.2"	Hs.522578	412	STS	X
9.04094	0.15977	3.082359	0.043068	62.19	Down	7.53E-17	1.13E-15	NM_021951	220493_at	"Homo sapiens doublesex and mab-3 related transcription factor 1 (DMRT1), mRNA. /PROD=doublesex and mab-3 related transcription factor1 /FL=gb:NM_021951.1 gb:AF130728.1"	Hs.98586	1761	DMRT1	9
1.943665	0.038425	7.892963	0.330925	61.79	Up	1.20E-05	2.24E-05	NM_000079	206633_at	"Homo sapiens cholinergic receptor, nicotinic, alpha polypeptide 1 (muscle) (CHRNA1), mRNA. /PROD=cholinergic receptor, nicotinic, alphapolypeptide 1 (muscle) precursor /FL=gb:NM_000079.1"	Hs.434419	1134	CHRNA1	2
9.280605	0.226735	3.335579	0.04772	61.61	Down	5.68E-16	7.14E-15	BF432254	227794_at	"ESTs, Weakly similar to putative glycine-N-acyltransferase (H.sapiens)"	Hs.38085	92292	GLYATL1	11
8.71115	0.07041	2.771759	0.031851	61.37	Down	6.34E-19	1.57E-17	AI041215	242912_at	ESTs	Hs.562564	-	-	14
10.3777	0.0511	4.440107	0.461444	61.29	Down	0.000328081	4.62E-04	NM_016725	204437_s_at	"Homo sapiens folate receptor 1 (adult) (FOLR1), transcript variant 1, mRNA. /PROD=folate receptor 1 precursor /FL=gb:NM_016729.1 gb:NM_016725.1 gb:BC002947.1 gb:NM_000802.2 gb:J05013.1 gb:NM_016731.2"	Hs.73769	2348	FOLR1	11
9.071725	0.264105	3.145269	0.132544	60.82	Down	2.06E-10	9.60E-10	AW418674	231609_at	ESTs	Hs.121347	143379	C10orf82	10
8.735735	0.147865	2.815935	0.056976	60.54	Down	2.49E-15	2.70E-14	AI652441	214371_at	serinethreonine kinase 22B (spermiogenesis associated)	Hs.505323	-	TSSK2	22
8.86275	0.11052	2.955398	0.186824	60.02	Down	1.48E-08	5.00E-08	AV731490	203999_at	synaptotagmin I /FL=gb:M55047.1 gb:NM_005639.1	Hs.310545	6857	SYT1	12
8.260545	0.054895	2.356379	0.09726	59.89	Down	2.55E-12	1.61E-11	NM_003027	205637_s_at	"Homo sapiens SH3-domain GRB2-like 3 (SH3GL3), mRNA. /PROD=SH3-domain GRB2-like 3 /FL=gb:AF036269.1 gb:AF036270.1 gb:AF036271.1 gb:NM_003027.1"	Hs.270055	6457	SH3GL3	15
8.292295	0.308275	2.388955	0.010363	59.85	Down	1.16E-18	2.69E-17	CA778002	1556057_s_at	neurogenic differentiation 1	Hs.72981	4760	NEUROD1	2
6.89454	0.04182	12.789729	0.224645	59.52	Up	1.49E-07	4.17E-07	M69148	209035_at	"Human midkine mRNA, complete cds. /PROD=midkine /FL=gb:NM_002391.1 gb:M69148.1"	Hs.82045	4192	MDK	11
2.843275	0.047665	8.718257	0.201739	58.69	Up	4.10E-08	1.28E-07	NM_001147	205572_at	"Homo sapiens angiopoietin 2 (ANGPT2), mRNA. /PROD=angiopoietin 2 /FL=gb:AB009865.1 gb:AF004327.1 gb:NM_001147.1"	Hs.553484	285	ANGPT2	8
11.05495	0.13625	5.181681	0.087899	58.62	Down	8.01E-13	5.49E-12	NM_002522	204684_at	"Homo sapiens neuronal pentraxin I (NPTX1), mRNA. /PROD=neuronal pentraxin I precursor /FL=gb:NM_002522.1 gb:U61849.1"	Hs.514556	4884	NPTX1	17
9.839425	0.130715	3.969529	0.570704	58.48	Down	0.002059281	2.56E-03	J02871	210096_at	"Human lung cytochrome P450 (IV subfamily) BI protein, complete cds. /FL=gb:NM_000779.2 gb:J02871.1"	Hs.436317	1580	CYP4B1	1
4.299235	0.614995	10.168871	0.894382	58.47	Up	0.030771344	3.27E-02	AV661099	238720_at	ESTs	Hs.584786	4974	OMG	17
9.561145	0.050265	3.692011	0.326292	58.45	Down	1.19E-05	2.23E-05	AL136566	223075_s_at	Homo sapiens mRNA; cDNA DKFZp761J191 (from clone DKFZp761J191); complete cds. /PROD=hypothetical protein /FL=gb:AL136566.1	Hs.4944	83543	C9orf58	9
8.53992	0.23012	2.67176	0.03042	58.41	Down	8.24E-18	1.56E-16	AW274294	235627_at	"ESTs, Weakly similar to ORF YOR122c (S.cerevisiae)"	Hs.442718	375189	PFN4	2
8.356835	0.131935	2.492511	0.006292	58.26	Down	1.69E-23	1.59E-21	AB036706	223597_at	"Homo sapiens Itln mRNA for intelectin, complete cds. /PROD=intelectin /FL=gb:NM_017625.1 gb:AB036706.1"	Hs.50813	55600	ITLN1	1
11.8121	0.2367	5.948371	0.465953	58.23	Down	0.000404172	5.60E-04	AI613010	227641_at	ESTs	-	-	-	-
8.573625	0.270165	2.715704	0.072411	58	Down	1.29E-13	1.02E-12	BE220333	229039_at	ESTs	Hs.445503	6854	SYN2	3
9.69756	0.14834	3.845781	0.113941	57.75	Down	2.73E-11	1.47E-10	BE876610	230309_at	betaine-homocysteine methyltransferase 2	Hs.114172	23743	BHMT2	5
9.306865	0.163365	3.45928	0.269091	57.58	Down	1.46E-06	3.33E-06	AF193855	223642_at	"Homo sapiens zinc finger protein of cerebellum ZIC2 (ZIC2) mRNA, complete cds. /PROD=zinc finger protein of cerebellum ZIC2 /FL=gb:AF193855.1 gb:AF104902.1 gb:NM_007129.1"	Hs.369063	7546	ZIC2	13
5.246605	0.265875	11.092979	0.121818	57.54	Up	8.45E-11	4.20E-10	AW190565	227145_at	"Homo sapiens cDNA: FLJ21889 fis, clone HEP03178"	Hs.306814	84171	LOXL4	10
8.57769	0.17293	2.731591	0.128997	57.52	Down	1.47E-10	7.05E-10	Z49258	216370_s_at	Human DNA sequence from cosmid 14B7 in Xq28 containing transketolase pseudogene	-	-	-	-
9.2617	0.02657	3.417366	0.05756	57.45	Down	2.12E-15	2.33E-14	NM_015980	218623_at	"Homo sapiens HMP19 protein (LOC51617), mRNA. /PROD=HMP19 protein /FL=gb:AF133422.1 gb:NM_015980.1 gb:BC002619.1 gb:AF113537.1"	Hs.559412	51617	HMP19	5
10.80875	0.14035	4.972806	0.291331	57.12	Down	3.67E-06	7.72E-06	NM_001218	203963_at	"Homo sapiens carbonic anhydrase XII (CA12), mRNA. /PROD=carbonic anhydrase XII precursor /FL=gb:NM_001218.2 gb:AF037335.1 gb:AF051882.1"	Hs.210995	771	CA12	15
8.70827	0.28418	2.872982	0.074257	57.09	Down	2.01E-13	1.52E-12	NM_017709	220306_at	"Homo sapiens hypothetical protein FLJ20202 (FLJ20202), mRNA. /PROD=hypothetical protein FLJ20202 /FL=gb:NM_017709.1"	Hs.356216	54855	FAM46C	1
9.19798	0.0996	3.364054	0.105031	57.04	Down	8.91E-12	5.18E-11	NM_003551	206197_at	"Homo sapiens non-metastatic cells 5, protein expressed in (nucleoside-diphosphate kinase) (NME5), mRNA. /PROD=non-metastatic cells 5, protein expressed in(nucleoside-diphosphate kinase) /FL=gb:U90450.1 gb:NM_003551.1 gb:AF067724.1"	Hs.519602	8382	NME5	5
8.259075	0.206435	2.427182	0.006068	56.96	Down	4.35E-21	1.86E-19	NM_004062	206517_at	"Homo sapiens cadherin 16, KSP-cadherin (CDH16), mRNA. /PROD=cadherin 16, KSP-cadherin /FL=gb:AF016272.1 gb:NM_004062.1"	Hs.513660	1014	CDH16	16
8.206395	0.279295	2.376088	0.032017	56.9	Down	4.24E-17	6.81E-16	NM_003399	206484_s_at	"Homo sapiens X-prolyl aminopeptidase (aminopeptidase P) 2, membrane-bound (XPNPEP2), mRNA. /PROD=X-prolyl aminopeptidase 2, membrane-bound /FL=gb:U90724.2 gb:NM_003399.3"	Hs.170499	7512	XPNPEP2	X
10.84985	0.04395	5.025019	0.148165	56.68	Down	8.59E-10	3.65E-09	NM_006176	204081_at	"Homo sapiens neurogranin (protein kinase C substrate, RC3) (NRGN), mRNA. /PROD=neurogranin /FL=gb:BC002835.1 gb:U89165.1 gb:NM_006176.1"	Hs.524116	4900	NRGN	11
8.155255	0.188985	2.331727	0.005628	56.63	Down	1.31E-21	6.91E-20	AF519569	1554401_a_at	"Homo sapiens dynein light chain 2 TCTEX2 mRNA, complete cds. /PROD=dynein light chain 2 TCTEX2 /FL=gb:AF519569.1"	Hs.584808	6991	TCTE3	6
3.24818	0.26211	9.070366	0.544077	56.58	Up	0.001536295	1.94E-03	BE552138	239205_s_at	"ESTs, Highly similar to A34924 complement C3bC4b receptor-like protein precursor (H.sapiens)"	Hs.149414	1379	CR1L	1
8.166675	0.061215	2.349469	0.005178	56.38	Down	3.64E-27	1.40E-24	NM_014469	207208_at	"Homo sapiens testes-specific heterogenous nuclear ribonucleoprotein G-T (HNRNPG-T), mRNA. /PROD=testes-specific heterogenous nuclearribonucleoprotein G-T /FL=gb:NM_014469.2 gb:AF069682.2"	Hs.121605	27288	HNRNPG-T	11
9.59764	0.13665	3.781401	0.064965	56.35	Down	1.65E-14	1.51E-13	AA447560	230844_at	ESTs	Hs.238964	440934	LOC440934	2
8.63228	0.13227	2.819185	0.247035	56.22	Down	5.68E-07	1.41E-06	NM_006984	205328_at	"Homo sapiens claudin 10 (CLDN10), mRNA. /PROD=claudin 10 /FL=gb:U89916.1 gb:NM_006984.1"	Hs.534377	9071	CLDN10	13
8.247335	0.096715	2.448871	0.049371	55.66	Down	3.68E-16	4.78E-15	U23460	209956_s_at	"Human proline rich calmodulin-dependent protein kinase mRNA, complete cds. /PROD=proline rich calmodulin-dependent proteinkinase /FL=gb:U23460.1"	Hs.351887	816	CAMK2B	7
7.95167	0.10421	2.153703	0.03336	55.64	Down	2.39E-18	5.05E-17	NM_020369	220379_at	"Homo sapiens fascin (Strongylocentrotus purpuratus) homolog 3 (actin-bundling protein, testicular) (FSCN3), mRNA. /PROD=fascin (Strongylocentrotus purpuratus) homolog 3(actin-bundling protein, testicular) /FL=gb:AF281049.1 gb:NM_020369.1"	Hs.128402	29999	FSCN3	7
8.40672	0.12372	2.614515	0.017629	55.42	Down	3.30E-21	1.49E-19	BF223003	210016_at	KIAA1106 protein /FL=gb:AF036943.1	Hs.434418	23040	MYT1L	2
8.20256	0.12274	2.412731	0.030543	55.32	Down	1.09E-18	2.55E-17	AA770014	241224_x_at	ESTs	Hs.192371	84677	DSCR8	21
7.90138	0.16956	2.115138	0.005718	55.19	Down	3.63E-22	2.19E-20	BC028721	1554593_s_at	"Homo sapiens, Similar to solute carrier family 1 (high affinity aspartateglutamate transporter), member 6, clone MGC:33092 IMAGE:5269300, mRNA, complete cds. /PROD=Similar to solute carrier family 1 (highaffinity aspartateglutamate transporter), memb"	Hs.515217	6511	SLC1A6	19
3.928825	0.364865	9.710068	0.180072	55	Up	1.57E-08	5.28E-08	NM_018234	218424_s_at	"Homo sapiens hypothetical protein FLJ10829 (FLJ10829), mRNA. /PROD=hypothetical protein FLJ10829 /FL=gb:NM_018234.1"	Hs.20805	55240	STEAP3	2
8.537995	0.261675	2.757865	0.033386	54.95	Down	4.52E-17	7.20E-16	NM_006501	207659_s_at	"Homo sapiens myelin-associated oligodendrocyte basic protein (MOBP), mRNA. /PROD=myelin-associated oligodendrocyte basic protein /FL=gb:D28113.1 gb:NM_006501.1"	Hs.121333	4336	MOBP	3
8.89568	0.07606	3.117981	0.023366	54.86	Down	1.84E-20	6.70E-19	BC029583	1554764_a_at	"Homo sapiens, clone MGC:39681 IMAGE:5270016, mRNA, complete cds. /PROD=Unknown (protein for MGC:39681) /FL=gb:BC029583.1"	Hs.372650	283197	MGC39681	11
6.198015	0.331045	11.970936	0.221986	54.68	Up	1.93E-07	5.27E-07	AF026303	205342_s_at	"Homo sapiens sulfotransferase mRNA, complete cds. /PROD=sulfotransferase /FL=gb:NM_001056.1 gb:AF186253.1 gb:AF186251.1 gb:AF186252.1 gb:AB008164.1 gb:U66036.1 gb:BC005353.1 gb:AF026303.1"	Hs.436123	6819	SULT1C1	2
8.795075	0.132205	3.030614	0.066576	54.36	Down	2.54E-14	2.22E-13	AI703476	227769_at	heat shock factor binding protein 1	Hs.553493	2850	GPR27	3
8.476025	0.099975	2.713948	0.196461	54.27	Down	3.81E-08	1.19E-07	AA904430	242162_at	"ESTs, Weakly similar to T2D4_HUMAN TRANSCRIPTION INITIATION FACTOR TFIID 100 KDA SUBUNIT (H.sapiens)"	Hs.424594	164781	WDR69	2
8.235265	0.165745	2.481083	0.039316	53.97	Down	4.47E-17	7.14E-16	AL162742	227163_at	"Human DNA sequence from clone RP11-127L20 on chromosome 10. Contains ESTs, STSs, GSSs and CpG islands. Contains the gene for a novel glutathione-S-transferase and five novel genes"	-	-	-	-
10.45095	0.01595	4.696814	0.1144	53.97	Down	3.19E-11	1.70E-10	NM_004522	203130_s_at	"Homo sapiens kinesin family member 5C (KIF5C), mRNA. /PROD=kinesin family member 5C /FL=gb:NM_004522.1 gb:AB011103.1"	-	-	-	-
7.963195	0.271175	2.212993	0.004735	53.82	Down	1.71E-19	4.95E-18	NM_152453	1553636_at	"Homo sapiens hypothetical protein MGC35118 (MGC35118), mRNA. /FL=gb:BC029221.1 gb:NM_152453.1"	Hs.179646	145942	TMCO5	15
5.13752	0.29128	10.868569	0.272868	53.12	Up	2.27E-06	4.99E-06	NM_001825	205295_at	"Homo sapiens creatine kinase, mitochondrial 2 (sarcomeric) (CKMT2), nuclear gene encoding mitochondrial protein, mRNA. /PROD=sarcomeric mitochondrial creatine kinaseprecursor /FL=gb:J05401.1 gb:NM_001825.1"	Hs.80691	1160	CKMT2	5
8.576055	0.049855	2.847864	0.240705	53.01	Down	4.89E-07	1.23E-06	NM_002276	201650_at	"Homo sapiens keratin 19 (KRT19), mRNA. /PROD=keratin 19 /FL=gb:NM_002276.1 gb:BC002539.1"	Hs.514167	3880	KRT19	17
9.98796	0.18314	4.263523	0.533776	52.87	Down	0.001503325	1.90E-03	BE551219	214135_at	Homo sapiens mRNA; cDNA DKFZp564B2062 (from clone DKFZp564B2062)	Hs.240182	51208	CLDN18	3
2.670165	0.018385	8.393991	0.400401	52.85	Up	0.000124004	1.90E-04	BC014157	1554371_at	"Homo sapiens, clone MGC:20698 IMAGE:4423137, mRNA, complete cds. /PROD=Unknown (protein for MGC:20698) /FL=gb:BC014157.1"	Hs.413525	114780	PKD1L2	16
11.17095	0.20865	5.453046	0.462806	52.63	Down	0.000473222	6.47E-04	J02639	209443_at	"Human plasma serine protease (protein C) inhibitor mRNA, complete cds. /FL=gb:U35464.1 gb:NM_000624.1 gb:J02639.1 gb:S58545.1"	Hs.510334	5104	SERPINA5	14
9.520515	0.057535	3.804036	0.06549	52.58	Down	1.79E-14	1.61E-13	NM_019073	220299_at	"Homo sapiens hypothetical protein (FLJ10007), mRNA. /PROD=hypothetical protein /FL=gb:NM_019073.1"	Hs.408467	54558	SPATA6	1
8.417185	0.037165	2.7103	0.036613	52.23	Down	5.80E-18	1.15E-16	NM_004692	204465_s_at	"Homo sapiens internexin neuronal intermediate filament protein, alpha (INA), mRNA. /PROD=internexin neuronal intermediate filamentprotein, alpha /FL=gb:NM_004692.1"	-	9118	-	-
8.249145	0.108505	2.553768	0.030144	51.82	Down	9.27E-19	2.20E-17	AA757089	215430_at	H.sapiens mRNA for glycerol kinase testis specific 2	Hs.98008	2712	GK2	4
8.665155	0.172075	2.971762	0.188881	51.75	Down	2.80E-08	8.98E-08	AI934557	242871_at	ESTs	Hs.147229	54852	PAQR5	15
8.737535	0.145545	3.049674	0.04307	51.55	Down	1.23E-16	1.77E-15	AF177340	223509_at	"Homo sapiens clone SP82 claudin 2 mRNA, complete cds. /PROD=claudin 2 /FL=gb:AF177340.1 gb:NM_020384.1 gb:AF250558.1"	Hs.522746	9075	CLDN2	X
3.434265	0.513055	9.116513	0.203409	51.35	Up	1.05E-07	3.01E-07	NM_007197	219764_at	"Homo sapiens frizzled (Drosophila) homolog 10 (FZD10), mRNA. /PROD=frizzled (Drosophila) homolog 10 /FL=gb:AB027464.1 gb:NM_007197.1"	Hs.31664	11211	FZD10	12
8.439315	0.399085	2.757433	0.021127	51.34	Down	1.78E-16	2.48E-15	NM_145020	1552326_a_at	"Homo sapiens hypothetical protein FLJ32743 (FLJ32743), mRNA. /FL=gb:NM_145020.1 gb:BC030606.1"	Hs.132701	220136	CCDC11	18
10.82775	0.04525	5.146008	0.254814	51.33	Down	1.06E-06	2.48E-06	AW594320	228245_s_at	"ESTs, Weakly similar to S13495 pregnancy zone protein (H.sapiens)"	Hs.524331	144203	OVOS2	12
7.858755	0.114335	2.178009	0.091278	51.29	Down	1.99E-12	1.28E-11	NM_001936	207789_s_at	"Homo sapiens dipeptidylpeptidase VI (DPP6), mRNA. /PROD=dipeptidylpeptidase VI /FL=gb:M96860.1 gb:NM_001936.1"	Hs.490684	1804	DPP6	7
7.220205	0.084525	12.896366	0.496519	51.13	Up	0.000901529	1.18E-03	AB042554	223572_at	"Homo sapiens mRNA for KIAA1173 protein, complete cds. /PROD=KIAA1173 protein /FL=gb:AB042554.1"	Hs.476041	57467	GUP1	3
8.52417	0.26748	2.851686	0.055549	51	Down	9.28E-15	8.88E-14	NM_013453	220922_s_at	"Homo sapiens sperm protein associated with the nucleus, X chromosome, family member A1 (SPANXA1), mRNA. /PROD=sperm protein associated with the nucleus, Xchromosome, family member A1 /FL=gb:NM_013453.1 gb:AF098307.1"	Hs.334464	30014	SPANXA1	X
6.60233	0.03642	12.266971	0.09915	50.73	Up	5.74E-12	3.42E-11	AI074333	213004_at	Homo sapiens clone 23767 and 23782 mRNA sequences	Hs.521731	23452	ANGPTL2	9
8.93516	0.04543	3.279221	0.439736	50.42	Down	0.00032926	4.63E-04	AA126505	212843_at	neural cell adhesion molecule 1	Hs.585499	-	-	11
9.27612	0.0001	3.621104	0.015605	50.39	Down	4.07E-23	3.37E-21	X02162	217073_x_at	Human mRNA for apolipoprotein AI (apo AI)=. /PROD=preproapolipoprotein AI	Hs.93194	335	APOA1	11
4.44367	0.14416	10.098085	0.329801	50.37	Up	2.01E-05	3.58E-05	BF438173	226847_at	ESTs	Hs.9914	10468	FST	5
9.03874	0.14655	3.387455	0.035795	50.26	Down	1.46E-17	2.60E-16	AI023219	237982_at	ESTs	Hs.350698	151363	LOC151363	2
2.746835	0.048995	8.38781	0.816652	49.9	Up	0.023832252	2.56E-02	U66692	1569072_s_at	Homo sapiens clone EST422562 mRNA sequence.	Hs.404102	-	ABCB5	7
3.60327	0.24185	9.241066	0.537128	49.79	Up	0.001778858	2.23E-03	NM_000096	204846_at	"Homo sapiens ceruloplasmin (ferroxidase) (CP), mRNA. /PROD=ceruloplasmin (ferroxidase) /FL=gb:M13699.1 gb:NM_000096.1"	Hs.584749	1356	CP	3
8.993965	0.539625	3.356571	0.125393	49.78	Down	4.93E-10	2.18E-09	AF229179	223784_at	"Homo sapiens kidney-specific membrane protein NX-17 mRNA, complete cds. /PROD=kidney-specific membrane protein NX-17 /FL=gb:AF229179.1"	Hs.129614	57393	TMEM27	X
7.85841	0.25124	2.222666	0.030278	49.72	Down	2.29E-17	3.87E-16	AA905508	230763_at	ESTs	Hs.171130	128153	LOC128153	1
8.32545	0.04279	2.689741	0.032193	49.72	Down	1.21E-18	2.80E-17	NM_004413	205983_at	"Homo sapiens dipeptidase 1 (renal) (DPEP1), mRNA. /PROD=dipeptidase 1 (renal) /FL=gb:NM_004413.1 gb:J05257.1"	Hs.109	1800	DPEP1	16
7.93309	0.09775	2.297991	0.009171	49.7	Down	7.29E-24	7.70E-22	BG202523	1558077_s_at	hypothetical protein LOC130752	Hs.147816	130752	MDH1B	2
4.93858	0.18206	10.573468	0.205465	49.69	Up	9.12E-08	2.66E-07	AA151659	230067_at	ESTs	Hs.71913	-	-	13
9.029165	0.010025	3.397041	0.011937	49.6	Down	1.07E-24	1.56E-22	M74220	209977_at	"Human plasminogen mRNA, complete cds. /PROD=plasminogen /FL=gb:NM_000301.1 gb:M74220.1"	Hs.143436	5340	PLG	6
8.550375	0.118735	2.919062	0.16177	49.57	Down	4.35E-09	1.63E-08	AL161628	228260_at	"Human DNA sequence from clone RP11-31K16 on chromosome 9. Contains a snoRNA binding domain pseudogene, the ELAVL2 gene for ELAV (embryonic lethal, abnormal vision, Drosophila)-like 2, ESTs, STSs, GSSs and a CpG island"	-	-	-	-
7.82646	0.35294	2.204146	0.004236	49.26	Down	8.37E-18	1.58E-16	NM_024059	220426_at	"Homo sapiens hypothetical protein MGC5356 (MGC5356), mRNA. /PROD=hypothetical protein MGC5356 /FL=gb:BC000912.1 gb:NM_024059.1"	Hs.197755	79025	C20orf195	20
8.88348	0.162	3.266551	0.036019	49.08	Down	2.16E-17	3.69E-16	NM_000778	207407_x_at	"Homo sapiens cytochrome P450, subfamily IVA, polypeptide 11 (CYP4A11), mRNA. /PROD=cytochrome P450, subfamily IVA, polypeptide 11 /FL=gb:L04751.1 gb:NM_000778.2"	Hs.1645	1579	CYP4A11	1
8.597145	0.082955	2.980617	0.037903	49.06	Down	1.55E-17	2.75E-16	BF056874	231404_at	ESTs	Hs.585529	-	-	11
8.412845	0.315155	2.798756	0.044901	48.98	Down	2.33E-15	2.55E-14	N47315	227053_at	protein kinase C and casein kinase substrate in neurons 1	Hs.520087	29993	PACSIN1	6
9.873945	0.025195	4.261675	0.29515	48.92	Down	6.49E-06	1.29E-05	AV726956	229963_at	"ESTs, Weakly similar to C35826 hypothetical 13K protein A (H.sapiens)"	Hs.47209	340542	NGFRAP1L1	X
9.154825	0.074405	3.550963	0.103131	48.63	Down	1.17E-11	6.64E-11	AA460295	231573_at	ESTs	Hs.301960	89885	FATE1	X
8.37694	0.20769	2.775253	0.047756	48.56	Down	1.04E-15	1.23E-14	AI688554	242179_s_at	"ESTs, Highly similar to TM4B_HUMAN TETRASPANIN TM4-B (H.sapiens)"	Hs.283934	26526	TSPAN16	19
7.587785	0.184545	1.986835	0.008645	48.53	Down	3.36E-21	1.49E-19	AI827820	214397_at	methyl-CpG binding domain protein 2	Hs.25674	8932	MBD2	18
8.224625	0.197715	2.625052	0.02523	48.49	Down	1.42E-18	3.18E-17	AW138142	230969_at	ESTs	Hs.443299	374973	LOC374973	1
7.486875	0.162645	1.890806	0.002671	48.37	Down	1.93E-22	1.22E-20	AA789269	229772_at	"ESTs, Weakly similar to dJ1018D12.3 (H.sapiens)"	Hs.122509	245936	DEFB123	20
7.536635	0.082455	1.947466	0.049759	48.14	Down	6.31E-16	7.77E-15	NM_006422	207344_at	"Homo sapiens A kinase (PRKA) anchor protein 3 (AKAP3), mRNA. /PROD=A kinase (PRKA) anchor protein 3 /FL=gb:AF087003.1 gb:NM_006422.1 gb:AF093408.1 gb:U85715.1"	Hs.98397	10566	AKAP3	12
8.525545	0.077605	2.937259	0.041702	48.11	Down	5.72E-17	8.96E-16	AW958766	236870_at	ESTs	Hs.254808	401067	IQCF3	3
3.928945	0.371445	9.516291	0.386438	48.08	Up	0.000116716	1.79E-04	NM_003319	208195_at	"Homo sapiens titin (TTN), mRNA. /PROD=titin /FL=gb:NM_003319.1"	Hs.134602	7273	TTN	2
8.074885	0.126715	2.48887	0.008043	48.04	Down	4.51E-23	3.66E-21	AF345910	223962_at	"Homo sapiens NYD-SP14 mRNA, complete cds. /PROD=NYD-SP14 /FL=gb:AF345910.1"	Hs.378893	83894	NYD-SP14	4
8.11156	0.18599	2.532271	0.007272	47.81	Down	2.75E-21	1.27E-19	NM_001048	213921_at	"Homo sapiens somatostatin (SST), mRNA. /PROD=somatostatin /FL=gb:NM_001048.1"	Hs.12409	6750	SST	3
8.192	0.1377	2.631679	0.016086	47.19	Down	4.90E-21	2.04E-19	NM_152539	1553146_at	"Homo sapiens hypothetical protein FLJ32859 (FLJ32859), mRNA. /FL=gb:NM_152539.1"	Hs.351465	152405	C3orf30	3
6.1047	0.10411	11.663207	0.148289	47.13	Up	1.65E-09	6.64E-09	AF087875	222582_at	"Homo sapiens AMP-activated protein kinase gamma subunit (PRKAG2) mRNA, complete cds. /PROD=AMP-activated protein kinase gamma subunit /FL=gb:NM_016203.1 gb:AF087875.1 gb:AB025580.1"	Hs.549162	51422	PRKAG2	7
7.84272	0.13852	2.288383	0.029499	46.99	Down	1.75E-18	3.81E-17	AI653224	240546_at	ESTs	Hs.434217	389043	LOC389043	2
7.997435	0.080345	2.443328	0.007029	46.98	Down	3.78E-25	6.94E-23	NM_001473	207663_x_at	"Homo sapiens G antigen 3 (GAGE3), mRNA. /PROD=G antigen 3 /FL=gb:U19144.1 gb:NM_001473.1"	-	-	-	-
2.502075	0.326805	8.054478	0.542878	46.93	Up	0.002174373	2.69E-03	NM_004245	207911_s_at	"Homo sapiens transglutaminase 5 (TGM5), mRNA. /PROD=transglutaminase 5 /FL=gb:AF035961.1 gb:NM_004245.1"	Hs.129719	9333	TGM5	15
9.66109	0.00515	4.111614	0.078705	46.83	Down	3.21E-13	2.35E-12	AI809325	232820_s_at	"Human DNA sequence from clone RP5-1028D15 on chromosome 20. Contains the 3 end of the gene for CGI-53 protein (ortholog of rodent NGD5), a (possibly pseudo) gene for a protein similar to RPL27A (ribosomal protein L27a), the MYBL2 gene for v-myb avian"	Hs.447626	149699	FAM112A	20
8.08613	0.07291	2.539137	0.016736	46.75	Down	5.34E-22	3.12E-20	NM_019076	221305_s_at	"Homo sapiens UDP glycosyltransferase 1 family, polypeptide A8 (UGT1A8), mRNA. /PROD=UDP glycosyltransferase 1 family, polypeptideA8 /FL=gb:NM_019076.1"	Hs.554822	54576	UGT1A6	2
9.966605	0.040695	4.419964	0.089139	46.74	Down	1.80E-12	1.17E-11	NM_019073	220298_s_at	"Homo sapiens hypothetical protein (FLJ10007), mRNA. /PROD=hypothetical protein /FL=gb:NM_019073.1"	Hs.408467	54558	SPATA6	1
10.01961	0.07449	4.481019	0.06053	46.48	Down	9.88E-15	9.42E-14	AI655320	230811_at	ESTs	Hs.435398	124045	C16orf55	16
7.57326	0.20835	2.035581	0.003735	46.45	Down	7.35E-21	2.98E-19	NM_017481	220422_at	"Homo sapiens ubiquilin 3 (UBQLN3), mRNA. /PROD=ubiquilin 3 /FL=gb:NM_017481.1 gb:AF230481.1"	Hs.189184	50613	UBQLN3	11
8.06628	0.1462	2.532019	0.029147	46.34	Down	1.88E-18	4.05E-17	M74220	209978_s_at	"Human plasminogen mRNA, complete cds. /PROD=plasminogen /FL=gb:NM_000301.1 gb:M74220.1"	Hs.143436	5340	PLG	6
7.495015	1.687405	1.962028	0.003047	46.3	Down	1.66E-08	5.53E-08	NM_002274	207935_s_at	"Homo sapiens keratin 13 (KRT13), mRNA. /PROD=keratin 13 /FL=gb:NM_002274.1"	Hs.463032	3860	KRT13	17
10.8558	0.1012	5.328146	0.315598	46.13	Down	1.59E-05	2.90E-05	NM_001150	202888_s_at	"Homo sapiens alanyl (membrane) aminopeptidase (aminopeptidase N, aminopeptidase M, microsomal aminopeptidase, CD13, p150) (ANPEP), mRNA. /PROD=membrane alanine aminopeptidase precursor /FL=gb:M22324.1 gb:NM_001150.1"	Hs.1239	290	ANPEP	15
8.150825	0.371085	2.623704	0.007846	46.11	Down	2.57E-17	4.29E-16	AW149422	228780_at	ESTs	Hs.248158	5455	POU3F3	2
8.36837	0.52711	2.842332	0.105872	46.08	Down	9.79E-11	4.83E-10	AI570450	231164_at	"Homo sapiens mRNA for FLJ00086 protein, partial cds"	Hs.376281	440331	LOC440331	16
7.812275	0.271695	2.289376	0.006188	45.98	Down	3.51E-19	9.38E-18	AL545500	230796_at	ESTs	Hs.254712	440900	LOC440900	2
8.53267	0.01285	3.010904	0.016068	45.94	Down	8.98E-23	6.34E-21	NM_138812	1552993_at	"Homo sapiens hypothetical protein BC019250 (LOC143241), mRNA. /FL=gb:NM_138812.1 gb:BC019250.1"	Hs.407751	143241	DYDC1	10
4.76822	0.15114	10.283034	0.16286	45.72	Up	6.36E-09	2.31E-08	NM_017793	219143_s_at	"Homo sapiens hypothetical protein FLJ20374 (FLJ20374), mRNA. /PROD=hypothetical protein FLJ20374 /FL=gb:NM_017793.1"	Hs.8562	54913	RPP25	15
10.44735	0.08695	4.935089	0.153697	45.64	Down	2.91E-09	1.12E-08	AL042588	209242_at	paternally expressed 3 /FL=gb:AF208967.1	Hs.201776	-	PEG3	19
3.388735	0.367145	8.898999	0.211222	45.58	Up	1.96E-07	5.34E-07	AB037751	214846_s_at	"Homo sapiens mRNA for KIAA1330 protein, partial cds. /PROD=KIAA1330 protein"	Hs.459183	57538	ALPK3	15
9.940815	0.066485	4.43366	0.087435	45.48	Down	1.57E-12	1.02E-11	NM_013313	213996_at	"Homo sapiens hypothetical protein (AF060862), mRNA. /PROD=hypothetical protein /FL=gb:NM_013313.1"	Hs.517436	29799	YPEL1	22
8.77756	0.12394	3.271445	0.351049	45.45	Down	5.02E-05	8.30E-05	BG547464	232578_at	Homo sapiens mRNA; cDNA DKFZp564B2062 (from clone DKFZp564B2062)	Hs.240182	51208	CLDN18	3
10.82605	0.08755	5.326122	0.192392	45.25	Down	5.23E-08	1.60E-07	AA225165	228721_at	"ESTs, Weakly similar to TC17_HUMAN TRANSCRIPTION FACTOR 17 (H.sapiens)"	Hs.146346	339903	LOC339903	3
12.6603	0.0168	7.166055	0.889477	45.07	Down	0.03980916	4.19E-02	S55735	217022_s_at	"Homo sapiens immunoglobulin A1-A2 lambda hybrid GAU heavy chain mRNA, partial cds. /PROD=immunoglobulin A1-A2 lambda hybrid GAU heavychain"	Hs.584764	-	MGC27165	14
7.889565	0.142175	2.401311	0.052417	44.89	Down	2.33E-15	2.55E-14	U47054	210147_at	"Human putative mono-ADP-ribosyltransferase (htMART) mRNA, complete cds. /PROD=mono-ADP-ribosyltransferase /FL=gb:U47054.1 gb:NM_001179.1"	Hs.24976	419	ART3	4
9.34483	0.02101	3.865944	0.178349	44.6	Down	2.08E-08	6.83E-08	AY007436	223820_at	"Homo sapiens putative cellular retinol-binding protein CRBP III mRNA, complete cds. /PROD=putative cellular retinol-binding protein CRBPIII /FL=gb:AY007436.1 gb:AF212239.1"	Hs.246046	83758	RBP5	12
7.746585	0.123395	2.268756	0.011261	44.56	Down	2.38E-22	1.46E-20	AI669815	228038_at	ESTs	Hs.518438	6657	SOX2	3
2.81462	0.00253	8.289721	0.75087	44.48	Up	0.018110735	1.97E-02	AW272342	229476_s_at	thyroid hormone responsive SPOT14 (rat) homolog /FL=gb:NM_003251.1	Hs.584812	7069	THRSP	11
3.88571	0.15574	9.353136	0.38501	44.24	Up	0.000133224	2.03E-04	AU138166	203768_s_at	"steroid sulfatase (microsomal), arylsulfatase C, isozyme S /FL=gb:M16505.1 gb:J04964.1 gb:NM_000351.2"	Hs.522578	412	STS	X
10.93655	0.25645	5.472181	0.11662	44.15	Down	1.17E-10	5.71E-10	M58664	208651_x_at	"Homo sapiens CD24 signal transducer mRNA, complete cds. /PROD=signal transducer CD24 /FL=gb:NM_013230.1 gb:M58664.1 gb:L33930.1"	Hs.375108	934	CD24	Y
8.63989	0.09589	3.180434	0.131168	44	Down	4.17E-10	1.87E-09	NM_006695	206196_s_at	"Homo sapiens RaP2 interacting protein 8 (RPIP8), mRNA. /PROD=RaP2 interacting protein 8 /FL=gb:U93871.1 gb:NM_006695.1 gb:AF055026.1"	Hs.500197	10900	RPIP8	17
7.31677	0.01821	1.858472	0.016969	43.97	Down	2.36E-22	1.45E-20	AA861875	1559138_a_at	hypothetical protein FLJ25851	Hs.97541	219938	SPATA19	11
8.68769	0.11374	3.229444	0.047841	43.96	Down	6.28E-16	7.75E-15	NM_006687	220501_at	"Homo sapiens actin-like 7A (ACTL7A), mRNA. /PROD=actin-like 7A /FL=gb:NM_006687.2"	Hs.123530	10881	ACTL7A	9
7.954985	0.281495	2.498317	0.023288	43.92	Down	1.45E-17	2.59E-16	NM_001072	206094_x_at	"Homo sapiens UDP glycosyltransferase 1 family, polypeptide A6 (UGT1A6), mRNA. /PROD=UDP glycosyltransferase 1 family, polypeptideA6 /FL=gb:NM_001072.1 gb:J04093.1"	Hs.554822	54578	UGT1A6	2
8.39763	0.06009	2.941484	0.04209	43.9	Down	8.16E-17	1.22E-15	AL390170	213904_at	Homo sapiens mRNA; cDNA DKFZp547E184 (from clone DKFZp547E184).	Hs.587484	-	-	9
2.649445	0.257125	8.104695	0.124701	43.87	Up	2.81E-10	1.28E-09	BC004283	1558378_a_at	"Homo sapiens, clone IMAGE:3616751, mRNA."	Hs.441783	113146	C14orf78	14
3.25446	0.34285	8.708296	0.455832	43.83	Up	0.000633157	8.48E-04	AK098249	1563745_a_at	"Homo sapiens cDNA FLJ40930 fis, clone UTERU2006899."	Hs.309176	283050	LOC283050	10
9.205145	0.113755	3.755848	0.0516	43.69	Down	1.73E-15	1.95E-14	AF035302	209617_s_at	"Homo sapiens clone 23717 mRNA, complete cds. /FL=gb:NM_001332.1 gb:U72665.1 gb:AB013805.1 gb:U96136.1 gb:AF035302.1"	Hs.314543	1501	CTNND2	5
8.23966	0.08698	2.791474	0.079939	43.66	Down	5.58E-13	3.92E-12	AI097640	213484_at	Homo sapiens clone 23700 mRNA sequence	Hs.66187	-	-	2
9.273385	0.289645	3.82609	0.334588	43.63	Down	3.55E-05	6.05E-05	NM_024426	206067_s_at	"Homo sapiens Wilms tumor 1 (WT1), transcript variant D, mRNA. /PROD=Wilms tumor 1 isoform D /FL=gb:NM_024424.1 gb:NM_024426.1"	Hs.408453	7490	WT1	11
3.105945	0.146755	8.55323	0.193003	43.63	Up	6.30E-08	1.89E-07	AA083514	236034_at	ESTs	Hs.490892	79648	MCPH1	8
7.811905	0.121885	2.36905	0.007916	43.5	Down	4.11E-23	3.37E-21	NM_004066	207209_at	"Homo sapiens centrin, EF-hand protein, 1 (CETN1), mRNA. /PROD=centrin 1 /FL=gb:U03270.1 gb:NM_004066.1"	Hs.122511	1068	CETN1	18
8.0252	0.08462	2.584245	0.081203	43.44	Down	7.00E-13	4.83E-12	AL045590	230236_at	ESTs	Hs.180197	-	-	6
12.21765	0.36815	6.779327	0.065473	43.36	Down	2.62E-13	1.96E-12	K03460	216323_x_at	"Human alpha-tubulin isotype H2-alpha gene, last exon"	-	113457	-	-
4.062305	0.053355	9.494186	0.30042	43.17	Up	1.13E-05	2.13E-05	NM_001976	204483_at	"Homo sapiens enolase 3, (beta, muscle) (ENO3), mRNA. /PROD=enolase 3, (beta, muscle) /FL=gb:NM_001976.1"	Hs.224171	2027	ENO3	17
8.80566	0.16318	3.379498	0.106165	43	Down	3.06E-11	1.63E-10	NM_024643	220107_s_at	"Homo sapiens hypothetical protein FLJ23093 (FLJ23093), mRNA. /PROD=hypothetical protein FLJ23093 /FL=gb:NM_024643.1"	Hs.48642	79696	C14orf140	14
9.08285	0.2715	3.659041	0.010556	42.93	Down	7.98E-19	1.92E-17	NM_021027	204532_x_at	"Homo sapiens UDP glycosyltransferase 1 family, polypeptide A9 (UGT1A9), mRNA. /PROD=UDP glycosyltransferase 1 family, polypeptideA9 /FL=gb:AF056188.1 gb:U89507.1 gb:U89508.1 gb:AF030310.1 gb:S55985.1 gb:NM_021027.1"	Hs.554822	54600	UGT1A6	2
8.12725	0.08082	2.703541	0.087538	42.92	Down	2.01E-12	1.29E-11	AI478455	221950_at	empty spiracles (Drosophila) homolog 2	Hs.202095	2018	EMX2	10
7.630865	0.179625	2.20755	0.005249	42.91	Down	1.71E-21	8.60E-20	AW274388	240316_at	ESTs	Hs.371235	138240	C9orf57	9
7.86236	0.02005	2.439377	0.007631	42.9	Down	5.48E-27	1.84E-24	AF417165	1554368_at	"Homo sapiens cytosolic nucleotidase Ib alpha mRNA, complete cds. /PROD=cytosolic nucleotidase Ib alpha /FL=gb:AF417165.1"	Hs.120319	93034	NT5C1B	2
8.55113	0.16617	3.129091	0.034385	42.87	Down	2.24E-17	3.82E-16	AF195953	216910_at	"Homo sapiens membrane-bound aminopeptidase P (XNPEP2) gene, complete cds"	-	-	-	-
7.81458	0.5715	2.392907	0.009915	42.86	Down	1.24E-14	1.16E-13	Z98443	227174_at	ESTs	Hs.208067	256764	WDR72	15
7.829845	0.193075	2.410654	0.038643	42.79	Down	1.27E-16	1.82E-15	NM_006799	220051_at	"Homo sapiens protease, serine, 21 (testisin) (PRSS21), mRNA. /PROD=protease, serine, 21 (testisin) /FL=gb:NM_006799.1 gb:AB031330.1 gb:AB031329.1 gb:AF058300.1 gb:AB031331.1"	Hs.72026	10942	PRSS21	16
8.170785	0.173785	2.756091	0.171691	42.66	Down	1.60E-08	5.36E-08	NM_003725	205700_at	"Homo sapiens oxidative 3 alpha hydroxysteroid dehydrogenase; retinol dehydrogenase; 3-hydroxysteroid epimerase (RODH), mRNA. /PROD=oxidative 3 alpha hydroxysteroid dehydrogenase;retinol dehydrogenase; 3-hydroxysteroid epimerase /FL=gb:AF016509.1 gb:A"	Hs.524513	8630	HSD17B6	12
7.96544	0.2636	2.557541	0.031322	42.46	Down	7.12E-17	1.08E-15	AW072461	215486_at	"Homo sapiens phosphoribosylpyrophosphate synthetase subunit III mRNA, 3 end"	Hs.169284	221823	PRPS1L1	7
9.21979	0.18935	3.818511	0.157808	42.26	Down	5.76E-09	2.11E-08	NM_014862	202986_at	"Homo sapiens KIAA0307 gene product (KIAA0307), mRNA. /PROD=KIAA0307 gene product /FL=gb:AB002305.1 gb:NM_014862.1"	Hs.459070	9915	ARNT2	15
8.860835	0.184025	3.462446	0.029083	42.18	Down	5.97E-18	1.18E-16	AF124373	210343_s_at	"Homo sapiens organic anion transporter 1 (SLC22A6) mRNA, complete cds. /PROD=organic anion transporter 1 /FL=gb:AF104038.1 gb:AF097490.1 gb:NM_004790.1 gb:AB009698.1 gb:AF057039.2 gb:AF124373.1"	Hs.369252	9356	SLC22A6	11
10.66925	0.05635	5.272054	0.078337	42.14	Down	4.58E-13	3.27E-12	AF053970	210415_s_at	"Homo sapiens outer dense fiber protein 22 mRNA, complete cds. /PROD=outer dense fiber protein 22 /FL=gb:AF053970.1"	Hs.129055	4957	ODF2	9
9.11744	0.15291	3.723498	0.059758	42.05	Down	1.72E-14	1.56E-13	NM_020309	204230_s_at	"Homo sapiens brain-specific Na-dependent inorganic phosphate cotransporter (BNPI), mRNA. /PROD=brain-specific Na-dependent inorganic phosphatecotransporter /FL=gb:AB032436.1 gb:NM_020309.1"	Hs.375616	57030	SLC17A7	19
7.753435	0.113815	2.360081	0.049736	42.03	Down	1.23E-15	1.43E-14	AI418485	238262_at	ESTs	Hs.511956	245711	SPDY1	2
7.50504	0.06173	2.11506	0.00389	41.93	Down	3.08E-27	1.29E-24	AA777852	231398_at	ESTs	Hs.485438	10864	SLC22A7	6
7.351	0.17407	12.727329	0.211527	41.54	Up	2.30E-07	6.20E-07	AF186255	211470_s_at	"Homo sapiens sulfotransferase 1C1 (SULT1C1) mRNA, complete cds, alternatively spliced. /PROD=sulfotransferase 1C1 /FL=gb:AF186256.1 gb:AF186254.1 gb:AF186255.1"	Hs.436123	6819	SULT1C1	2
2.60371	0.04242	7.974469	0.78595	41.38	Up	0.025116908	2.69E-02	AF113140	224062_x_at	"Homo sapiens serine protease prostase mRNA, complete cds. /PROD=serine protease prostase /FL=gb:AF113140.1 gb:NM_004917.1"	-	9622	-	-
8.0976	0.10897	2.727512	0.049022	41.36	Down	1.05E-15	1.24E-14	NM_001446	205030_at	"Homo sapiens fatty acid binding protein 7, brain (FABP7), mRNA. /PROD=fatty acid binding protein 7, brain /FL=gb:U81235.1 gb:D88648.1 gb:U51338.1 gb:NM_001446.1 gb:D50373.1"	Hs.26770	2173	FABP7	6
9.611875	0.169825	4.242244	0.023773	41.34	Down	6.77E-19	1.65E-17	AF162690	209660_at	"Homo sapiens transthyretin precursor, mRNA, complete cds. /PROD=transthyretin precursor /FL=gb:NM_000371.1 gb:AF162690.1 gb:D00096.1 gb:M10605.1 gb:K02091.1 gb:BC005310.1 gb:U19780.1"	Hs.427202	7276	TTR	18
7.72474	0.15465	2.359062	0.041899	41.23	Down	2.19E-16	2.97E-15	AW188146	231603_at	ESTs	Hs.112761	122651	RNASE11	14
5.652725	0.465175	11.017299	0.469559	41.2	Up	0.00094536	1.23E-03	D13665	210809_s_at	"Homo sapiens osf-2 mRNA for osteoblast specific factor 2 (OSF-2p1), complete cds. /PROD=osteoblast specific factor 2 /FL=gb:D13665.1"	Hs.136348	10631	POSTN	13
7.97723	0.19008	2.61455	0.020499	41.15	Down	4.05E-19	1.06E-17	AA776715	230487_at	ESTs	Hs.32804	389440	LOC389440	6
8.518995	0.039145	3.159709	0.12063	41.05	Down	1.70E-10	8.02E-10	AL136858	223636_at	Homo sapiens mRNA; cDNA DKFZp434N2435 (from clone DKFZp434N2435); complete cds. /PROD=hypothetical protein /FL=gb:AL136858.1	Hs.294009	84217	ZMYND12	1
7.650495	0.037335	2.291284	0.092476	41.05	Down	4.74E-12	2.86E-11	NM_015369	220167_s_at	"Homo sapiens TP53TG3 protein (TP53TG3), mRNA. /PROD=TP53TG3 protein /FL=gb:NM_015369.1 gb:AB023508.1"	Hs.568366	24150	TP53TG3	16
7.989015	0.209745	2.632643	0.160859	40.97	Down	8.37E-09	2.97E-08	AK024288	226872_at	"Homo sapiens cDNA FLJ14226 fis, clone NT2RP3004078, highly similar to H.sapiens HRFX2 mRNA."	Hs.465709	5990	RFX2	19
13.24505	0.19455	7.892086	0.635969	40.87	Down	0.008043358	9.15E-03	M87789	211430_s_at	"Human (hybridoma H210) anti-hepatitis A IgG variable region, constant region, complementarity-determining regions mRNA, complete cds. /PROD=IgG /FL=gb:M87789.1"	Hs.558342	3502	IGHG3	14
8.88954	0.04796	3.5367	0.216193	40.87	Down	3.04E-07	7.96E-07	BC006128	224463_s_at	"Homo sapiens, clone MGC:13040, mRNA, complete cds. /PROD=Unknown (protein for MGC:13040) /FL=gb:BC006128.1"	Hs.98328	85016	MGC13040	11
7.761045	0.179085	2.412071	0.033506	40.76	Down	2.58E-17	4.29E-16	AL133624	233203_at	Homo sapiens mRNA; cDNA DKFZp434B1222 (from clone DKFZp434B1222). /PROD=hypothetical protein	Hs.567516	54763	ROPN1	3
7.338135	0.032825	1.999474	0.00249	40.47	Down	1.12E-30	4.04E-27	AJ271205	216599_x_at	Homo sapiens mRNA for putative organic anion transporter (OAT1-4 gene). /PROD=putative organic anion transporter	Hs.369252	9356	SLC22A6	11
8.94041	0.02828	3.602229	0.050099	40.45	Down	1.09E-15	1.28E-14	NM_004525	205710_at	"Homo sapiens low density lipoprotein-related protein 2 (LRP2), mRNA. /PROD=low density lipoprotein-related protein 2 /FL=gb:NM_004525.1 gb:U33837.1"	Hs.470538	4036	LRP2	2
8.14187	0.21346	2.804191	0.097101	40.44	Down	1.36E-11	7.69E-11	NM_005518	204607_at	"Homo sapiens 3-hydroxy-3-methylglutaryl-Coenzyme A synthase 2 (mitochondrial) (HMGCS2), mRNA. /PROD=3-hydroxy-3-methylglutaryl-Coenzyme A synthase 2(mitochondrial) /FL=gb:NM_005518.1"	Hs.59889	3158	HMGCS2	1
3.296345	0.015775	8.628364	0.73112	40.28	Up	0.018094519	1.97E-02	NM_021969	206410_at	"Homo sapiens nuclear receptor subfamily 0, group B, member 2 (NR0B2), mRNA. /PROD=short heterodimer partner /FL=gb:NM_021969.1"	Hs.427055	8431	NR0B2	1
8.2594	0.33418	2.927561	0.0718	40.28	Down	6.81E-13	4.71E-12	AL117485	232736_s_at	Homo sapiens mRNA; cDNA DKFZp434K191 (from clone DKFZp434K191).	Hs.318898	29797	DKFZp434K191	22
10.4502	0.1122	5.131022	0.153029	39.92	Down	4.43E-09	1.66E-08	AI928342	222764_at	hypothetical protein FLJ22316 /FL=gb:NM_025080.1	Hs.535326	80150	ASRGL1	11
8.723425	0.155165	3.408313	0.177243	39.81	Down	2.98E-08	9.50E-08	AI139413	228739_at	ESTs	Hs.27092	192668	CYS1	2
10.80815	0.10665	5.494601	0.173444	39.77	Down	2.21E-08	7.21E-08	NM_025080	218857_s_at	"Homo sapiens hypothetical protein FLJ22316 (FLJ22316), mRNA. /PROD=hypothetical protein FLJ22316 /FL=gb:NM_025080.1"	Hs.535326	80150	ASRGL1	11
7.375675	0.146415	2.067389	0.032524	39.62	Down	1.15E-17	2.10E-16	AW005572	227441_s_at	putative 47 kDa protein	Hs.506458	56899	ANKS1B	12
8.03301	0.01078	2.728371	0.022106	39.52	Down	1.32E-20	5.07E-19	BE222220	229927_at	ESTs	Hs.181245	93273	LEMD1	1
8.122095	0.258445	2.818767	0.062103	39.49	Down	7.62E-14	6.20E-13	AW466889	205243_at	sodium-dependent high-affinity dicarboxylate transporter 3 /FL=gb:AF154121.1 gb:NM_022829.1	Hs.250281	64849	SLC13A3	20
10.3366	0.2439	5.033407	0.281812	39.48	Down	7.61E-06	1.49E-05	NM_020386	219983_at	"Homo sapiens H-REV107 protein-related protein (LOC57110), mRNA. /PROD=H-REV107 protein-related protein /FL=gb:NM_020386.1 gb:AB030816.1"	Hs.36761	57110	HRASLS	3
11.17935	0.04575	5.879002	0.268527	39.41	Down	4.28E-06	8.87E-06	NM_004615	202242_at	"Homo sapiens transmembrane 4 superfamily member 2 (TM4SF2), mRNA. /PROD=transmembrane 4 superfamily member 2 /FL=gb:D29808.1 gb:D10653.1 gb:NM_004615.1"	Hs.441664	7102	TSPAN7	X
2.1126	0.09406	7.412898	0.355442	39.4	Up	8.27E-05	1.31E-04	BC001875	223723_at	"Homo sapiens, Similar to antigen p97 (melanoma associated) identified by monoclonal antibodies 133.2 and 96.5, clone MGC:1293, mRNA, complete cds. /PROD=Similar to antigen p97 (melanoma associated)identified by monoclonal antibodies 133.2 and 96.5 /F"	Hs.184727	4241	MFI2	3
8.920805	0.151195	3.633111	0.042421	39.06	Down	2.99E-16	3.91E-15	AL117484	222253_s_at	Homo sapiens mRNA; cDNA DKFZp434H191 (from clone DKFZp434H191).	Hs.328458	29774	DKFZP434P211	22
8.11071	0.07578	2.828814	0.331703	38.91	Down	4.29E-05	7.20E-05	NM_000817	205278_at	"Homo sapiens glutamate decarboxylase 1 (brain, 67kD) (GAD1), transcript variant GAD67, mRNA. /PROD=glutamate decarboxylase 1, isoform GAD67 /FL=gb:NM_000817.1 gb:M81883.1 gb:L16888.1"	Hs.420036	2571	GAD1	2
2.817175	0.430265	8.094244	0.141378	38.78	Up	3.17E-09	1.22E-08	NM_080671	1552507_at	"Homo sapiens potassium voltage-gated channel, Isk-related family, member 4 (KCNE4), mRNA. /PROD=potassium voltage-gated channel, Isk-relatedfamily, member 4 /FL=gb:BC014429.1 gb:AY065987.1 gb:NM_080671.1"	Hs.348522	23704	KCNE4	2
9.06887	0.40412	3.807354	0.053056	38.36	Down	8.74E-14	7.06E-13	NM_022829	205244_s_at	"Homo sapiens sodium-dependent high-affinity dicarboxylate transporter 3 (NADC3), mRNA. /PROD=sodium-dependent high-affinity dicarboxylatetransporter 3 /FL=gb:AF154121.1 gb:NM_022829.1"	Hs.250281	64849	SLC13A3	20
7.66745	0.12249	2.411757	0.011686	38.21	Down	5.04E-22	2.97E-20	AK026566	1559258_a_at	"Homo sapiens cDNA: FLJ22913 fis, clone KAT06142."	Hs.97892	203413	RP3-452H17.2	X
7.72301	0.01716	2.47155	0.018497	38.09	Down	1.32E-21	6.93E-20	AU145865	233338_at	"Homo sapiens cDNA FLJ11789 fis, clone HEMBA1006090"	Hs.589944	-	-	22
4.83274	0.09039	10.083728	0.127548	38.08	Up	4.81E-10	2.13E-09	NM_025106	219677_at	"Homo sapiens hypothetical protein FLJ22393 (FLJ22393), mRNA. /PROD=hypothetical protein FLJ22393 /FL=gb:NM_025106.1"	Hs.8261	80176	SPSB1	1
3.404775	0.206425	8.651965	0.807175	37.98	Up	0.031813954	3.38E-02	M31125	209738_x_at	"Human pregnancy-specific-beta 1-glycoprotein (PS1) mRNA, complete cds, clone hPS12. /FL=gb:M31125.1"	Hs.466849	5675	PSG6	19
7.82247	0.10976	2.579316	0.075717	37.87	Down	4.80E-13	3.42E-12	NM_173488	1552745_at	"Homo sapiens hypothetical protein MGC26949 (MGC26949), mRNA. /FL=gb:NM_173488.1 gb:BC034976.1"	Hs.388874	133482	SLCO6A1	5
8.422555	0.018495	3.181799	0.270964	37.81	Down	5.37E-06	1.09E-05	BF000047	235736_at	ESTs	Hs.178144	-	-	7
8.24968	0.3203	3.01381	0.105673	37.68	Down	7.46E-11	3.75E-10	AW206247	231159_at	ESTs	Hs.98197	158813	LOC158813	X
7.39272	0.10551	2.157494	0.007847	37.67	Down	1.68E-23	1.59E-21	AL537395	229294_at	junctophilin 3	Hs.123450	-	JPH3	16
8.718085	0.287405	3.485464	0.043308	37.6	Down	2.89E-15	3.08E-14	AI041556	231554_at	"ESTs, Weakly similar to TD54_HUMAN TUMOR PROTEIN D54 (HD54) (D52-LIKE 2) (H.sapiens)"	Hs.351815	89882	TPD52L3	9
7.912195	0.413085	2.682125	0.011054	37.53	Down	2.90E-16	3.81E-15	AI935040	231425_at	"ESTs, Weakly similar to I54390 phosphoinositide-specific phospholipase C (H.sapiens)"	Hs.97542	89869	PLCZ1	12
5.37944	0.08184	10.605722	0.230621	37.43	Up	8.79E-07	2.10E-06	AL138349	212806_at	KIAA0367 protein	Hs.262857	23273	KIAA0367	9
7.842195	0.054335	2.619496	0.034323	37.34	Down	9.07E-18	1.70E-16	BC033035	1554286_at	"Homo sapiens, similar to hypothetical protein, clone MGC:33355 IMAGE:4839231, mRNA, complete cds. /PROD=similar to hypothetical protein /FL=gb:BC033035.1"	Hs.367930	497049	FLJ25758	19
7.82883	0.27739	2.608273	0.009389	37.29	Down	1.49E-18	3.31E-17	BC041171	1558493_at	"Homo sapiens, clone IMAGE:5742148, mRNA."	Hs.400007	164380	RP11-218C14.6	20
9.17312	0.50975	3.956551	0.083148	37.18	Down	1.67E-11	9.25E-11	NM_024897	219236_at	"Homo sapiens hypothetical protein FLJ22672 (FLJ22672), mRNA. /PROD=hypothetical protein FLJ22672 /FL=gb:NM_024897.1"	Hs.235873	79957	PAQR6	1
7.644285	0.164475	2.428893	0.046465	37.15	Down	1.27E-15	1.47E-14	AF019638	224209_s_at	"Homo sapiens nedasin s-form mRNA, complete cds. /PROD=nedasin s-form /FL=gb:AF019638.1"	Hs.494163	9615	GDA	9
2.268795	0.044295	7.483834	0.60542	37.14	Up	0.006947225	7.97E-03	BC016631	1569403_at	"Homo sapiens, Similar to hypothetical protein PRO1722, clone IMAGE:4706427, mRNA."	Hs.586313	-	-	7
7.38816	0.04712	2.179416	0.00504	36.98	Down	1.93E-27	9.64E-25	NM_002774	204733_at	"Homo sapiens kallikrein 6 (neurosin, zyme) (KLK6), mRNA. /PROD=kallikrein 6 (neurosin, zyme) /FL=gb:D78203.1 gb:AF013988.1 gb:U62801.1 gb:NM_002774.1"	Hs.79361	5653	KLK6	19
9.956915	0.118885	4.751096	0.106754	36.91	Down	5.30E-11	2.72E-10	NM_006584	206587_at	"Homo sapiens chaperonin containing TCP1, subunit 6B (zeta 2) (CCT6B), mRNA. /PROD=chaperonin containing TCP1, subunit 6B (zeta 2) /FL=gb:D78333.1 gb:NM_006584.1"	Hs.73072	10693	CCT6B	17
12.85265	0.01625	7.648701	0.292516	36.86	Down	1.34E-05	2.48E-05	NM_000050	207076_s_at	"Homo sapiens argininosuccinate synthetase (ASS), mRNA. /PROD=argininosuccinate synthetase /FL=gb:NM_000050.1"	Hs.160786	445	ASS	9
7.68679	0.18808	2.484091	0.059757	36.83	Down	3.58E-14	3.08E-13	AL135700	235904_at	ESTs	Hs.254699	133688	UGT3A1	5
7.20723	0.11094	2.005143	0.031871	36.81	Down	6.74E-18	1.32E-16	AI352352	238682_at	"ESTs, Highly similar to HLHUSB MHC class II histocompatibility antigen HLA-DP alpha-1 chain precursor (H.sapiens)"	Hs.381181	257236	FLJ90575	4
3.92728	0.0953	9.118011	0.096638	36.52	Up	1.41E-11	7.95E-11	AW084755	227393_at	"Homo sapiens cDNA: FLJ23270 fis, clone COL10309, highly similar to HSU33271 Human normal keratinocyte mRNA"	Hs.501622	338440	TMEM16J	11
8.47283	0.16176	3.284019	0.053322	36.47	Down	7.32E-15	7.17E-14	NM_013259	204743_at	"Homo sapiens neuronal protein (NP25), mRNA. /PROD=neuronal protein /FL=gb:NM_013259.1 gb:AF112201.1"	Hs.169330	29114	TAGLN3	3
10.16115	0.02555	4.973452	0.468857	36.45	Down	0.001171239	1.51E-03	M18728	211657_at	"Human nonspecific crossreacting antigen mRNA, complete cds. /PROD=non-specific cross reacting antigen /FL=gb:M18728.1"	Hs.466814	4680	CEACAM6	19
7.906125	0.179475	2.720028	0.101516	36.41	Down	3.25E-11	1.72E-10	AI825627	231219_at	"chemokine-like factor, alternatively spliced"	Hs.585005	113540	CMTM1	16
7.747295	0.006565	12.933	0.138374	36.4	Up	1.60E-09	6.45E-09	AL050002	213075_at	Homo sapiens mRNA; cDNA DKFZp564O222 (from clone DKFZp564O222).	Hs.357004	169611	OLFML2A	9
7.86602	0.06436	2.688221	0.011184	36.2	Down	1.16E-23	1.13E-21	AW269746	231487_at	ESTs	Hs.128935	341947	COX8C	14
7.262825	0.330925	2.085486	0.005994	36.19	Down	1.21E-17	2.20E-16	NM_004386	205143_at	"Homo sapiens chondroitin sulfate proteoglycan 3 (neurocan) (CSPG3), mRNA. /PROD=chondroitin sulfate proteoglycan 3 (neurocan) /FL=gb:AF026547.1 gb:NM_004386.1"	Hs.169047	1463	CSPG3	19
11.79655	0.13555	6.621976	0.268332	36.12	Down	5.63E-06	1.14E-05	NM_001299	203951_at	"Homo sapiens calponin 1, basic, smooth muscle (CNN1), mRNA. /PROD=calponin 1, basic, smooth muscle /FL=gb:U37019.1 gb:NM_001299.1 gb:D17408.1"	Hs.465929	1264	CNN1	19
7.611495	0.013405	2.445072	0.021315	35.91	Down	1.16E-20	4.53E-19	AI655478	231065_at	ESTs	Hs.516808	5147	PDE6D	2
9.171315	0.109025	4.010894	0.384362	35.76	Down	0.000224125	3.25E-04	BG401568	227506_at	Homo sapiens mRNA; cDNA DKFZp434H1235 (from clone DKFZp434H1235); partial cds	Hs.499709	220963	SLC16A9	10
14.00615	0.21585	8.84589	0.594817	35.76	Down	0.00667185	7.67E-03	M25079	209116_x_at	"Human sickle cell beta-globin mRNA, complete cds. /PROD=beta-globin /FL=gb:M25079.1 gb:NM_000518.3 gb:AF117710.1 gb:AF181989.1"	-	3043	-	-
11.1299	0.1208	5.969649	0.283516	35.76	Down	1.06E-05	2.01E-05	NM_005165	202022_at	"Homo sapiens aldolase C, fructose-bisphosphate (ALDOC), mRNA. /PROD=aldolase C, fructose-bisphosphate /FL=gb:NM_005165.1 gb:BC003613.1 gb:AF054987.1"	Hs.155247	230	ALDOC	17
7.669805	0.059975	2.512001	0.057465	35.7	Down	1.25E-14	1.17E-13	AA889516	231549_at	"Homo sapiens cDNA: FLJ23052 fis, clone LNG02660"	Hs.98095	93190	C1orf158	1
2.110525	0.072255	7.262097	0.345834	35.54	Up	8.34E-05	1.32E-04	NM_000233	207240_s_at	"Homo sapiens luteinizing hormonechoriogonadotropin receptor (LHCGR), mRNA. /PROD=luteinizing hormonechoriogonadotropin receptorprecursor /FL=gb:S57793.1 gb:M63108.1 gb:NM_000233.1"	Hs.468490	3973	LHCGR	2
8.032315	0.148335	2.881121	0.042785	35.54	Down	4.63E-16	5.90E-15	AW139167	237477_at	"ESTs, Weakly similar to 14P_HUMAN PROTEIN 1-4 (H.sapiens)"	Hs.223712	132954	PDCL2	4
7.67937	0.09446	2.529039	0.028328	35.51	Down	1.40E-18	3.16E-17	AI634422	232513_x_at	"Human DNA sequence from clone RP5-1153D9 on chromosome 20 Contains a novel gene encoding protein X 0001,a part of a novel gene encoding a protein similar to beta 1,6-N- acetylglucosaminyltransferase, two putative novel genes, ESTs, STSs and GSSs"	Hs.287759	388799	RP5-1153D9.3	20
7.943255	0.118255	2.795701	0.194237	35.45	Down	1.35E-07	3.81E-07	N22272	228956_at	Homo sapiens mRNA; cDNA DKFZp761G1111 (from clone DKFZp761G1111)	Hs.144197	7368	UGT8	4
9.49043	0.39982	4.345056	0.381458	35.39	Down	0.000225967	3.28E-04	AB036432	210081_at	"Homo sapiens RAGE mRNA for advanced glycation endproducts receptor, complete cds. /PROD=advanced glycation endproducts receptor /FL=gb:NM_001136.1 gb:AB036432.1"	Hs.184	177	AGER	6
9.017875	0.234365	3.87267	0.174271	35.39	Down	3.89E-08	1.22E-07	AL567411	204995_at	"cyclin-dependent kinase 5, regulatory subunit 1 (p35) /FL=gb:NM_003885.1"	Hs.500015	8851	CDK5R1	17
9.961485	0.062615	4.818261	0.044801	35.34	Down	4.39E-16	5.67E-15	AF161454	214910_s_at	"Homo sapiens HSPC336 mRNA, partial cds. /PROD=HSPC336"	Hs.534468	55937	APOM	6
7.11797	0.07245	1.974915	0.031945	35.34	Down	5.01E-18	1.01E-16	NM_020109	207969_x_at	"Homo sapiens acrosomal vesicle protein 1 (ACRV1), transcript variant 5, mRNA. /PROD=acrosomal vesicle protein 1, isoform eprecursor /FL=gb:NM_020109.1"	Hs.169222	56	ACRV1	11
4.995815	0.167125	10.136662	0.208657	35.28	Up	3.35E-07	8.69E-07	NM_001056	205343_at	"Homo sapiens sulfotransferase family, cytosolic, 1C, member 1 (SULT1C1), mRNA. /PROD=sulfotransferase family, cytosolic, 1C, member1 /FL=gb:NM_001056.1 gb:AF186253.1 gb:AF186251.1 gb:AF186252.1 gb:AB008164.1 gb:U66036.1 gb:BC005353.1 gb:AF026303.1"	Hs.436123	6819	SULT1C1	2
7.620865	0.365015	2.4852	0.014978	35.16	Down	1.16E-16	1.69E-15	NM_020973	219954_s_at	"Homo sapiens cytosolic beta-glucosidase (GLUC), mRNA. /PROD=cytosolic beta-glucosidase /FL=gb:AB017913.1 gb:AF317840.1 gb:NM_020973.1"	Hs.371763	57733	GBA3	4
8.08294	0.36133	2.947778	0.067712	35.14	Down	7.63E-13	5.25E-12	U95090	216696_s_at	Homo sapiens chromosome 19 cosmid F19541	-	58510	-	-
7.447065	0.283025	2.314852	0.030847	35.07	Down	2.07E-16	2.84E-15	AF333334	210642_at	"Homo sapiens calicin mRNA, complete cds. /PROD=calicin /FL=gb:AF333334.1"	Hs.115460	881	CCIN	9
8.676475	0.085775	3.548578	0.110646	34.97	Down	1.00E-10	4.93E-10	BC006236	224480_s_at	"Homo sapiens, clone MGC:11324, mRNA, complete cds. /PROD=Unknown (protein for MGC:11324) /FL=gb:BC006236.1"	Hs.99196	84803	HMFN0839	4
8.66649	0.01701	3.540826	0.044886	34.91	Down	4.13E-16	5.34E-15	AF208967	209243_s_at	"Homo sapiens Kruppel-type zinc finger protein (PEG3) mRNA, alternative splice form 1, complete cds. /PROD=Kruppel-type zinc finger protein /FL=gb:AF208967.1"	Hs.201776	5178	PEG3	19
8.343375	0.205725	3.220296	0.045342	34.85	Down	1.95E-15	2.16E-14	AI744716	235062_at	ESTs	Hs.420662	120379	LOC120379	11
7.843205	0.131035	2.720749	0.032673	34.83	Down	1.54E-17	2.73E-16	NM_002590	206935_at	"Homo sapiens protocadherin 8 (PCDH8), mRNA. /PROD=protocadherin 8 /FL=gb:NM_002590.2 gb:AF061573.2"	Hs.19492	5100	PCDH8	13
7.62662	0.07026	2.505245	0.052139	34.81	Down	3.79E-15	3.92E-14	NM_014625	220424_at	"Homo sapiens podocin (NPHS2), mRNA. /PROD=podocin /FL=gb:NM_014625.1"	Hs.412710	7827	NPHS2	1
9.01413	0.2381	3.894404	0.027514	34.77	Down	2.98E-17	4.92E-16	AW025165	231352_at	"ESTs, Highly similar to organic anion transporter 3 (H.sapiens)"	Hs.266223	9376	SLC22A8	11
8.16376	0.01232	3.046337	0.09585	34.71	Down	1.43E-11	8.02E-11	NM_004389	205373_at	"Homo sapiens catenin (cadherin-associated protein), alpha 2 (CTNNA2), mRNA. /PROD=catenin (cadherin-associated protein), alpha 2 /FL=gb:NM_004389.1 gb:M94151.2"	Hs.167368	1496	CTNNA2	2
7.42509	0.05928	2.308666	0.011818	34.69	Down	1.87E-23	1.72E-21	AI184196	231186_at	"ESTs, Weakly similar to dJ667H12.2.1 (H.sapiens)"	Hs.445241	401778	LOC401778	14
4.612015	0.422825	9.724021	0.731193	34.58	Up	0.022654971	2.44E-02	U58515	213060_s_at	"Human chitinase (HUMTCHIT) mRNA, exon 1b form, partial cds. /PROD=chitinase"	Hs.514840	1117	CHI3L2	1
12.369	0.0636	7.263682	0.257106	34.42	Down	4.01E-06	8.35E-06	AL527430	202554_s_at	glutathione S-transferase M3 (brain) /FL=gb:NM_000849.1 gb:BC000088.1 gb:J05459.1	Hs.2006	2947	GSTM3	1
8.83558	0.01344	3.734047	0.273248	34.33	Down	7.93E-06	1.55E-05	AV681807	226213_at	v-erb-b2 avian erythroblastic leukemia viral oncogene homolog 3	Hs.567263	2065	ERBB3	12
4.03291	0.02601	9.134202	0.143358	34.33	Up	3.15E-09	1.21E-08	R99291	231179_at	ESTs	Hs.17253	117283	IHPK3	6
10.75445	0.13155	5.653419	0.217706	34.32	Down	6.01E-07	1.49E-06	AI056359	203929_s_at	microtubule-associated protein tau /FL=gb:NM_016835.1	Hs.101174	4137	MAPT	17
7.36561	0.22972	2.265224	0.003581	34.31	Down	8.65E-20	2.69E-18	AI149821	236758_at	ESTs	Hs.512473	-	-	X
8.326925	0.179745	3.227049	0.065907	34.29	Down	1.53E-13	1.20E-12	X15306	33767_at	"Cluster Incl. X15306:H.sapiens NF-H gene, exon 1 (and joined CDS) /cds=(0,3062) /gb=X15306 /gi=35028 /ug=Hs.198760 /len=3750"	-	4744	-	-
9.386015	0.151665	4.286677	0.299999	34.28	Down	2.21E-05	3.91E-05	NM_001819	204260_at	"Homo sapiens chromogranin B (secretogranin 1) (CHGB), mRNA. /PROD=chromogranin B precursor /FL=gb:BC000375.1 gb:NM_001819.1"	Hs.516874	1114	CHGB	20
8.167195	0.004485	3.072948	0.035823	34.16	Down	1.93E-17	3.33E-16	NM_000039	204450_x_at	"Homo sapiens apolipoprotein A-I (APOA1), mRNA. /PROD=apolipoprotein A-I precursor /FL=gb:M27875.1 gb:M11791.1 gb:NM_000039.1 gb:BC005380.1"	Hs.93194	335	APOA1	11
7.59451	0.10429	2.504701	0.0252	34.06	Down	4.80E-19	1.24E-17	AF333335	223926_at	"Homo sapiens kinesin mRNA, complete cds. /PROD=kinesin /FL=gb:AF333335.1"	Hs.226805	84643	KIF2B	17
7.38793	0.0216	2.303456	0.007405	33.93	Down	9.94E-27	3.07E-24	R20763	227612_at	Homo sapiens mRNA; cDNA DKFZp547J036 (from clone DKFZp547J036)	-	-	-	-
5.21067	0.23687	10.293656	0.336552	33.89	Up	7.46E-05	1.19E-04	NM_013409	204948_s_at	"Homo sapiens follistatin (FST), transcript variant FST344, mRNA. /PROD=follistatin isoform FST344 precursor /FL=gb:NM_013409.1 gb:BC004107.1"	Hs.9914	10468	FST	5
8.608375	0.049935	3.529123	0.012277	33.81	Down	2.05E-23	1.82E-21	AA953200	239854_at	ESTs	Hs.535660	-	-	22
3.054545	0.349185	8.129985	0.252387	33.72	Up	3.90E-06	8.13E-06	AW296078	230090_at	ESTs	Hs.271721	-	-	5
7.55792	0.04074	2.491914	0.03004	33.5	Down	2.06E-18	4.40E-17	NM_001464	207664_at	"Homo sapiens a disintegrin and metalloproteinase domain 2 (fertilin beta) (ADAM2), mRNA. /PROD=a disintegrin and metalloproteinase domain 2proprotein /FL=gb:U52370.1 gb:U38805.1 gb:NM_001464.2"	Hs.177959	2515	ADAM2	8
10.3737	0.138	5.309055	0.142578	33.47	Down	3.44E-09	1.31E-08	BC036488	1554007_at	"Homo sapiens, clone MGC:43145 IMAGE:5261574, mRNA, complete cds. /PROD=Unknown (protein for MGC:43145) /FL=gb:BC036488.1"	-	-	-	-
11.38555	0.10965	6.322084	0.301227	33.44	Down	2.46E-05	4.32E-05	AL050264	209074_s_at	Homo sapiens mRNA; cDNA DKFZp564N0582 (from clone DKFZp564N0582); complete cds. /PROD=hypothetical protein /FL=gb:AL050264.1 gb:AB023811.1 gb:AF089853.1	Hs.8022	11170	FAM107A	3
2.869445	0.026675	7.924606	0.67582	33.25	Up	0.015817935	1.73E-02	AW272342	229477_at	thyroid hormone responsive SPOT14 (rat) homolog /FL=gb:NM_003251.1	Hs.584812	7069	THRSP	11
3.07259	0.02746	8.127303	0.250992	33.24	Up	3.41E-06	7.23E-06	AF187858	211148_s_at	"Homo sapiens angiopoietin-2 isoform-1 mRNA, complete cds, alternatively spliced. /PROD=angiopoietin-2 isoform-1 /FL=gb:AF187858.1"	Hs.553484	285	ANGPT2	8
8.420945	0.101595	13.475236	0.719997	33.23	Up	0.0220091	2.38E-02	NM_000102	205502_at	"Homo sapiens cytochrome P450, subfamily XVII (steroid 17-alpha-hydroxylase), adrenal hyperplasia (CYP17), mRNA. /PROD=cytochrome P450, subfamily XVII (steroid17-alpha-hydroxylase), adrenal hyperplasia /FL=gb:NM_000102.1 gb:M14564.1"	Hs.438016	1586	CYP17A1	10
11.52805	0.40975	6.474878	0.552809	33.2	Down	0.004823895	5.67E-03	NM_003064	203021_at	"Homo sapiens secretory leukocyte protease inhibitor (antileukoproteinase) (SLPI), mRNA. /PROD=secretory leukocyte protease inhibitor(antileukoproteinase) /FL=gb:NM_003064.1 gb:AF114471.1 gb:NM_003066.1"	Hs.517070	6590	SLPI	20
9.75362	0.24545	4.701844	0.046058	33.17	Down	4.70E-15	4.80E-14	AI003579	205152_at	"solute carrier family 6 (neurotransmitter transporter, GABA), member 1 /FL=gb:NM_003042.1"	Hs.443874	6529	SLC6A1	3
7.31534	0.1254	2.264706	0.004312	33.14	Down	3.67E-23	3.15E-21	AI024328	244879_at	ESTs	Hs.131773	-	-	3
7.862995	0.458835	2.815583	0.005775	33.07	Down	1.46E-15	1.67E-14	NM_031290	221167_s_at	"Homo sapiens hypothetical protein DKFZp434K1172 (DKFZP434K1172), mRNA. /PROD=hypothetical protein DKFZp434K1172 /FL=gb:NM_031290.1"	Hs.120573	83446	CCDC70	13
7.460425	0.026035	2.413875	0.008881	33.05	Down	1.41E-25	3.21E-23	NM_004518	205737_at	"Homo sapiens potassium voltage-gated channel, KQT-like subfamily, member 2 (KCNQ2), mRNA. /PROD=potassium voltage-gated channel, KQT-likesubfamily, member 2 /FL=gb:NM_004518.1"	Hs.161851	3785	KCNQ2	20
7.60984	0.05055	2.569276	0.032055	32.91	Down	5.73E-18	1.14E-16	AF098306	224032_x_at	"Homo sapiens nuclear-associated protein SPAN-Xa (SPANX) mRNA, complete cds. /PROD=nuclear-associated protein SPAN-Xa /FL=gb:AF098306.1 gb:AF312765.1"	Hs.334464	30014	SPANXA1	X
7.700625	0.176455	2.660487	0.018696	32.9	Down	3.00E-19	8.18E-18	AI829726	226623_at	cyclin D1 (PRAD1: parathyroid adenomatosis 1)	Hs.499704	-	PHYHIPL	10
4.616285	0.691235	9.656194	0.241614	32.9	Up	3.73E-06	7.81E-06	AL359052	214927_at	"Homo sapiens mRNA full length insert cDNA clone EUROIMAGE 1968422. /PROD=ITGBL1, integrin beta-like 1"	-	-	-	-
8.079615	0.216955	3.040446	0.01984	32.88	Down	2.06E-18	4.40E-17	AL136591	219671_at	Homo sapiens mRNA; cDNA DKFZp761G122 (from clone DKFZp761G122); complete cds. /PROD=hypothetical protein /FL=gb:NM_016257.1 gb:AB001105.1 gb:AL136591.1	Hs.524688	51440	HPCAL4	1
8.25951	0.05249	3.220731	0.023985	32.87	Down	1.19E-19	3.59E-18	BF195998	204704_s_at	"aldolase B, fructose-bisphosphate /FL=gb:K01177.1 gb:NM_000035.1"	Hs.530274	229	ALDOB	9
7.73052	0.04173	2.696217	0.017426	32.77	Down	1.49E-21	7.59E-20	BE503401	231105_at	ESTs	Hs.386267	-	-	1
8.46892	0.02187	3.439884	0.122618	32.65	Down	4.89E-10	2.16E-09	AL517395	229289_at	"Homo sapiens, clone IMAGE:3610712, mRNA, partial cds"	Hs.515550	-	LOC284361	19
4.20714	0.10688	9.235454	0.206372	32.63	Up	3.74E-07	9.60E-07	NM_014467	205499_at	"Homo sapiens sushi-repeat protein (SRPUL), mRNA. /PROD=sushi-repeat protein /FL=gb:AF060567.1 gb:NM_014467.1"	Hs.306339	27286	SRPX2	X
7.239535	0.034435	2.211858	0.007251	32.62	Down	2.18E-26	6.24E-24	NM_020398	206318_at	"Homo sapiens eppin-3 (EPPIN3), mRNA. /PROD=eppin-3 /FL=gb:NM_020398.1 gb:AF286368.1 gb:AF286370.2"	Hs.121084	57119	SPINLW1	20
7.599675	0.081365	2.573081	0.01856	32.6	Down	9.13E-21	3.63E-19	AF081924	211483_x_at	"Homo sapiens calciumcalmodulin-dependent protein kinase II beta 6 subunit (CAMKB) mRNA, complete cds. /PROD=calciumcalmodulin-dependent protein kinase IIbeta 6 subunit /FL=gb:AF081924.1"	Hs.351887	816	CAMK2B	7
5.64026	0.56576	10.666258	0.400517	32.58	Up	0.000449835	6.18E-04	NM_022161	220451_s_at	"Homo sapiens livin inhibitor-of-apotosis (LIVIN), mRNA. /PROD=livin inhibitor-of-apotosis /FL=gb:AF311388.1 gb:NM_022161.1"	Hs.256126	79444	BIRC7	20
8.153365	0.209525	3.132087	0.028392	32.48	Down	2.42E-17	4.06E-16	S68134	210171_s_at	"Homo sapiens cyclic AMP-responsive element modulator beta isoform (CREM) mRNA, complete cds. /PROD=cyclic AMP-responsive element modulator betaisoform /FL=gb:S68134.1"	Hs.200250	1390	CREM	10
8.15233	0.10093	3.131485	0.109061	32.47	Down	1.12E-10	5.48E-10	NM_005954	205970_at	"Homo sapiens metallothionein 3 (growth inhibitory factor (neurotrophic)) (MT3), mRNA. /PROD=metallothionein 3 (growth inhibitory factor(neurotrophic)) /FL=gb:NM_005954.1"	Hs.73133	4504	MT3	16
13.34055	0.07775	8.321106	0.646702	32.43	Down	0.012913322	1.43E-02	M87790	209138_x_at	"Human (hybridoma H210) anti-hepatitis A immunoglobulin lambda chain variable region, constant region, complementarity-determining regions mRNA, complete cds. /PROD=immunoglobulin lambda-chain /FL=gb:M87790.1"	Hs.449585	-	IGLC2	22
7.607025	0.060805	2.589437	0.022728	32.39	Down	7.06E-20	2.23E-18	AF332194	223883_s_at	"Homo sapiens protein kinase NYD-SPK mRNA, complete cds. /PROD=protein kinase NYD-SPK /FL=gb:AF332194.1"	Hs.309767	56164	STK31	7
8.03117	0.26852	3.018072	0.113161	32.29	Down	2.61E-10	1.20E-09	AA905217	239457_at	ESTs	Hs.306212	148229	ATP8B3	19
9.326045	0.337345	4.318824	0.316001	32.16	Down	4.79E-05	7.96E-05	NM_006744	219140_s_at	"Homo sapiens retinol-binding protein 4, interstitial (RBP4), mRNA. /PROD=retinol-binding protein 4, interstitialprecursor /FL=gb:NM_006744.2 gb:AF119868.1"	Hs.50223	5950	RBP4	10
10.75165	0.00225	5.749596	0.291758	32.05	Down	1.99E-05	3.55E-05	BF752277	214164_x_at	"adaptor-related protein complex 1, gamma 1 subunit"	Hs.210995	771	CA12	15
7.06425	0.12553	2.065634	0.011998	31.97	Down	1.45E-21	7.48E-20	NM_020115	208013_s_at	"Homo sapiens acrosomal vesicle protein 1 (ACRV1), transcript variant 11, mRNA. /PROD=acrosomal vesicle protein 1, isoform kprecursor /FL=gb:NM_020115.1"	Hs.169222	56	ACRV1	11
9.36725	0.12188	4.369747	0.314616	31.94	Down	4.42E-05	7.41E-05	BF059512	226281_at	Homo sapiens mRNA; cDNA DKFZp761G02121 (from clone DKFZp761G02121); partial cds	Hs.234074	92737	DNER	2
7.33721	0.1079	2.341522	0.02903	31.9	Down	3.61E-18	7.43E-17	AL137366	1558262_at	Homo sapiens mRNA; cDNA DKFZp434F1626 (from clone DKFZp434F1626).	Hs.585529	-	-	11
9.16043	0.06691	4.16505	0.208073	31.9	Down	4.42E-07	1.12E-06	NM_003206	204931_at	"Homo sapiens transcription factor 21 (TCF21), mRNA. /PROD=transcription factor 21 /FL=gb:NM_003206.1 gb:AF047419.1 gb:AF035718.1"	Hs.78061	6943	TCF21	6
7.3038	0.20692	12.298921	0.142787	31.89	Up	4.55E-09	1.70E-08	NM_005505	1552256_a_at	"Homo sapiens scavenger receptor class B, member 1 (SCARB1), mRNA. /PROD=scavenger receptor class B, member 1 /FL=gb:NM_005505.2"	Hs.298813	949	SCARB1	12
5.48092	0.00637	10.475901	0.180987	31.89	Up	8.00E-08	2.36E-07	BE221817	229831_at	contactin 3 (plasmacytoma associated)	Hs.12723	5067	CNTN3	3
7.206925	0.292485	2.215829	0.012087	31.8	Down	8.02E-18	1.52E-16	AI769413	240065_at	ESTs	Hs.276287	153643	FAM81B	5
8.31026	0.20709	3.319234	0.052811	31.8	Down	1.66E-14	1.51E-13	AY014285	223906_s_at	"Homo sapiens putative cell surface receptor NYD-SP8 mRNA, complete cds. /PROD=putative cell surface receptor NYD-SP8 /FL=gb:AY014285.1"	Hs.97978	83639	TEX101	19
7.86313	0.45546	2.875509	0.028432	31.73	Down	1.15E-14	1.08E-13	AF116645	211298_s_at	"Homo sapiens PRO1708 mRNA, complete cds. /PROD=PRO1708 /FL=gb:AF116645.1"	Hs.418167	213	ALB	4
9.268045	0.282245	4.282961	0.122669	31.67	Down	8.00E-10	3.43E-09	BC006233	211028_s_at	"Homo sapiens, ketohexokinase (fructokinase), clone MGC:10370, mRNA, complete cds. /PROD=ketohexokinase (fructokinase) /FL=gb:BC006233.1"	Hs.567297	3795	KHK	2
3.93142	0.32755	8.909658	0.136802	31.52	Up	3.50E-09	1.33E-08	H37811	235709_at	ESTs	Hs.20575	283431	GAS2L3	12
7.893575	0.045715	2.919228	0.029689	31.44	Down	2.34E-18	4.96E-17	AU152837	229273_at	ESTs	Hs.135787	6299	SALL1	16
6.982565	0.031605	2.008864	0.023884	31.42	Down	1.07E-19	3.26E-18	NM_020113	207991_x_at	"Homo sapiens acrosomal vesicle protein 1 (ACRV1), transcript variant 8, mRNA. /PROD=acrosomal vesicle protein 1, isoform hprecursor /FL=gb:NM_020113.1"	Hs.169222	56	ACRV1	11
7.18071	0.01459	2.209872	0.01008	31.36	Down	6.41E-25	1.05E-22	AI732994	231623_at	ESTs	Hs.508588	134288	MGC13034	5
7.333855	0.012045	2.364525	0.010062	31.33	Down	5.97E-25	1.02E-22	BF740264	230045_at	ESTs	Hs.519220	6900	CNTN2	1
7.54659	0.10092	2.579603	0.081798	31.28	Down	2.78E-12	1.73E-11	NM_006498	208450_at	"Homo sapiens lectin, galactoside-binding, soluble, 2 (galectin 2) (LGALS2), mRNA. /PROD=lectin, galactoside-binding, soluble, 2(galectin 2) /FL=gb:M87842.1 gb:NM_006498.1"	Hs.531776	3957	LGALS2	22
5.478215	0.134065	10.44343	0.223895	31.24	Up	1.15E-06	2.68E-06	NM_005682	206582_s_at	"Homo sapiens G protein-coupled receptor 56 (GPR56), mRNA. /PROD=G protein-coupled receptor 56 /FL=gb:AF106858.1 gb:NM_005682.1"	Hs.513633	9289	GPR56	16
3.026925	0.090635	7.990966	0.545233	31.21	Up	0.00486059	5.71E-03	AI922198	227253_at	"Homo sapiens cDNA: FLJ22704 fis, clone HSI12602"	Hs.558314	84343	HPS3	3
7.487595	0.260855	2.527866	0.047853	31.12	Down	1.11E-14	1.05E-13	R38624	239293_at	ESTs	Hs.49230	140767	VMP	6
8.48994	0.13222	3.533531	0.181275	31.05	Down	9.31E-08	2.71E-07	AV723167	203998_s_at	synaptotagmin I /FL=gb:M55047.1 gb:NM_005639.1	Hs.310545	6857	SYT1	12
9.612	0.23797	4.656699	0.20013	31.02	Down	3.32E-07	8.62E-07	NM_014747	204730_at	"Homo sapiens KIAA0237 gene product (KIAA0237), mRNA. /PROD=KIAA0237 gene product /FL=gb:D87074.1 gb:NM_014747.1"	Hs.434924	9783	RIMS3	1
8.180575	0.104195	3.225974	0.027858	31.01	Down	2.31E-18	4.90E-17	NM_030933	220996_s_at	"Homo sapiens GE36 gene (GE36), mRNA. /PROD=GE36 gene /FL=gb:NM_030933.1"	Hs.497034	81626	C1orf14	1
7.364385	0.203825	2.413907	0.006825	30.92	Down	4.18E-20	1.39E-18	NM_173635	1553887_at	"Homo sapiens hypothetical protein FLJ40235 (FLJ40235), mRNA. /FL=gb:NM_173635.1"	Hs.381087	284369	FLJ40235	19
13.73455	0.05855	8.785204	0.722505	30.9	Down	0.02482183	2.66E-02	X57812	214677_x_at	Human rearranged immunoglobulin lambda light chain mRNA.	Hs.449585	28831	IGLC2	22
7.89741	0.00943	2.952898	0.160677	30.79	Down	2.04E-08	6.70E-08	AI625747	229309_at	"Homo sapiens beta-1 adrenergic receptor mRNA, 3 prime UTR"	Hs.99913	153	ADRB1	10
6.997135	0.048265	2.053228	0.044555	30.78	Down	6.65E-16	8.17E-15	NM_001612	206776_x_at	"Homo sapiens acrosomal vesicle protein 1 (ACRV1), transcript variant 1, mRNA. /PROD=acrosomal vesicle protein 1, isoform aprecursor /FL=gb:M82968.1 gb:NM_001612.2"	Hs.169222	56	ACRV1	11
7.204935	0.184805	2.262602	0.008502	30.75	Down	1.89E-20	6.84E-19	AI126471	230953_at	"ESTs, Weakly similar to HSJ2_HUMAN DNAJ PROTEIN HOMOLOG 2 (H.sapiens)"	Hs.124112	-	-	2
7.277665	0.262155	2.336706	0.018225	30.72	Down	9.30E-18	1.73E-16	AA002211	239357_at	ESTs	Hs.268942	491	ATP2B2	3
7.135725	0.185435	2.197606	0.006869	30.66	Down	1.33E-20	5.08E-19	AI651482	236811_at	ESTs	Hs.350507	63946	DMRTC2	19
7.658465	0.238305	2.720618	0.042456	30.65	Down	2.49E-15	2.70E-14	BE223030	213841_at	"Homo sapiens mRNA, chromosome 1 specific transcript KIAA0510"	Hs.301281	-	-	1
8.6553	0.10706	3.719429	0.085292	30.61	Down	5.36E-12	3.21E-11	AL136817	222660_s_at	Homo sapiens mRNA; cDNA DKFZp434A0926 (from clone DKFZp434A0926); complete cds. /PROD=hypothetical protein /FL=gb:NM_022781.1 gb:AL136817.1	Hs.333503	152006	RNF38	9
9.82325	0.08208	4.890848	0.08344	30.54	Down	3.84E-12	2.35E-11	AB018195	209726_at	"Homo sapiens ca xi mRNA for carbonic anhydrase-related protein XI, complete cds. /PROD=carbonic anhydrase-related protein XI /FL=gb:NM_001217.2 gb:AB018195.1 gb:BC002662.1 gb:AF067662.1"	Hs.428446	770	CA11	19
8.483095	0.344535	3.553379	0.146661	30.48	Down	9.61E-09	3.38E-08	AW451711	217617_at	ESTs	Hs.493096	5087	PBX1	1
7.249115	0.227655	2.323396	0.005605	30.39	Down	1.55E-19	4.56E-18	AI122828	237603_at	ESTs	Hs.442703	200159	C1orf100	1
9.07398	0.0442	4.150057	0.253672	30.36	Down	5.17E-06	1.05E-05	NM_002497	204641_at	"Homo sapiens NIMA (never in mitosis gene a)-related kinase 2 (NEK2), mRNA. /PROD=NIMA (never in mitosis gene a)-related kinase 2 /FL=gb:U11050.1 gb:NM_002497.1"	Hs.153704	4751	NEK2	1
12.05935	0.15055	7.138205	0.335361	30.3	Down	9.74E-05	1.52E-04	NM_022844	201497_x_at	"Homo sapiens myosin, heavy polypeptide 11, smooth muscle (MYH11), transcript variant SM2, mRNA. /PROD=smooth muscle myosin heavy chain 11, isoformSM2 /FL=gb:NM_022844.1"	Hs.460109	4629	MYH11	16
8.047365	0.369045	3.129809	0.072024	30.22	Down	2.82E-12	1.76E-11	AA906363	243402_at	ESTs	Hs.431161	149836	MGC35023	20
7.47636	0.04263	2.559128	0.015804	30.22	Down	5.88E-22	3.41E-20	AA736604	231911_at	KIAA1189 protein	Hs.443894	57471	KIAA1189	2
14.7319	0.1026	9.818855	0.564417	30.13	Down	0.006508603	7.50E-03	T50399	214414_x_at	"hemoglobin, alpha 1"	Hs.449630	3039	HBA1	16
4.212355	0.523845	9.120459	0.125859	30.03	Up	2.97E-09	1.15E-08	AK023743	228152_s_at	"Homo sapiens cDNA FLJ13681 fis, clone PLACE2000014, weakly similar to HYPOTHETICAL HELICASE C28H8.3 IN CHROMOSOME III."	-	91351	-	-
7.82206	0.06987	2.913992	0.033701	30.02	Down	1.91E-17	3.30E-16	AI805861	231572_at	"ESTs, Weakly similar to S33496 trypsin (H.sapiens)"	Hs.98947	-	LOC136242	7
3.720965	0.384205	8.628592	0.517414	30.02	Up	0.003756016	4.48E-03	AL556703	1558034_s_at	Human mRNA fragment for ceruloplasmin (aa -19 to 21)	Hs.584749	1356	CP	3
4.347335	0.431755	9.254773	0.275788	30.01	Up	1.54E-05	2.81E-05	NM_021127	204286_s_at	"Homo sapiens phorbol-12-myristate-13-acetate-induced protein 1 (PMAIP1), mRNA. /PROD=phorbol-12-myristate-13-acetate-induced protein1 /FL=gb:NM_021127.1"	Hs.96	5366	PMAIP1	18
8.86696	0.09985	3.965396	0.080135	29.89	Down	2.52E-12	1.59E-11	AL832250	1560741_at	Homo sapiens mRNA; cDNA DKFZp667A2417 (from clone DKFZp667A2417).	Hs.564847	-	SNRPN	15
8.26667	0.27574	3.367019	0.421968	29.85	Down	0.000807719	1.06E-03	BC005008	203757_s_at	"Homo sapiens, carcinoembryonic antigen-related cell adhesion molecule 6 (non-specific cross reacting antigen), clone MGC:10467, mRNA, complete cds. /PROD=carcinoembryonic antigen-related cell adhesionmolecule 6 (non-specific cross reacting antigen) /"	Hs.466814	4680	CEACAM6	19
7.516595	0.312095	2.621664	0.056509	29.75	Down	1.38E-13	1.09E-12	AA846324	231617_at	ESTs	Hs.124502	339669	LL22NC01-81G9.2	22
8.00328	0.2184	3.109985	0.154067	29.72	Down	1.57E-08	5.26E-08	NM_013279	204073_s_at	"Homo sapiens chromosome 11open reading frame 9 (C11ORF9), mRNA. /PROD=chromosome 11open reading frame 9 /FL=gb:AF086762.1 gb:NM_013279.1 gb:BC004938.1"	Hs.473109	745	C11orf9	11
14.1769	0.0591	9.287707	0.584443	29.63	Down	0.008327228	9.45E-03	AF349114	211696_x_at	"Homo sapiens beta globin chain variant (HBB) mRNA, complete cds. /PROD=beta globin chain variant /FL=gb:AF349114.1"	Hs.523443	3043	HBB	11
6.883315	0.216375	1.994204	0.038669	29.63	Down	7.73E-16	9.40E-15	NM_004923	219786_at	"Homo sapiens metallothionein-like 5, testis-specific (tesmin) (MTL5), mRNA. /PROD=metallothionein-like 5, testis-specific(tesmin) /FL=gb:U86074.1 gb:NM_004923.1"	Hs.145932	9633	MTL5	11
7.746825	0.233445	2.860705	0.012853	29.57	Down	9.28E-19	2.20E-17	BC041481	1562484_at	"Homo sapiens, clone IMAGE:5402642, mRNA, partial cds."	Hs.567801	284071	FLJ35848	17
7.0968	0.14746	2.211267	0.026753	29.56	Down	4.39E-18	8.91E-17	NM_020114	207990_x_at	"Homo sapiens acrosomal vesicle protein 1 (ACRV1), transcript variant 9, mRNA. /PROD=acrosomal vesicle protein 1, isoform iprecursor /FL=gb:NM_020114.1"	Hs.169222	56	ACRV1	11
3.27544	0.04387	8.155492	0.715	29.45	Up	0.025264311	2.71E-02	NM_002780	208191_x_at	"Homo sapiens pregnancy specific beta-1-glycoprotein 4 (PSG4), mRNA. /PROD=pregnancy specific beta-1-glycoprotein 4 /FL=gb:U18469.1 gb:NM_002780.1"	Hs.466860	5672	PSG4	19
7.09588	0.08293	2.218785	0.003194	29.39	Down	2.18E-25	4.54E-23	BE551631	237340_at	ESTs	Hs.435836	116369	SLC26A8	6
7.747935	0.107995	2.873392	0.324583	29.33	Down	7.73E-05	1.23E-04	NM_005249	206018_at	"Homo sapiens forkhead box G1B (FOXG1B), mRNA. /PROD=forkhead box G1B /FL=gb:NM_005249.1"	Hs.525266	2290	FOXG1B	14
9.314935	0.089015	4.443722	0.184411	29.27	Down	1.40E-07	3.93E-07	NM_020386	219984_s_at	"Homo sapiens H-REV107 protein-related protein (LOC57110), mRNA. /PROD=H-REV107 protein-related protein /FL=gb:NM_020386.1 gb:AB030816.1"	Hs.36761	57110	HRASLS	3
8.626425	0.164175	3.758619	0.127412	29.2	Down	1.40E-09	5.72E-09	U89281	37512_at	"Cluster Incl. U89281:Human oxidative 3 alpha hydroxysteroid dehydrogenase mRNA,  complete cds /cds=(105,1058) /gb=U89281 /gi=2661210 /ug=Hs.11958 /len=1506"	Hs.524513	8630	HSD17B6	12
6.037955	0.161835	10.900764	0.156398	29.1	Up	1.92E-08	6.35E-08	NM_005505	201819_at	"Homo sapiens CD36 antigen (collagen type I receptor, thrombospondin receptor)-like 1 (CD36L1), mRNA. /PROD=CD36 antigen (collagen type I receptor,thrombospondin receptor)-like 1 /FL=gb:NM_005505.1"	Hs.298813	949	SCARB1	12
7.04582	0.19201	2.185959	0.004145	29.04	Down	1.59E-20	5.96E-19	BC000340	209942_x_at	"Homo sapiens, melanoma antigen, family A, 3, clone MGC:8564, mRNA, complete cds. /PROD=melanoma antigen, family A, 3 /FL=gb:BC000340.1 gb:NM_005362.1"	Hs.417816	4102	MAGEA3	X
10.465	0.0278	15.323143	0.036679	29	Up	5.42E-17	8.54E-16	NM_002510	201141_at	"Homo sapiens glycoprotein (transmembrane) nmb (GPNMB), mRNA. /PROD=glycoprotein (transmembrane) nmb /FL=gb:NM_002510.1 gb:AF322909.1"	Hs.190495	10457	GPNMB	7
7.57286	0.6099	2.714909	0.013163	29	Down	1.53E-13	1.19E-12	AI949455	230900_at	ESTs	Hs.41101	256309	KM-HN-1	4
7.495325	0.383145	2.637546	0.010186	29	Down	2.83E-16	3.73E-15	NM_018350	219721_at	"Homo sapiens hypothetical protein FLJ11181 (FLJ11181), mRNA. /PROD=hypothetical protein FLJ11181 /FL=gb:NM_018350.1"	-	-	-	-
7.534115	0.036895	12.391621	0.103109	28.99	Up	7.77E-11	3.90E-10	AF007150	213001_at	Homo sapiens clone 23767 and 23782 mRNA sequences.	Hs.521731	23452	ANGPTL2	9
4.01692	0.19646	8.872984	0.453033	28.96	Up	0.001513706	1.92E-03	AF264014	223655_at	"Homo sapiens scavenger receptor cysteine-rich type 1 protein M160 precursor, mRNA, complete cds, alternatively spliced. /PROD=scavenger receptor cysteine-rich type 1 proteinM160 precursor /FL=gb:AF264014.1"	Hs.49636	283316	CD163L1	12
4.863935	0.046445	9.718922	0.192349	28.94	Up	2.41E-07	6.46E-07	AI610112	229983_at	"ESTs, Weakly similar to JC5594 jerky gene protein homolog (H.sapiens)"	Hs.58924	166815	TIGD2	4
3.52122	0.82675	8.375896	0.418469	28.93	Up	0.000947801	1.24E-03	U76833	209955_s_at	"Human integral membrane serine protease Seprase mRNA, complete cds. /PROD=integral membrane serine protease Seprase /FL=gb:U09278.1 gb:NM_004460.1 gb:U76833.1"	Hs.516493	2191	FAP	2
8.503045	0.096595	3.650031	0.116531	28.9	Down	4.19E-10	1.87E-09	NM_014419	220284_at	"Homo sapiens soggy-1 gene (SGY-1), mRNA. /PROD=soggy-1 gene /FL=gb:AF177398.1 gb:NM_014419.1"	Hs.515855	27120	DKKL1	19
3.17949	0.29791	8.031837	0.306412	28.89	Up	4.76E-05	7.93E-05	NM_004955	201802_at	"Homo sapiens solute carrier family 29 (nucleoside transporters), member 1 (SLC29A1), mRNA. /PROD=solute carrier family 29 (nucleosidetransporters), member 1 /FL=gb:AF079117.1 gb:U81375.1 gb:NM_004955.1 gb:BC001382.1"	Hs.25450	2030	SLC29A1	6
9.036395	0.068195	4.185426	0.161466	28.86	Down	2.79E-08	8.96E-08	NM_018159	219855_at	"Homo sapiens hypothetical protein FLJ10628 (FLJ10628), mRNA. /PROD=hypothetical protein FLJ10628 /FL=gb:NM_018159.1"	Hs.200016	55190	NUDT11	X
6.70878	0.20483	1.860141	0.004731	28.81	Down	4.23E-20	1.40E-18	AA639753	230772_at	ESTs	Hs.547580	-	-	20
6.742055	0.173315	1.894987	0.012345	28.78	Down	4.19E-20	1.39E-18	NM_152397	1552997_a_at	"Homo sapiens hypothetical protein MGC39725 (MGC39725), mRNA. /FL=gb:BC029595.1 gb:NM_152397.1"	Hs.381854	132141	IQCF1	3
7.515695	0.136465	12.362436	0.117615	28.77	Up	5.05E-10	2.23E-09	NM_031311	208146_s_at	"Homo sapiens serine carboxypeptidase vitellogenic-like (LOC54504), mRNA. /PROD=serine carboxypeptidase vitellogenic-like /FL=gb:NM_031311.1"	Hs.233389	54504	CPVL	7
7.03348	0.18392	2.186979	0.045217	28.77	Down	3.13E-15	3.31E-14	NM_003323	206733_at	"Homo sapiens tubby like protein 2 (TULP2), mRNA. /PROD=tubby like protein 2 /FL=gb:NM_003323.1 gb:U82469.1"	Hs.104636	7288	TULP2	19
14.4435	0.118	9.598111	0.531337	28.75	Down	0.004812182	5.66E-03	AF105974	209458_x_at	"Homo sapiens alpha one globin (HBA1) mRNA, complete cds. /PROD=alpha one globin /FL=gb:NM_000517.2 gb:AF105974.1 gb:AF097635.1"	Hs.449630	3039	HBA1	16
7.67773	0.23192	2.836797	0.014618	28.66	Down	1.52E-18	3.36E-17	AW962511	238593_at	ESTs	Hs.292088	79703	FLJ22531	11
7.41915	0.27366	2.579531	0.030097	28.63	Down	3.13E-16	4.08E-15	AI652913	231551_at	ESTs	Hs.236896	127309	LOC127309	1
9.880385	0.491315	5.04299	0.486113	28.59	Down	0.002726903	3.33E-03	NM_003759	203908_at	"Homo sapiens solute carrier family 4, sodium bicarbonate cotransporter, member 4 (SLC4A4), mRNA. /PROD=solute carrier family 4, sodium bicarbonatecotransporter, member 4 /FL=gb:NM_003759.1 gb:AF007216.1"	Hs.5462	8671	SLC4A4	4
10.18815	0.13275	5.354804	0.334873	28.51	Down	0.000114012	1.76E-04	NM_001338	203917_at	"Homo sapiens coxsackie virus and adenovirus receptor (CXADR), mRNA. /PROD=coxsackie virus and adenovirus receptor /FL=gb:U90716.1 gb:NM_001338.1 gb:BC003684.1"	Hs.473417	1525	CXADR	21
7.27175	0.02777	2.445077	0.005873	28.38	Down	2.00E-27	9.64E-25	NM_025210	207377_at	"Homo sapiens type 1 protein phosphatase inhibitor (I-4), mRNA. /PROD=type 1 protein phosphatase inhibitor /FL=gb:NM_025210.1 gb:AB044137.1"	-	80316	-	-
7.76832	0.40473	2.94247	0.059507	28.36	Down	7.88E-13	5.41E-12	AI825840	232196_at	"Homo sapiens chromosome 21q22.3 PAC 1031P17, complete sequence, containing part of SH3BGR gene and an unknown gene"	Hs.517284	150082	C21orf13	21
6.79863	0.26014	1.973526	0.003491	28.35	Down	1.02E-18	2.41E-17	AL035295	214357_at	"H.sapiens gene from PAC 106H8, similar to Dynamin. /PROD=hypothetical protein"	Hs.517991	92346	C1orf105	1
7.22091	0.01982	2.396534	0.024714	28.33	Down	2.44E-19	6.79E-18	NM_153606	1552384_a_at	"Homo sapiens hypothetical protein FLJ32796 (FLJ32796), mRNA. /FL=gb:BC035007.1 gb:NM_153606.1"	Hs.129293	149647	FAM71A	1
8.12401	0.27686	3.300392	0.115982	28.32	Down	6.06E-10	2.65E-09	AI872303	230997_at	"ESTs, Weakly similar to weak similarity to SP:YAD5 CLOAB (C.elegans)"	Hs.443935	199223	TTC21A	3
8.50414	0.07496	3.681824	0.158555	28.29	Down	2.40E-08	7.79E-08	BC000278	210735_s_at	"Homo sapiens, Similar to carbonic anhydrase XII, clone MGC:1792, mRNA, complete cds. /PROD=Similar to carbonic anhydrase XII /FL=gb:BC000278.1"	Hs.210995	771	CA12	15
4.11727	0.37431	8.938199	0.281607	28.26	Up	2.23E-05	3.96E-05	BC034348	1563088_a_at	"Homo sapiens, clone IMAGE:4746763, mRNA, partial cds."	Hs.313689	284837	LOC284837	21
6.807825	0.022245	1.987351	0.011374	28.26	Down	6.07E-24	6.69E-22	NM_020110	207973_x_at	"Homo sapiens acrosomal vesicle protein 1 (ACRV1), transcript variant 10, mRNA. /PROD=acrosomal vesicle protein 1, isoform jprecursor /FL=gb:NM_020110.1"	Hs.169222	56	ACRV1	11
4.822195	0.245365	9.642328	0.166664	28.25	Up	5.17E-08	1.58E-07	NM_018413	219634_at	"Homo sapiens chondroitin 4-sulfotransferase (C4ST), mRNA. /PROD=chondroitin 4-sulfotransferase /FL=gb:AB042326.1 gb:NM_018413.1 gb:AF239820.1"	Hs.556274	50515	CHST11	12
11.8927	0.1053	7.072779	0.208327	28.24	Down	6.94E-07	1.70E-06	NM_022443	204784_s_at	"Homo sapiens myeloid leukemia factor 1 (MLF1), mRNA. /PROD=myeloid leukemia factor 1 /FL=gb:NM_022443.1"	Hs.85195	4291	MLF1	3
3.68856	0.10671	8.507426	0.560608	28.22	Up	0.00704722	8.07E-03	AI816793	235182_at	ESTs	Hs.348297	140862	C20orf82	20
7.05121	0.03055	2.233449	0.006229	28.2	Down	5.18E-27	1.84E-24	AI932355	237929_at	ESTs	Hs.127194	146853	C17orf50	17
11.11555	0.09775	6.300002	0.085597	28.16	Down	7.72E-12	4.53E-11	BE896303	225680_at	Homo sapiens mRNA; cDNA DKFZp434K1815 (from clone DKFZp434K1815); partial cds	Hs.274135	222229	DKFZp434K1815	7
8.855695	0.032085	4.040346	0.162541	28.16	Down	3.30E-08	1.04E-07	NM_030778	220999_s_at	"Homo sapiens hypothetical protein PRO1331 (PRO1331), mRNA. /PROD=hypothetical protein PRO1331 /FL=gb:NM_030778.1"	-	26999	-	-
9.466335	0.226545	4.65115	0.418783	28.15	Down	0.00087024	1.14E-03	NM_007191	204712_at	"Homo sapiens Wnt inhibitory factor-1 (WIF-1), mRNA. /PROD=Wnt inhibitory factor-1 /FL=gb:AF122922.1 gb:NM_007191.1"	Hs.284122	11197	WIF1	12
7.596785	0.365845	2.783766	0.008384	28.11	Down	1.52E-16	2.15E-15	AI656232	222878_s_at	hypothetical protein FLJ21916 /FL=gb:BC000208.1 gb:NM_023112.1	Hs.278815	78990	OTUB2	14
10.6621	0.0047	5.849494	0.271255	28.1	Down	1.38E-05	2.55E-05	AL050025	215867_x_at	Homo sapiens mRNA; cDNA DKFZp564D066 (from clone DKFZp564D066); partial cds. /PROD=hypothetical protein	-	-	-	-
7.455945	0.204405	2.646091	0.056182	28.05	Down	5.65E-14	4.68E-13	BF061926	237955_at	ESTs	Hs.567680	133874	LOC133874	5
10.17905	0.00435	5.371509	0.118846	28	Down	5.86E-10	2.56E-09	NM_001081	206775_at	"Homo sapiens cubilin (intrinsic factor-cobalamin receptor) (CUBN), mRNA. /PROD=cubilin precursor /FL=gb:AF034611.1 gb:NM_001081.1"	Hs.166206	8029	CUBN	10
6.9297	0.04878	2.124894	0.035683	27.95	Down	4.75E-17	7.52E-16	BC035123	1569176_at	"Homo sapiens, Similar to adrenal secretory serine protease precursor, clone IMAGE:5263466, mRNA."	-	283471	-	-
7.542465	0.470465	2.743733	0.106346	27.83	Down	5.00E-10	2.21E-09	BF431313	240910_at	ESTs	Hs.250281	64849	SLC13A3	20
7.521935	0.334305	2.72582	0.200889	27.78	Down	5.61E-07	1.40E-06	AK026461	222257_s_at	"Homo sapiens cDNA: FLJ22808 fis, clone KAIA2925."	Hs.178098	59272	ACE2	X
9.082	0.15877	4.290299	0.460897	27.7	Down	0.001905214	2.38E-03	AF325503	223623_at	"Homo sapiens esophageal cancer related gene 4 protein (ECRG4) mRNA, complete cds. /PROD=esophageal cancer related gene 4 protein /FL=gb:AF325503.1"	Hs.43125	84417	ECRG4	2
7.44812	0.08534	2.658591	0.026479	27.66	Down	1.43E-18	3.20E-17	NM_031272	221035_s_at	"Homo sapiens testis expressed sequence 14 (TEX14), mRNA. /PROD=testis expressed sequence 14 /FL=gb:NM_031272.1"	Hs.390221	56155	TEX14	17
7.950935	0.332695	3.162506	0.072639	27.64	Down	3.33E-12	2.05E-11	NM_004084	205033_s_at	"Homo sapiens defensin, alpha 1, myeloid-related sequence (DEFA1), mRNA. /PROD=defensin, alpha 1, preproprotein /FL=gb:NM_004084.2 gb:M21130.1 gb:M26602.1"	Hs.380781	1667	DEFA1	8
13.52515	0.11195	8.737416	0.532056	27.62	Down	0.005254273	6.14E-03	AF059180	217232_x_at	"Homo sapiens mutant beta-globin (HBB) gene, complete cds"	-	-	-	-
7.37252	0.02775	2.585663	0.046816	27.6	Down	1.94E-15	2.16E-14	AW188190	229976_at	ESTs	Hs.71428	254956	C9orf18	9
7.22731	0.028	2.440757	0.00647	27.6	Down	6.93E-27	2.23E-24	AW340321	238219_at	ESTs	Hs.112930	160419	C12orf50	12
6.86586	0.32936	2.08047	0.004117	27.58	Down	3.04E-17	5.01E-16	U96136	209618_at	"Homo sapiens delta-catenin mRNA, complete cds. /PROD=delta-catenin /FL=gb:NM_001332.1 gb:U72665.1 gb:AB013805.1 gb:U96136.1 gb:AF035302.1"	Hs.314543	1501	CTNND2	5
7.39783	0.32948	2.615301	0.068996	27.52	Down	1.87E-12	1.21E-11	NM_014549	206819_at	"Homo sapiens DKFZp434P211 protein (DKFZP434P211), mRNA. /PROD=DKFZp434P211 protein /FL=gb:NM_014549.1 gb:AL117401.1"	-	29774	-	-
11.63435	0.07885	6.852033	0.656579	27.52	Down	0.018222388	1.98E-02	NM_003412	206373_at	"Homo sapiens Zic family member 1 (odd-paired Drosophila homolog) (ZIC1), mRNA. /PROD=Zic family member 1 (odd-paired Drosophilahomolog) /FL=gb:NM_003412.1 gb:D76435.1"	Hs.7177	7545	ZIC1	3
6.889005	0.198305	2.109674	0.006986	27.46	Down	4.98E-20	1.64E-18	H29627	236456_at	ESTs	Hs.79092	84867	PTPN5	11
7.833785	0.133095	3.056928	0.045446	27.41	Down	2.41E-15	2.62E-14	NM_001446	205029_s_at	"Homo sapiens fatty acid binding protein 7, brain (FABP7), mRNA. /PROD=fatty acid binding protein 7, brain /FL=gb:U81235.1 gb:D88648.1 gb:U51338.1 gb:NM_001446.1 gb:D50373.1"	Hs.26770	2173	FABP7	6
7.256015	0.075795	2.481012	0.061922	27.38	Down	1.05E-13	8.38E-13	NM_018039	220278_at	"Homo sapiens hypothetical protein FLJ10251 (FLJ10251), mRNA. /PROD=hypothetical protein FLJ10251 /FL=gb:NM_018039.1"	Hs.503598	55693	JMJD2D	11
7.562205	0.117645	2.789554	0.113203	27.33	Down	3.66E-10	1.65E-09	AK058056	1564856_s_at	"Homo sapiens cDNA FLJ25327 fis, clone TST00450."	Hs.525666	283694	OR4N4	15
14.4181	0.101	9.645461	0.541571	27.33	Down	0.006016052	6.96E-03	BC005931	211745_x_at	"Homo sapiens, hemoglobin, alpha 2, clone MGC:14541, mRNA, complete cds. /PROD=hemoglobin, alpha 2 /FL=gb:BC005931.1"	Hs.398636	3040	HBA2	16
7.210585	0.354685	2.440061	0.043817	27.29	Down	3.38E-14	2.94E-13	BF059313	203129_s_at	kinesin family member 5C /FL=gb:NM_004522.1 gb:AB011103.1	Hs.435557	3800	KIF5C	2
8.805135	0.254395	4.036763	0.069703	27.25	Down	1.24E-12	8.23E-12	AI936524	230552_at	ESTs	Hs.569950	284412	LOC284412	19
7.743505	0.059615	2.975356	0.063945	27.25	Down	1.59E-13	1.23E-12	AW514267	214945_at	KIAA0752 protein	Hs.368516	-	LOC389347	5
2.61149	0.35317	7.375375	0.325162	27.17	Up	0.000104161	1.61E-04	AI915629	240137_at	ESTs	Hs.40510	9481	SLC25A27	6
3.412865	0.261545	8.175736	0.60271	27.15	Up	0.011725151	1.31E-02	AI127700	236304_at	ESTs	Hs.151274	-	-	10
3.602615	0.509325	8.364284	0.274635	27.13	Up	2.15E-05	3.81E-05	AF060154	209928_s_at	"Homo sapiens activated B-cell factor-1 (ABF-1) mRNA, complete cds. /PROD=activated B-cell factor-1 /FL=gb:NM_005098.2 gb:AF060154.1"	Hs.442619	9242	MSC	8
7.48943	0.2103	2.729968	0.034091	27.09	Down	2.83E-16	3.73E-15	AI188208	231434_at	ESTs	Hs.127963	153441	LOC153441	5
12.8858	0.0565	8.129986	0.639904	27.02	Down	0.016376667	1.79E-02	AV698647	215379_x_at	immunoglobulin lambda joining 3	Hs.449585	-	IGLC2	22
8.699655	0.097075	3.943965	0.096989	27.02	Down	4.84E-11	2.51E-10	AA758751	230158_at	ESTs	Hs.533644	283417	DPY19L2	12
7.83993	0.11332	3.08608	0.032554	26.98	Down	3.18E-17	5.21E-16	AW025340	230602_at	ESTs	Hs.146022	130013	ACMSD	2
5.5051	0.00419	10.254824	0.107795	26.9	Up	1.88E-10	8.84E-10	NM_018986	219256_s_at	"Homo sapiens hypothetical protein (FLJ20356), mRNA. /PROD=hypothetical protein /FL=gb:NM_018986.1"	Hs.479116	54436	SH3TC1	4
8.312545	0.270745	3.563611	0.376704	26.89	Down	0.000402953	5.59E-04	NM_001038	203453_at	"Homo sapiens sodium channel, nonvoltage-gated 1 alpha (SCNN1A), mRNA. /PROD=sodium channel, nonvoltage-gated 1 alpha /FL=gb:NM_001038.1"	Hs.130989	6337	SCNN1A	12
7.690555	0.069565	2.943182	0.043916	26.86	Down	1.06E-15	1.24E-14	BC035394	1557633_at	"Homo sapiens, clone IMAGE:4826438, mRNA."	Hs.385554	-	-	1
4.381715	0.020625	9.128401	0.270865	26.85	Up	1.58E-05	2.87E-05	AI753143	1557080_s_at	"Homo sapiens clone IMAGE:1602499, mRNA sequence"	Hs.584836	9358	ITGBL1	13
7.933315	0.178935	3.187494	0.080105	26.83	Down	4.99E-12	3.00E-11	NM_003886	207019_s_at	"Homo sapiens A kinase (PRKA) anchor protein 4 (AKAP4), mRNA. /PROD=A kinase (PRKA) anchor protein 4 /FL=gb:NM_003886.1"	Hs.97633	8852	AKAP4	X
3.896805	0.013795	8.635619	0.191781	26.7	Up	3.10E-07	8.11E-07	AA843297	228342_s_at	Homo sapiens mRNA full length insert cDNA clone EUROIMAGE 1035904	Hs.459183	57538	ALPK3	15
7.296555	0.523975	2.558446	0.011577	26.69	Down	2.69E-14	2.35E-13	AA927934	243875_at	ESTs	Hs.529680	339965	FLJ25770	4
7.317665	0.342015	2.580673	0.052831	26.67	Down	1.59E-13	1.24E-12	NM_000349	204548_at	"Homo sapiens steroidogenic acute regulatory protein (STAR), mRNA. /PROD=steroidogenic acute regulatory protein /FL=gb:U17280.1 gb:NM_000349.1 gb:AF035277.1"	Hs.521535	6770	STAR	8
7.31413	0.02705	2.578419	0.012065	26.64	Down	1.94E-23	1.74E-21	NM_152453	1553637_s_at	"Homo sapiens hypothetical protein MGC35118 (MGC35118), mRNA. /FL=gb:BC029221.1 gb:NM_152453.1"	Hs.179646	145942	TMCO5	15
7.256835	0.333995	2.526923	0.03321	26.54	Down	3.40E-15	3.55E-14	AI885128	238003_at	ESTs	Hs.159863	-	FLJ25530	11
6.8667	0.15303	2.137811	0.007884	26.52	Down	3.32E-21	1.49E-19	AI623164	231134_at	"Human DNA sequence from clone 1068E13 on chromosome 20p11.21-12.3. Contains two putative novel genes, the gene for a novel protein similar to bovine SCP2 (Sterol Carrier Protein 2) and part of HSD17B4 (hydroxysteroid (17-beta) dehydrogenase 4), an EE"	Hs.112794	140856	C20orf79	20
5.00333	0.05612	9.730111	0.365712	26.48	Up	0.000315457	4.46E-04	NM_000351	203769_s_at	"Homo sapiens steroid sulfatase (microsomal), arylsulfatase C, isozyme S (STS), mRNA. /PROD=steroid sulfatase (microsomal), arylsulfatase C,isozyme S /FL=gb:M16505.1 gb:J04964.1 gb:NM_000351.2"	Hs.522578	412	STS	X
10.77855	0.19825	6.051956	0.579906	26.48	Down	0.009770836	1.10E-02	NM_000587	202992_at	"Homo sapiens complement component 7 (C7), mRNA. /PROD=complement component 7 precursor /FL=gb:J03507.1 gb:NM_000587.1"	Hs.78065	730	C7	5
7.92318	0.13649	3.197355	0.050837	26.46	Down	1.20E-14	1.13E-13	BE044272	227437_at	"Homo sapiens cDNA: FLJ23130 fis, clone LNG08419"	Hs.585554	-	-	12
7.179685	0.113805	2.455604	0.012002	26.43	Down	1.57E-21	7.94E-20	AK058123	1563145_at	"Homo sapiens cDNA FLJ25394 fis, clone TST02552."	Hs.372650	283197	MGC39681	11
7.884395	2.096005	3.160845	0.030546	26.42	Down	1.80E-06	4.04E-06	NM_005416	218990_s_at	"Homo sapiens small proline-rich protein 3 (SPRR3), mRNA. /PROD=small proline-rich protein 3 /FL=gb:NM_005416.1"	Hs.139322	6707	SPRR3	1
9.483265	0.003015	4.759879	0.120464	26.42	Down	8.84E-10	3.75E-09	BE502436	225841_at	"ESTs, Weakly similar to S44608 C02F5.6 protein - Caenorhabditis elegans (C.elegans)"	Hs.7962	113802	C1orf59	1
14.37455	0.09955	9.652339	0.52587	26.4	Down	0.00532509	6.21E-03	NM_000558	204018_x_at	"Homo sapiens hemoglobin, alpha 1 (HBA1), mRNA. /PROD=hemoglobin, alpha 1 /FL=gb:NM_000558.2"	Hs.449630	3039	HBA1	16
6.989415	0.210185	2.269524	0.060061	26.35	Down	1.72E-13	1.32E-12	NM_020659	219415_at	"Homo sapiens tweety (Drosophila) homolog 1 (TTYH1), mRNA. /PROD=tweety (Drosophila) homolog 1 /FL=gb:AF177909.1 gb:NM_020659.1"	Hs.268728	57348	TTYH1	19
13.1283	0.154	8.411249	0.532465	26.3	Down	0.005826188	6.75E-03	AA680302	215121_x_at	immunoglobulin lambda locus	Hs.555877	3537	IGLC1	22
7.99397	0.21802	3.278714	0.017727	26.27	Down	2.87E-18	5.98E-17	AL117509	230062_at	Homo sapiens mRNA; cDNA DKFZp434H0735 (from clone DKFZp434H0735); partial cds. /PROD=hypothetical protein	Hs.115429	85376	KIAA1666	22
9.32631	0.10913	4.612892	0.243402	26.23	Down	5.36E-06	1.09E-05	AV703769	227240_at	ESTs	Hs.97316	25791	NGEF	2
6.979065	0.055635	2.267009	0.020423	26.21	Down	3.88E-20	1.31E-18	BC033393	1562703_at	"Homo sapiens, clone IMAGE:4839371, mRNA."	-	157381	-	-
13.45255	0.07895	8.740842	0.516096	26.2	Down	0.004771651	5.62E-03	AF349571	211699_x_at	"Homo sapiens hemoglobin alpha-1 globin chain (HBA1) mRNA, complete cds. /PROD=hemoglobin alpha-1 globin chain /FL=gb:AF349571.1"	Hs.449630	3039	HBA1	16
8.703445	0.030365	3.993714	0.265373	26.17	Down	1.38E-05	2.54E-05	BC021723	1555191_a_at	"Homo sapiens, Similar to activator of CREM in testis, clone MGC:33058 IMAGE:4827311, mRNA, complete cds. /PROD=Similar to activator of CREM in testis /FL=gb:BC021723.1"	Hs.283689	9457	FHL5	6
4.852515	0.680375	9.561914	0.501129	26.16	Up	0.004198026	4.98E-03	BC006393	211062_s_at	"Homo sapiens, Similar to carboxypeptidase Z, clone MGC:12742, mRNA, complete cds. /PROD=Similar to carboxypeptidase Z /FL=gb:BC006393.1"	Hs.78068	8532	CPZ	4
10.57985	0.22775	5.870936	0.504001	26.15	Down	0.004110797	4.88E-03	AW404894	215176_x_at	"Homo sapiens partial IGKV gene for immunoglobulin kappa chain variable region, clone 30"	Hs.552522	-	-	2
7.15452	0.29176	2.445611	0.009644	26.15	Down	1.23E-17	2.24E-16	NM_002968	206893_at	"Homo sapiens sal (Drosophila)-like 1 (SALL1), mRNA. /PROD=sal (Drosophila)-like 1 /FL=gb:NM_002968.1"	Hs.135787	6299	SALL1	16
7.426075	0.190415	2.723952	0.019132	26.03	Down	1.59E-18	3.50E-17	AI149623	231586_at	ESTs	Hs.372658	-	-	1
7.36521	0.20214	2.663527	0.048205	26.02	Down	1.24E-14	1.16E-13	AA383208	239359_at	"ESTs, Weakly similar to KIAA1399 protein (H.sapiens)"	Hs.512214	441061	LOC441061	5
7.516505	0.159835	2.815301	0.167826	26.01	Down	7.07E-08	2.11E-07	NM_002924	206290_s_at	"Homo sapiens regulator of G-protein signalling 7 (RGS7), mRNA. /PROD=regulator of G-protein signalling 7 /FL=gb:AF090116.1 gb:NM_002924.1"	Hs.130171	6000	RGS7	1
4.323225	0.099045	9.023479	0.155109	26	Up	2.55E-08	8.23E-08	BF725804	243209_at	ESTs	Hs.473058	9132	KCNQ4	1
4.711615	0.148655	9.403629	0.148662	25.85	Up	1.58E-08	5.31E-08	AI636080	229797_at	hypothetical protein FLJ11006	-	-	-	-
3.078255	0.044845	7.768782	0.568416	25.82	Up	0.009044195	1.02E-02	NM_014332	219772_s_at	"Homo sapiens small muscle protein, X-linked (SMPX), mRNA. /PROD=small muscle protein, X-linked /FL=gb:NM_014332.1 gb:AF129505.1"	Hs.86492	23676	SMPX	X
13.4179	0.1403	8.728356	0.484988	25.8	Down	0.003226014	3.89E-03	V00489	217414_x_at	Human alpha-globin gene with flanks	-	3040	-	-
9.10378	0.06302	4.414729	0.342724	25.8	Down	0.000187824	2.77E-04	BF969397	225105_at	ESTs	Hs.525657	387882	LOC387882	12
7.085685	0.185525	2.398504	0.037188	25.76	Down	5.55E-16	7.00E-15	AI638623	240359_at	ESTs	Hs.360989	128861	C20orf71	20
7.114585	0.091525	2.428531	0.04439	25.74	Down	1.67E-15	1.88E-14	NM_152467	1552425_a_at	"Homo sapiens hypothetical protein FLJ32662 (FLJ32662), mRNA. /FL=gb:NM_152467.1"	Hs.127510	317719	KLHL10	17
9.97499	0.23511	5.29119	0.340718	25.7	Down	0.000183806	2.72E-04	AW269443	229012_at	ESTs	Hs.50334	84688	C9orf24	9
5.525365	0.274465	10.208081	0.177857	25.68	Up	1.68E-07	4.63E-07	D59502	230519_at	ESTs	Hs.292590	220108	FLJ30707	13
7.121665	0.009145	2.445829	0.050396	25.56	Down	7.29E-15	7.15E-14	AW139193	231163_at	ESTs	Hs.97784	284680	C1orf111	1
10.38976	0.44174	5.714019	0.637632	25.56	Down	0.01782657	1.94E-02	AV733266	212592_at	step II splicing factor SLU7	Hs.381568	3512	IGJ	4
7.078945	0.119855	2.404407	0.006413	25.54	Down	1.42E-22	9.54E-21	NM_024687	220269_at	"Homo sapiens hypothetical protein FLJ23049 (FLJ23049), mRNA. /PROD=hypothetical protein FLJ23049 /FL=gb:NM_024687.1"	Hs.478143	79740	FLJ23049	3
6.90782	0.14675	2.234047	0.01078	25.52	Down	7.83E-21	3.16E-19	AA778610	241432_at	ESTs	Hs.479288	-	-	4
9.959265	0.033195	5.287276	0.454328	25.49	Down	0.002058376	2.56E-03	AL514445	204337_at	regulator of G-protein signalling 4 /FL=gb:BC000737.1 gb:NM_005613.2	-	-	-	-
1.996375	0.023485	6.666699	0.131727	25.46	Up	3.31E-09	1.27E-08	BC023258	1560498_at	"Homo sapiens, clone IMAGE:4539309, mRNA."	-	-	-	-
7.181315	0.044065	2.511523	0.04328	25.45	Down	9.71E-16	1.16E-14	AI768674	243610_at	ESTs	Hs.444459	138255	LOC138255	9
10.5974	0.0739	5.927879	0.177527	25.45	Down	1.47E-07	4.10E-07	NM_016229	220230_s_at	"Homo sapiens cytochrome b5 reductase b5R.2 (LOC51700), mRNA. /PROD=cytochrome b5 reductase b5R.2 /FL=gb:AF169802.1 gb:NM_016229.1"	Hs.414362	51700	CYB5R2	11
7.09051	0.01731	2.424531	0.011629	25.39	Down	1.16E-23	1.13E-21	AB017332	211107_s_at	"Homo sapiens aik3 mRNA for AuroraIpl1-related kinase 3, complete cds. /PROD=AuroraIpl1-related kinase 3 /FL=gb:AF054621.1 gb:AB017332.1"	Hs.98338	6795	AURKC	19
9.678165	0.200305	5.012228	0.519365	25.39	Down	0.005330674	6.21E-03	AL117612	224650_at	Homo sapiens mRNA; cDNA DKFZp564B1264 (from clone DKFZp564B1264).	Hs.201083	114569	MAL2	8
4.328795	0.063705	8.992777	0.187233	25.35	Up	2.84E-07	7.48E-07	AB051434	228804_at	"Homo sapiens mRNA for KIAA1647 protein, partial cds. /PROD=KIAA1647 protein"	Hs.534829	26220	DGCR5	22
5.444655	0.064765	10.108173	0.285198	25.34	Up	3.27E-05	5.60E-05	AI857639	204285_s_at	phorbol-12-myristate-13-acetate-induced protein 1 /FL=gb:NM_021127.1	Hs.96	5366	PMAIP1	18
7.963115	0.079495	3.30195	0.017991	25.3	Down	1.73E-20	6.38E-19	BF988443	239459_s_at	ESTs	Hs.511367	1588	CYP19A1	15
7.00424	0.01516	2.347271	0.014198	25.23	Down	1.79E-22	1.15E-20	AI809518	231637_at	ESTs	Hs.254712	440900	LOC440900	2
2.488165	0.290015	7.144014	0.614551	25.21	Up	0.014858697	1.63E-02	NM_004139	214461_at	"Homo sapiens lipopolysaccharide-binding protein (LBP), mRNA. /PROD=lipopolysaccharide-binding protein /FL=gb:NM_004139.1 gb:AF105067.1"	Hs.154078	3929	LBP	20
6.884575	0.188555	2.229787	0.006578	25.19	Down	3.52E-20	1.20E-18	AW612149	238008_at	ESTs	Hs.119062	285800	MGC35308	6
8.03131	1.19738	3.377322	0.089225	25.18	Down	2.56E-08	8.28E-08	AW731710	228697_at	ESTs	Hs.72325	135114	HINT3	6
7.923265	0.033725	3.270876	0.035566	25.15	Down	6.60E-17	1.01E-15	NM_005543	1553594_a_at	"Homo sapiens insulin-like 3 (Leydig cell) (INSL3), mRNA. /PROD=insulin-like 3 (Leydig cell) /FL=gb:NM_005543.1"	Hs.37062	3640	INSL3	19
8.5308	0.3021	3.879524	0.120432	25.13	Down	1.67E-09	6.71E-09	BF513121	226189_at	"integrin, beta 8"	Hs.285724	3696	ITGB8	7
7.27466	0.05435	2.627372	0.020239	25.06	Down	4.09E-20	1.38E-18	AL042505	240507_at	ESTs	Hs.125251	-	-	20
7.29496	0.07816	2.655684	0.03451	24.92	Down	6.18E-17	9.54E-16	NM_005838	206930_at	"Homo sapiens putative glycine-N-acyltransferase (GAT), nuclear gene encoding mitochondrial protein, mRNA. /PROD=putative glycine-N-acyltransferase /FL=gb:AF023466.1 gb:NM_005838.1"	Hs.145384	10249	GLYAT	11
5.39128	0.05262	10.028999	0.548282	24.89	Up	0.007781011	8.86E-03	BC031107	1557636_a_at	"Homo sapiens, clone IMAGE:5295700, mRNA, partial cds."	Hs.258357	136288	LOC136288	7
8.092385	0.120875	3.455963	0.034063	24.87	Down	8.74E-17	1.30E-15	L02840	211006_s_at	"Homo sapiens potassium channel Kv2.1 mRNA, complete cds. /PROD=voltage-gated potassium channel /FL=gb:L02840.1 gb:AF026005.1 gb:NM_004975.1"	Hs.84244	3745	KCNB1	20
7.85936	0.12281	3.224148	0.03039	24.85	Down	2.29E-17	3.87E-16	AL139377	233297_s_at	"Human DNA sequence from clone RP11-251J8 on chromosome 13 Contains ESTs, STSs, GSSs and a CpG island. Contains two novel genes with two isoforms each and the KIAA0610 gene with two isoforms"	-	-	-	-
7.112315	0.145665	2.477216	0.017941	24.85	Down	2.08E-19	5.90E-18	BF223075	231458_at	ESTs	Hs.121383	-	-	20
10.037405	0.095295	5.402415	0.100757	24.85	Down	1.13E-10	5.54E-10	NM_024735	219785_s_at	"Homo sapiens hypothetical protein FLJ22477 (FLJ22477), mRNA. /PROD=hypothetical protein FLJ22477 /FL=gb:NM_024735.1"	Hs.567582	79791	FBXO31	16
8.05044	0.24089	3.415947	0.10016	24.84	Down	1.48E-10	7.07E-10	AI421311	229430_at	"ESTs, Weakly similar to putative type III alcohol dehydrogenase (D.melanogaster)"	Hs.521615	254778	C8orf46	8
9.22809	0.20653	4.604816	0.045345	24.65	Down	8.17E-15	7.92E-14	NM_015896	205714_s_at	"Homo sapiens BLu protein (BLu), mRNA. /PROD=BLu protein /FL=gb:NM_015896.1 gb:U70824.1"	Hs.526735	51364	ZMYND10	3
7.450425	0.068835	2.827272	0.119329	24.64	Down	1.06E-09	4.44E-09	BF939649	209789_at	"coronin, actin-binding protein, 2B /FL=gb:AB010098.1"	Hs.24907	10391	CORO2B	15
7.118745	0.069975	2.496361	0.007799	24.63	Down	3.51E-24	4.23E-22	AI800110	244780_at	"ESTs, Weakly similar to ALU7_HUMAN ALU SUBFAMILY SQ SEQUENCE CONTAMINATION WARNING ENTRY (H.sapiens)"	Hs.210043	130367	SGPP2	2
6.965295	0.510615	2.344886	0.037406	24.6	Down	3.06E-13	2.25E-12	AA447729	235225_at	ESTs	Hs.129783	6327	SCN2B	11
7.49592	0.05522	2.876149	0.06569	24.59	Down	3.50E-13	2.55E-12	AW592732	240537_s_at	ESTs	Hs.448823	-	LOC440356	16
7.629005	0.044545	3.009826	0.075745	24.58	Down	2.40E-12	1.52E-11	BC005090	222930_s_at	"Homo sapiens, hypothetical protein FLJ23384, clone MGC:13078, mRNA, complete cds. /PROD=hypothetical protein FLJ23384 /FL=gb:BC005090.1 gb:NM_024758.1"	Hs.567583	79814	AGMAT	1
7.592205	0.168195	12.208929	0.085246	24.53	Up	1.56E-11	8.70E-11	AF208043	208966_x_at	"Homo sapiens IFI16b (IFI16b) mRNA, complete cds. /PROD=IFI16b /FL=gb:AF208043.1"	Hs.380250	3428	IFI16	1
7.5446	0.18066	2.931954	0.087072	24.46	Down	2.16E-11	1.18E-10	AW014022	230577_at	ESTs	Hs.170953	-	-	10
11.17005	0.02435	6.557973	0.093389	24.46	Down	4.10E-11	2.15E-10	AF237813	209459_s_at	"Homo sapiens NPD009 mRNA, complete cds. /PROD=NPD009 /FL=gb:NM_020686.1 gb:AF237813.1"	Hs.336768	18	ABAT	16
7.09294	0.03946	2.480894	0.022756	24.45	Down	1.72E-19	4.98E-18	BC002818	210497_x_at	"Homo sapiens, Similar to synovial sarcoma, X breakpoint 2, clone MGC:3884, mRNA, complete cds. /PROD=Similar to synovial sarcoma, X breakpoint 2 /FL=gb:BC002818.1"	Hs.558401	6757	SSX2	X
6.960165	0.013865	2.350564	0.004585	24.41	Down	5.00E-29	4.37E-26	AI085534	242765_at	ESTs	Hs.121333	4336	MOBP	3
5.848205	0.049465	10.457427	0.291838	24.41	Up	4.65E-05	7.76E-05	NM_000439	205825_at	"Homo sapiens proprotein convertase subtilisinkexin type 1 (PCSK1), mRNA. /PROD=proprotein convertase subtilisinkexin type 1 /FL=gb:NM_000439.2 gb:M90753.1"	Hs.78977	5122	PCSK1	5
7.07558	0.29247	2.467436	0.04857	24.39	Down	5.42E-14	4.51E-13	BF510409	1568760_at	"Homo sapiens, Similar to myosin, heavy polypeptide 11, smooth muscle, clone IMAGE:5272844, mRNA"	Hs.460109	4629	MYH11	16
6.984125	0.036655	2.376774	0.029083	24.38	Down	4.83E-18	9.71E-17	AL136765	223731_at	Homo sapiens mRNA; cDNA DKFZp434N1415 (from clone DKFZp434N1415); complete cds. /PROD=hypothetical protein /FL=gb:AL136765.1	Hs.398196	84073	MYCBPAP	17
7.65106	0.25703	3.044264	0.028196	24.37	Down	2.55E-16	3.41E-15	AI684443	231453_at	ESTs	Hs.252707	284067	LOC284067	17
7.306335	0.195595	2.704255	0.012165	24.29	Down	2.71E-19	7.45E-18	AI377780	231525_at	"ESTs, Weakly similar to myosin-RhoGAP protein, Myr 7 (R.norvegicus)"	Hs.517992	389124	LOC389124	3
7.325355	0.473945	2.723976	0.004728	24.27	Down	7.94E-15	7.72E-14	AI024705	231557_at	hypothetical protein	Hs.535739	-	-	4
5.18506	0.08383	9.783913	0.346132	24.23	Up	0.000246324	3.55E-04	NM_014736	202503_s_at	"Homo sapiens KIAA0101 gene product (KIAA0101), mRNA. /PROD=KIAA0101 gene product /FL=gb:D14657.1 gb:NM_014736.1"	Hs.81892	9768	KIAA0101	15
7.040865	0.297365	2.442146	0.018994	24.23	Down	1.04E-16	1.53E-15	AI634532	213967_at	Homo sapiens clone 24468 mRNA sequence	Hs.121663	138046	LOC138046	8
9.90859	0.18071	5.31044	0.187922	24.22	Down	3.71E-07	9.53E-07	NM_004795	205978_at	"Homo sapiens klotho (KL), mRNA. /PROD=klotho /FL=gb:AB005142.1 gb:NM_004795.1"	Hs.524953	9365	KL	13
6.66278	0.30252	2.065707	0.008245	24.2	Down	2.33E-17	3.92E-16	AA759244	231058_at	"ESTs, Weakly similar to MAT8_HUMAN CHLORIDE CONDUCTANCE INDUCER PROTEIN MAT-8 PRECURSOR (H.sapiens)"	Hs.130497	53828	FXYD4	10
7.16095	0.00046	2.566575	0.016336	24.16	Down	1.41E-21	7.35E-20	AL042392	231076_at	ESTs	Hs.120831	162083	TNT	16
7.79225	0.12488	3.202184	0.134957	24.09	Down	6.00E-09	2.19E-08	AB032984	204723_at	"Homo sapiens mRNA for KIAA1158 protein, partial cds. /PROD=KIAA1158 protein /FL=gb:NM_018400.1 gb:AL136589.1"	Hs.4865	55800	SCN3B	11
6.971675	0.404495	2.382044	0.008598	24.08	Down	1.14E-15	1.32E-14	AI219896	231405_at	ESTs	Hs.97592	122258	LOC122258	13
7.07294	0.00753	2.483621	0.016935	24.07	Down	2.41E-21	1.13E-19	U66584	210199_at	"Human alphaA-crystallin (CRYAA) mRNA, complete cds. /PROD=alphaA-crystallin /FL=gb:NM_000394.1 gb:U66584.1 gb:U05569.1"	Hs.184085	1409	CRYAA	21
4.05874	0.13684	8.647928	0.131899	24.07	Up	4.55E-09	1.70E-08	AU149305	202827_s_at	matrix metalloproteinase 14 (membrane-inserted) /FL=gb:U41078.1 gb:NM_004995.2	Hs.2399	4323	MMP14	14
9.07622	0.32982	4.490695	0.367698	24.01	Down	0.000448984	6.17E-04	AF035321	215116_s_at	Homo sapiens clone 23944 mRNA sequence.	Hs.522413	1759	DNM1	9
8.71272	0.07656	4.12945	0.191978	23.97	Down	4.74E-07	1.20E-06	BC001012	204508_s_at	"Homo sapiens, hypothetical protein FLJ20151, clone MGC:1073, mRNA, complete cds. /PROD=hypothetical protein FLJ20151 /FL=gb:BC001012.1 gb:NM_017689.1"	Hs.210995	771	CA12	15
6.766685	0.191095	2.187111	0.026293	23.91	Down	2.77E-17	4.61E-16	BF436398	230033_at	ESTs	Hs.351582	352909	LOC352909	19
9.591055	0.006145	5.012469	0.356076	23.89	Down	0.000329927	4.64E-04	NM_004143	207144_s_at	"Homo sapiens Cbpp300-interacting transactivator, with GluAsp-rich carboxy-terminal domain, 1 (CITED1), mRNA. /PROD=Cbpp300-interacting transactivator, withGluAsp-rich carboxy-terminal domain, 1 /FL=gb:NM_004143.1 gb:U65092.1"	Hs.40403	4435	CITED1	X
7.0281	0.18487	2.452966	0.011384	23.84	Down	1.29E-19	3.85E-18	AI989706	228285_at	ESTs	Hs.21454	122402	TDRD9	14
7.794475	0.292565	3.235665	0.133574	23.57	Down	7.53E-09	2.70E-08	NM_001982	202454_s_at	"Homo sapiens v-erb-b2 avian erythroblastic leukemia viral oncogene homolog 3 (ERBB3), mRNA. /PROD=v-erb-b2 avian erythroblastic leukemia viraloncogene homolog 3 /FL=gb:NM_001982.1 gb:M34309.1 gb:M29366.1"	Hs.567263	2065	ERBB3	12
5.712735	0.199835	10.270315	0.220884	23.55	Up	2.72E-06	5.90E-06	U12767	209959_at	"Human mitogen induced nuclear orphan receptor (MINOR) mRNA, complete cds. /PROD=mitogen induced nuclear orphan receptor /FL=gb:U12767.1"	-	8013	-	-
7.77228	0.05518	3.217654	0.099664	23.5	Down	1.18E-10	5.77E-10	AV716964	228381_at	ESTs	Hs.513343	80063	ATF7IP2	16
7.05793	0.0226	2.504093	0.035344	23.49	Down	7.86E-17	1.18E-15	AL050350	232232_s_at	"Human DNA sequence from clone 261K5 on chromosome 6q21-22.1. Contains the 3 part of the gene for a novel organic cation transporter (BAC ORF RG331P03), the DDO gene for D-aspartate oxidase (EC 1.4.3.1), ESTs, STSs, GSSs and two putative CpG islands"	-	-	-	-
7.404915	0.098565	2.857541	0.18038	23.38	Down	2.48E-07	6.61E-07	AI693153	229724_at	"gamma-aminobutyric acid (GABA) A receptor, beta 3"	Hs.302352	2562	GABRB3	15
3.51203	0.14049	8.058112	0.187663	23.36	Up	4.09E-07	1.04E-06	AF290886	207277_at	"Homo sapiens DC-SIGN mRNA, complete cds. /PROD=DC-SIGN /FL=gb:AF290886.1 gb:M98457.1 gb:NM_021155.1"	Hs.278694	30835	CD209	19
7.321755	0.204485	2.778871	0.179091	23.31	Down	2.46E-07	6.57E-07	D60436	236308_at	ESTs	Hs.335933	-	MGC33530	7
9.48714	0.10988	4.94464	0.289544	23.3	Down	5.01E-05	8.30E-05	AI678057	226972_s_at	hypothetical protein DKFZp434G156	Hs.521178	64753	NAG6	7
3.126365	0.116855	7.666981	0.48284	23.27	Up	0.003910825	4.66E-03	AI684991	228143_at	"Homo sapiens cDNA: FLJ22704 fis, clone HSI12602"	Hs.584749	1356	CP	3
7.253965	0.171015	2.71486	0.017061	23.25	Down	5.54E-19	1.41E-17	AI827930	229973_at	ESTs	Hs.531182	127254	C1orf173	1
8.07937	0.15225	3.543185	0.171821	23.2	Down	1.46E-07	4.08E-07	AB014719	209871_s_at	"Homo sapiens mRNA for XllL, complete cds. /PROD=XllL /FL=gb:NM_005503.1 gb:AB014719.1 gb:AF047348.1"	Hs.525718	321	APBA2	15
7.16932	0.14358	2.633796	0.028262	23.19	Down	2.04E-17	3.50E-16	BE301029	236646_at	ESTs	Hs.226422	120939	C12orf59	12
5.025395	0.101945	9.5583	0.169491	23.15	Up	1.21E-07	3.44E-07	AI806905	226368_at	Homo sapiens clone 25218 mRNA sequence	Hs.556274	50515	CHST11	12
7.25544	0.07659	2.722801	0.032553	23.15	Down	3.90E-17	6.29E-16	AL537303	230601_s_at	"Homo sapiens cDNA: FLJ23553 fis, clone LNG09301"	Hs.130767	90506	LRRC46	17
6.82023	0.1487	2.289571	0.008213	23.11	Down	4.94E-21	2.05E-19	NM_014834	206088_at	"Homo sapiens KIAA0563 gene product (KIAA0563), mRNA. /PROD=KIAA0563 gene product /FL=gb:NM_014834.1 gb:AB011135.1"	Hs.565013	9884	LRRC37A	17
8.42996	0.09947	3.901836	0.088436	23.07	Down	2.75E-11	1.48E-10	BF056204	226433_at	"Homo sapiens, clone IMAGE:3603836, mRNA, partial cds"	Hs.572055	114804	RNF157	17
7.896215	0.012525	3.369372	0.301328	23.05	Down	7.66E-05	1.22E-04	W94001	227394_at	"Homo sapiens, Similar to RIKEN cDNA C330013D18 gene, clone MGC:11226, mRNA, complete cds"	Hs.503878	4684	NCAM1	11
4.50362	0.09369	9.029008	0.174458	23.03	Up	1.75E-07	4.81E-07	AV682252	226142_at	HIV-1 rev binding protein 2	-	-	-	-
8.10615	0.13643	3.58294	0.194816	22.99	Down	6.75E-07	1.66E-06	AA995925	213438_at	Homo sapiens clone 23741 mRNA sequence	Hs.13349	23114	NFASC	1
7.845195	0.029635	3.323641	0.07085	22.97	Down	1.27E-12	8.45E-12	BC029583	1554765_a_at	"Homo sapiens, clone MGC:39681 IMAGE:5270016, mRNA, complete cds. /PROD=Unknown (protein for MGC:39681) /FL=gb:BC029583.1"	Hs.372650	283197	MGC39681	11
9.264095	0.043435	4.746818	0.346275	22.9	Down	0.000290148	4.13E-04	U90902	213135_at	Human clone 23612 mRNA sequence.	Hs.517228	7074	TIAM1	21
7.11783	0.16647	2.601308	0.036723	22.89	Down	5.99E-16	7.45E-15	BC036030	1568612_at	"Homo sapiens, clone IMAGE:5277861, mRNA."	Hs.7195	2566	GABRG2	5
7.10717	0.15005	2.590761	0.214627	22.89	Down	2.13E-06	4.71E-06	AI126168	237320_at	ESTs	Hs.445236	346653	LOC346653	7
7.368275	0.194395	2.852691	0.250986	22.87	Down	1.23E-05	2.30E-05	U63622	210068_s_at	"Human aquaporin 4 (AQP4) mRNA, complete cds. /PROD=aquaporin 4 /FL=gb:U63623.1 gb:U63622.1 gb:NM_004028.1 gb:NM_001650.2 gb:D63412.1"	Hs.315369	361	AQP4	18
6.84229	0.1948	2.329555	0.007382	22.83	Down	9.68E-20	2.95E-18	AI694073	231771_at	"gap junction protein, beta 6 (connexin 30) /FL=gb:NM_006783.1"	Hs.511757	10804	GJB6	13
8.18914	0.01924	3.676726	0.160822	22.82	Down	6.52E-08	1.96E-07	NM_021963	219368_at	"Homo sapiens nucleosome assembly protein 1-like 2 (NAP1L2), mRNA. /PROD=nucleosome assembly protein 1-like 2 /FL=gb:NM_021963.1 gb:AB027013.1"	Hs.66180	4674	NAP1L2	X
8.488645	0.053115	3.976334	0.063567	22.82	Down	3.08E-13	2.27E-12	AK093253	1564383_s_at	"Homo sapiens cDNA FLJ35934 fis, clone TESTI2011315."	Hs.375092	400579	FLJ35934	17
7.37225	0.06384	2.861476	0.040057	22.8	Down	6.00E-16	7.45E-15	NM_004858	207056_s_at	"Homo sapiens solute carrier family 4, sodium bicarbonate cotransporter, member 8 (SLC4A8), mRNA. /PROD=solute carrier family 4, sodium bicarbonatecotransporter, member 8 /FL=gb:AF069512.1 gb:NM_004858.1"	Hs.370636	9498	SLC4A8	12
7.40355	0.16753	2.893647	0.039456	22.78	Down	1.41E-15	1.62E-14	AI989932	231306_at	"ESTs, Weakly similar to Lysozyme (H.sapiens)"	Hs.234895	131375	LYZL4	3
8.606825	0.256125	4.098428	0.083057	22.76	Down	2.23E-11	1.21E-10	BC020873	1554748_at	"Homo sapiens, clone MGC:24087 IMAGE:4608625, mRNA, complete cds. /PROD=Unknown (protein for MGC:24087) /FL=gb:BC020873.1"	Hs.352243	1188	CLCNKB	1
6.987455	0.156045	2.483781	0.016138	22.69	Down	2.19E-19	6.15E-18	NM_014392	209569_x_at	"Homo sapiens neuron-specific protein (D4S234E), mRNA. /PROD=neuron-specific protein /FL=gb:BC001745.1 gb:NM_014392.1"	Hs.518595	27065	D4S234E	4
7.048745	0.001735	2.545386	0.028603	22.68	Down	4.67E-18	9.44E-17	AV707703	238426_at	"ESTs, Highly similar to match to spliced EST yc79ell.r1 (H.sapiens)"	Hs.270753	222865	TMEM130	7
4.676465	0.022555	9.177744	0.554743	22.65	Up	0.009995742	1.12E-02	NM_005205	206353_at	"Homo sapiens cytochrome c oxidase subunit VIa polypeptide 2 (COX6A2), mRNA. /PROD=cytochrome c oxidase subunit VIa polypeptide 2 /FL=gb:NM_005205.1 gb:M83308.1"	Hs.250760	1339	COX6A2	16
9.078895	0.087575	4.579071	0.220959	22.62	Down	3.03E-06	6.50E-06	AL353715	222557_at	"Human DNA sequence from clone CTD-3184A7 on chromosome 20 Contains the 5 end of the GMEB2 (KIAA1269) gene for glucocorticoid modulatory element binding protein 2, the gene for SCG10-like protein (SCLIP) (ortholog of rabbit neuroplasticin-2 (NPC2)..."	-	-	-	-
7.210675	0.219685	2.711275	0.023544	22.62	Down	3.37E-17	5.48E-16	AV722228	244118_at	ESTs	Hs.175934	2554	GABRA1	5
7.064955	0.124585	2.571594	0.014568	22.52	Down	2.40E-20	8.40E-19	BF988443	239460_at	ESTs	Hs.511367	1588	CYP19A1	15
6.065075	0.071645	10.554776	0.167362	22.47	Up	1.15E-07	3.29E-07	NM_013261	219195_at	"Homo sapiens peroxisome proliferative activated receptor, gamma, coactivator 1 (PPARGC1), mRNA. /PROD=peroxisome proliferative activated receptor,gamma, coactivator 1 /FL=gb:NM_013261.1 gb:AF186379.1 gb:AF159714.1 gb:AF106698.1"	Hs.527078	10891	PPARGC1A	4
4.416605	0.042885	8.904432	0.357328	22.44	Up	0.000406487	5.63E-04	AI090268	242340_at	ESTs	Hs.310545	6857	SYT1	12
7.86629	0.27718	3.379147	0.040994	22.43	Down	1.23E-14	1.16E-13	AW071744	228581_at	ESTs	Hs.408960	3766	KCNJ10	1
7.827505	0.142635	3.342474	0.028426	22.39	Down	2.48E-17	4.15E-16	NM_002769	205869_at	"Homo sapiens protease, serine, 1 (trypsin 1) (PRSS1), mRNA. /PROD=protease, serine, 1 (trypsin 1) /FL=gb:M22612.1 gb:NM_002769.1"	Hs.511525	5644	PRSS1	7
6.675475	0.372775	11.159043	0.195816	22.37	Up	9.71E-07	2.30E-06	NM_015393	204687_at	"Homo sapiens DKFZP564O0823 protein (DKFZP564O0823), mRNA. /PROD=DKFZP564O0823 protein /FL=gb:AL080121.1 gb:NM_015393.1"	Hs.105460	25849	DKFZP564O0823	4
7.105475	0.543365	2.623436	0.211614	22.35	Down	2.86E-06	6.16E-06	NM_016369	221133_s_at	"Homo sapiens claudin 18 (CLDN18), mRNA. /PROD=claudin 18 /FL=gb:NM_016369.1 gb:AF221069.1"	Hs.240182	51208	CLDN18	3
3.548345	0.058975	8.027649	0.165335	22.31	Up	1.01E-07	2.93E-07	AI742370	229567_at	"ESTs, Weakly similar to cDNA EST yk481g5.5 comes from this gene (C.elegans)"	Hs.128060	161247	LOC161247	14
6.308645	0.019045	10.785851	0.136618	22.27	Up	9.13E-09	3.22E-08	AF226730	223652_at	"Homo sapiens Cyt19 mRNA, complete cds. /PROD=Cyt19 /FL=gb:NM_020682.1 gb:AF226730.1"	Hs.123461	57412	AS3MT	10
6.85171	0.23453	2.375229	0.046224	22.26	Down	2.25E-14	1.99E-13	R26843	227753_at	ESTs	Hs.17558	135932	FLJ90586	7
10.70305	0.16185	6.226771	0.101047	22.26	Down	2.11E-10	9.81E-10	AF237813	209460_at	"Homo sapiens NPD009 mRNA, complete cds. /PROD=NPD009 /FL=gb:NM_020686.1 gb:AF237813.1"	Hs.336768	18	ABAT	16
7.70969	0.41643	3.237977	0.13034	22.19	Down	1.00E-08	3.50E-08	NM_021804	219962_at	"Homo sapiens angiotensin I converting enzyme (peptidyl-dipeptidase A) 2 (ACE2), mRNA. /PROD=angiotensin I converting enzyme(peptidyl-dipeptidase A) 2 /FL=gb:NM_021804.1 gb:AF241254.1 gb:AB046569.1 gb:AF291820.1"	Hs.178098	59272	ACE2	X
9.196035	0.114535	4.725996	0.215066	22.16	Down	2.42E-06	5.30E-06	NM_015993	204519_s_at	"Homo sapiens plasmolipin (LOC51090), mRNA. /PROD=plasmolipin /FL=gb:NM_015993.1 gb:AF137386.1"	Hs.200821	51090	PLLP	16
12.7096	0.1439	8.240944	0.527225	22.14	Down	0.007701253	8.78E-03	NM_001615	202274_at	"Homo sapiens actin, gamma 2, smooth muscle, enteric (ACTG2), mRNA. /PROD=actin, gamma 2 propeptide /FL=gb:NM_001615.2"	Hs.516105	72	ACTG2	2
5.85571	0.07883	10.322276	0.284545	22.11	Up	4.96E-05	8.23E-05	AL513673	226632_at	ESTs	Hs.95120	114757	CYGB	17
8.093715	0.222555	3.627411	0.068759	22.11	Down	2.08E-12	1.33E-11	BC034285	1556675_s_at	"Homo sapiens, clone IMAGE:4823248, mRNA."	Hs.547104	-	-	6
6.866335	0.120375	2.40162	0.040129	22.08	Down	1.13E-15	1.32E-14	NM_016327	220507_s_at	"Homo sapiens beta-ureidopropionase (LOC51733), mRNA. /PROD=beta-ureidopropionase /FL=gb:AB013885.1 gb:NM_016327.1"	Hs.474388	51733	UPB1	22
8.06249	0.11119	3.599406	0.12486	22.06	Down	3.14E-09	1.21E-08	BC002471	223500_at	"Homo sapiens, complexin 1, clone MGC:3097, mRNA, complete cds. /PROD=complexin 1 /FL=gb:BC002471.1 gb:NM_006651.1 gb:AF022383.1"	Hs.478930	10815	CPLX1	4
8.987545	0.021515	4.52863	0.242328	21.99	Down	9.31E-06	1.79E-05	U73191	210119_at	"Human inward rectifier potassium channel (Kir1.3), complete cds. /PROD=inward rectifier potassium channel /FL=gb:NM_002243.1 gb:U73191.1"	Hs.411299	3772	KCNJ15	21
6.80365	0.10067	2.345959	0.02938	21.97	Down	1.82E-17	3.17E-16	AA974253	243100_at	ESTs	Hs.120319	93034	NT5C1B	2
7.507755	0.388745	3.051333	0.012056	21.95	Down	1.33E-15	1.53E-14	AI675751	231627_at	ESTs	Hs.535454	-	-	16
6.97914	0.10461	2.524571	0.041743	21.93	Down	1.66E-15	1.88E-14	AL042437	237272_at	ESTs	Hs.369473	-	-	3
3.424995	0.368945	7.874913	0.222066	21.86	Up	4.27E-06	8.84E-06	NM_080671	1552508_at	"Homo sapiens potassium voltage-gated channel, Isk-related family, member 4 (KCNE4), mRNA. /PROD=potassium voltage-gated channel, Isk-relatedfamily, member 4 /FL=gb:BC014429.1 gb:AY065987.1 gb:NM_080671.1"	Hs.348522	23704	KCNE4	2
7.164415	0.215215	2.715194	0.084883	21.84	Down	2.90E-11	1.55E-10	AL359601	231930_at	Homo sapiens mRNA; cDNA DKFZp547C176 (from clone DKFZp547C176). /PROD=hypothetical protein	Hs.495779	55531	ELMOD1	11
13.05905	0.18315	8.610801	0.546405	21.83	Down	0.00983846	1.10E-02	BG485135	214669_x_at	immunoglobulin kappa variable 3D-15	Hs.449621	-	IGKC	2
9.04476	0.20822	4.599292	0.102759	21.79	Down	3.22E-10	1.46E-09	AI652845	226717_at	"ESTs, Weakly similar to B7 (M.musculus)"	Hs.317243	220074	LRRC51	11
9.607505	0.136015	5.162691	0.143741	21.78	Down	2.04E-08	6.70E-08	BC016022	1569607_s_at	"Homo sapiens, clone IMAGE:4720764, mRNA."	Hs.153272	440841	LOC440841	22
6.46831	0.47823	10.911049	0.393323	21.75	Up	0.001059102	1.37E-03	AI885815	235911_at	ESTs	Hs.568278	440995	LOC440995	3
6.7424	0.00297	2.301018	0.016374	21.73	Down	2.35E-21	1.12E-19	AI073430	239299_at	"ESTs, Weakly similar to T30993 hypothetical protein C01G5.6 - Caenorhabditis elegans (C.elegans)"	Hs.352298	-	PDGFD	11
7.83296	0.41884	3.394714	0.043927	21.68	Down	2.67E-13	1.99E-12	BF965447	241716_at	"ESTs, Weakly similar to ALU1_HUMAN ALU SUBFAMILY J SEQUENCE CONTAMINATION WARNING ENTRY (H.sapiens)"	Hs.1197	3336	HSPE1	2
5.746595	0.024215	10.184001	0.326244	21.67	Up	0.00019807	2.90E-04	AF079117	201801_s_at	"Homo sapiens equilibrative NBMPR-sensitive nucleoside transporter (ENT1) mRNA, complete cds. /PROD=equilibrative NBMPR-sensitive nucleosidetransporter /FL=gb:AF079117.1 gb:U81375.1 gb:NM_004955.1 gb:BC001382.1"	Hs.25450	2030	SLC29A1	6
6.898975	0.000065	11.336236	0.115268	21.66	Up	1.13E-09	4.70E-09	AA683481	224735_at	"Homo sapiens cDNA: FLJ22217 fis, clone HRC01591"	Hs.22546	220002	CYBASC3	11
7.030405	0.222165	2.59325	0.028299	21.66	Down	1.81E-16	2.51E-15	NM_002364	206218_at	"Homo sapiens melanoma antigen, family B, 2 (MAGEB2), mRNA. /PROD=melanoma antigen, family B, 2 /FL=gb:NM_002364.1 gb:AF015766.1"	Hs.113824	4113	MAGEB2	X
7.06424	0.2181	2.629869	0.074616	21.62	Down	6.12E-12	3.63E-11	NM_002770	205402_x_at	"Homo sapiens protease, serine, 2 (trypsin 2) (PRSS2), mRNA. /PROD=protease, serine, 2 (trypsin 2) /FL=gb:M27602.1 gb:NM_002770.1"	Hs.367767	5645	PRSS2	7
4.864845	0.285855	9.29771	0.45179	21.6	Up	0.002944595	3.57E-03	L25541	209270_at	"Human laminin S B3 chain (LAMB3) mRNA, complete cds. /PROD=laminin S B3 chain /FL=gb:L25541.1 gb:D37766.1 gb:NM_000228.1"	Hs.497636	3914	LAMB3	1
2.63119	0.07123	7.06045	0.266176	21.54	Up	2.73E-05	4.74E-05	BF109621	243346_at	ESTs	Hs.350621	56203	LMOD3	3
6.94063	0.1451	2.513122	0.033251	21.52	Down	1.81E-16	2.51E-15	AA922104	231441_at	ESTs	Hs.112877	219557	MGC26647	7
7.94215	0.0887	3.515613	0.210651	21.5	Down	2.12E-06	4.70E-06	AI368018	213706_at	glycerol-3-phosphate dehydrogenase 1 (soluble)	Hs.524418	2819	GPD1	12
10.34905	0.06715	5.924219	0.197091	21.48	Down	9.80E-07	2.32E-06	AL117468	212358_at	Homo sapiens mRNA; cDNA DKFZp586N1922 (from clone DKFZp586N1922); partial cds. /PROD=hypothetical protein	Hs.466539	25999	CLIPR-59	19
8.33661	0.14651	3.917148	0.325535	21.4	Down	0.000203568	2.98E-04	AV720650	235048_at	ESTs	Hs.91662	26049	KIAA0888	5
6.780095	0.061415	2.360766	0.008009	21.4	Down	3.71E-24	4.33E-22	AI674243	229406_at	"ESTs, Moderately similar to AF107203 1 ataxin 2-binding protein (H.sapiens)"	Hs.135229	339162	LOC339162	17
7.34886	0.13185	2.930909	0.118687	21.38	Down	1.91E-09	7.60E-09	AW007335	204722_at	voltage-gated sodium channel beta-3 subunit (scn3b gene) /FL=gb:NM_018400.1 gb:AL136589.1	Hs.4865	55800	SCN3B	11
2.61747	0.19128	7.03487	0.095016	21.37	Up	1.23E-10	5.97E-10	AK054668	1557078_at	"Homo sapiens cDNA FLJ30106 fis, clone BNGH41000190, weakly similar to Rattus norvegicus schlafen-4 (SLFN-4) mRNA."	Hs.546510	162394	MGC19764	17
8.56931	0.01078	4.152977	0.150552	21.35	Down	3.73E-08	1.17E-07	AI039361	238784_at	"ESTs, Moderately similar to KIAA0877 protein (H.sapiens)"	Hs.533644	283417	DPY19L2	12
6.54322	0.18225	10.958966	0.473525	21.34	Up	0.00415578	4.94E-03	NM_031279	221008_s_at	"Homo sapiens alanine-glyoxylate aminotransferase 2-like 1 (AGXT2L1), mRNA. /PROD=alanine-glyoxylate aminotransferase 2-like 1 /FL=gb:NM_031279.1"	Hs.106576	64850	AGXT2L1	4
7.50175	0.08265	3.086746	0.061184	21.33	Down	2.67E-13	1.99E-12	AI744123	230238_at	ESTs	Hs.13308	134548	ANKRD43	5
6.542005	0.162305	2.129304	0.037213	21.3	Down	9.03E-16	1.09E-14	AK024593	225165_at	"Homo sapiens cDNA: FLJ20940 fis, clone ADSE01608."	Hs.286192	84152	PPP1R1B	17
7.19013	0.40186	2.777771	0.02792	21.29	Down	1.69E-14	1.53E-13	BF435773	213308_at	cortactin SH3 domain-binding protein	Hs.268726	22941	SHANK2	11
7.74485	0.15065	3.332519	0.06022	21.29	Down	2.99E-13	2.20E-12	AA776761	231339_at	ESTs	Hs.97808	388951	TSPYL6	2
7.0139	0.3602	2.601793	0.04501	21.29	Down	1.35E-13	1.07E-12	NM_023036	220636_at	"Homo sapiens dynein intermediate chain 2 (DNAI2), mRNA. /PROD=dynein intermediate chain 2 /FL=gb:NM_023036.1"	Hs.147472	64446	DNAI2	17
7.512835	0.155445	3.100971	0.054646	21.29	Down	8.94E-14	7.22E-13	NM_030936	220991_s_at	"Homo sapiens hypothetical protein DKFZp434C135 (DKFZP434C135), mRNA. /PROD=hypothetical protein DKFZp434C135 /FL=gb:NM_030936.1"	Hs.490715	140545	RNF32	7
11.9136	0.0581	7.503476	0.270233	21.26	Down	3.33E-05	5.70E-05	BC006471	211071_s_at	"Homo sapiens, ALL1-fused gene from chromosome 1q, clone MGC:4013, mRNA, complete cds. /PROD=ALL1-fused gene from chromosome 1q /FL=gb:BC006471.1"	Hs.75823	10962	MLLT11	1
3.72258	0.16321	8.131514	0.315694	21.24	Up	0.00015684	2.35E-04	BC031674	1554657_a_at	"Homo sapiens, Similar to LOC200257, clone MGC:34999 IMAGE:5163307, mRNA, complete cds. /PROD=Similar to LOC200257 /FL=gb:BC031674.1"	Hs.176013	26074	C20orf26	20
7.75442	0.21333	3.346771	0.029734	21.22	Down	2.45E-16	3.28E-15	AW958766	236871_s_at	ESTs	Hs.254808	401067	IQCF3	3
5.9977	0.05947	10.40478	0.169942	21.22	Up	1.74E-07	4.78E-07	AI123348	226372_at	Homo sapiens clone 25218 mRNA sequence	Hs.556274	50515	CHST11	12
3.142385	0.077775	7.548379	0.190608	21.2	Up	6.97E-07	1.70E-06	AF262322	1554830_a_at	"Homo sapiens pHYDE II mRNA, complete cds. /PROD=pHYDE II /FL=gb:AF262322.1"	Hs.20805	55240	STEAP3	2
3.20471	0.29977	7.603256	0.187227	21.09	Up	6.71E-07	1.65E-06	AI859031	239039_at	ESTs	Hs.521731	23452	ANGPTL2	9
7.36296	0.36708	2.964879	0.080575	21.08	Down	4.23E-11	2.21E-10	AI806510	227439_at	putative 47 kDa protein	Hs.549268	-	ANKS1B	12
7.397	0.03312	3.000964	0.057363	21.05	Down	1.05E-13	8.38E-13	AI942340	239602_at	ESTs	Hs.190548	-	BRWD1	21
6.853925	0.045535	2.459676	0.052927	21.03	Down	3.57E-14	3.08E-13	R41459	232195_at	KIAA1136 protein	-	-	-	-
9.43175	0.15621	5.041051	0.084298	20.98	Down	2.56E-11	1.38E-10	AK023015	225898_at	"Homo sapiens cDNA FLJ12953 fis, clone NT2RP2005490, moderately similar to Mus musculus D3Mm3e (D3Mm3e) mRNA."	Hs.584984	84058	WDR54	2
9.54211	0.21291	5.153196	0.177869	20.95	Down	3.47E-07	8.97E-07	BF057821	222678_s_at	RP42 homolog /FL=gb:AF292100.2 gb:NM_020640.1	Hs.104613	54165	DCUN1D1	3
7.801435	0.051245	3.414591	0.19331	20.92	Down	8.61E-07	2.06E-06	AI091445	227209_at	contactin 1	Hs.567249	1272	CNTN1	12
6.90608	0.08865	2.521161	0.020702	20.89	Down	2.68E-19	7.37E-18	AA776747	231522_at	"Human DNA sequence from clone RP1-63M2 on chromosome 20 Contains the gene for CBFA2T2 (core-binding factor, runt domain, alpha subunit 2; translocated to, 2), part of a gene for a protein similar to ACTIN, the E2F1 (E2F transcription factor 1) gene,"	Hs.324104	128864	C20orf144	20
2.51664	0.32465	6.901257	0.455787	20.89	Up	0.003399274	4.09E-03	NM_020297	208561_at	"Homo sapiens ATP-binding cassette, sub-family C (CFTRMRP), member 9 (ABCC9), transcript variant SUR2B, mRNA. /PROD=ATP-binding cassette, sub-family C, member 9,isoform SUR2B /FL=gb:NM_020297.1"	Hs.446050	10060	ABCC9	12
7.160245	0.116535	2.775879	0.018242	20.88	Down	1.69E-19	4.92E-18	AW264294	231391_at	ESTs	Hs.66194	613212	LOC613212	5
7.14373	0.01	2.760667	0.029735	20.87	Down	1.18E-17	2.15E-16	AI765785	229059_at	ESTs	Hs.99052	286333	C9orf109	9
6.82428	0.07409	2.441386	0.038685	20.86	Down	5.99E-16	7.45E-15	H17349	228695_at	"ESTs, Weakly similar to putative type III alcohol dehydrogenase (D.melanogaster)"	Hs.521615	254778	C8orf46	8
13.7265	0.0503	9.345727	0.634123	20.83	Down	0.023817744	2.56E-02	AW575927	224795_x_at	immunoglobulin kappa constant	Hs.449621	-	IGKC	2
3.748865	0.456165	8.129301	0.145266	20.83	Up	5.03E-08	1.55E-07	BF244402	241763_s_at	ESTs	Hs.403933	114907	FBXO32	8
6.572515	0.297475	2.195404	0.072698	20.78	Down	8.78E-12	5.10E-11	AI889941	213992_at	"collagen, type IV, alpha 6"	Hs.145586	1288	COL4A6	X
5.423	0.02699	9.799181	0.109959	20.77	Up	7.29E-10	3.15E-09	NM_023004	228550_at	"Homo sapiens nogo receptor (NOGOR), mRNA. /PROD=nogo receptor /FL=gb:NM_023004.1 gb:AF283463.1"	Hs.30868	65078	RTN4R	22
6.57202	1.22649	2.196449	0.043085	20.76	Down	1.11E-08	3.86E-08	NM_000499	205749_at	"Homo sapiens cytochrome P450, subfamily I (aromatic compound-inducible), polypeptide 1 (CYP1A1), mRNA. /PROD=cytochrome P450, subfamily I (aromaticcompound-inducible), polypeptide 1 /FL=gb:NM_000499.2 gb:K03191.1"	Hs.72912	1543	CYP1A1	15
7.024955	0.196535	2.650683	0.009311	20.74	Down	2.63E-19	7.26E-18	BF979319	230514_s_at	"Human DNA sequence from clone RP11-534G20 on chromosome 10. Contains the gene for a novel protein similar to Lysozyme C-1 (1,4-beta-N-acylmuramidase C, EC 3.2.1.17), a putative novel gene, the gene for a putative novel protein similar to ras related"	Hs.522610	119180	LYZL2	10
6.682565	0.154045	2.308504	0.012628	20.74	Down	6.70E-20	2.13E-18	NM_000806	206678_at	"Homo sapiens gamma-aminobutyric acid (GABA) A receptor, alpha 1 (GABRA1), mRNA. /PROD=gamma-aminobutyric acid (GABA) A receptor, alpha1 precursor /FL=gb:NM_000806.2"	Hs.175934	2554	GABRA1	5
5.12319	0.20664	9.49558	0.330235	20.71	Up	0.000258507	3.71E-04	NM_025208	219304_s_at	"Homo sapiens spinal cord-derived growth factor-B (SCDGF-B), mRNA. /PROD=spinal cord-derived growth factor-B /FL=gb:AY027517.1 gb:NM_025208.1 gb:AB033832.1 gb:AF113216.1"	Hs.352298	80310	PDGFD	11
13.78755	0.10975	9.41896	0.622899	20.66	Down	0.022119025	2.39E-02	M63438	221671_x_at	"Human Ig rearranged gamma chain mRNA, V-J-C region and complete cds. /FL=gb:M63438.1"	Hs.449621	-	IGKC	2
9.280015	0.546955	4.916706	0.070548	20.58	Down	5.99E-11	3.06E-10	X83300	215599_at	H.sapiens SMA4 mRNA.	Hs.482411	11039	SMA4	5
9.05991	0.02015	4.69674	0.132798	20.58	Down	8.84E-09	3.13E-08	AW087789	222567_s_at	hypothetical protein /FL=gb:NM_016626.1 gb:AF208855.1	Hs.465144	51320	RKHD2	18
5.301895	0.107265	9.662755	0.138099	20.55	Up	1.53E-08	5.15E-08	NM_004791	205422_s_at	"Homo sapiens integrin, beta-like 1 (with EGF-like repeat domains) (ITGBL1), mRNA. /PROD=integrin, beta-like 1 (with EGF-like repeatdomains) /FL=gb:AF072752.1 gb:NM_004791.1"	Hs.584836	9358	ITGBL1	13
8.10491	0.02625	3.746943	0.083122	20.51	Down	1.84E-11	1.01E-10	AI683428	230093_at	"ESTs, Weakly similar to ALU1_HUMAN ALU SUBFAMILY J SEQUENCE CONTAMINATION WARNING ENTRY (H.sapiens)"	Hs.145925	89765	TSGA2	21
7.43914	0.41347	11.796543	0.074828	20.5	Up	3.11E-11	1.66E-10	NM_005531	206332_s_at	"Homo sapiens interferon, gamma-inducible protein 16 (IFI16), mRNA. /PROD=interferon, gamma-inducible protein 16 /FL=gb:M63838.1 gb:NM_005531.1"	Hs.380250	3428	IFI16	1
7.25524	0.03193	2.898204	0.077133	20.49	Down	6.72E-12	3.97E-11	AA913840	237718_at	ESTs	Hs.249718	1977	EIF4E	4
7.100805	0.045875	2.743881	0.015549	20.49	Down	2.81E-21	1.28E-19	BE464323	231472_at	ESTs	Hs.465411	201456	FBXO15	18
6.663115	0.080995	2.311559	0.029095	20.41	Down	1.69E-17	2.97E-16	AI187279	238296_at	"ESTs, Weakly similar to GLIP_HUMAN GLIOMA PATHOGENESIS-RELATED PROTEIN (H.sapiens)"	Hs.567788	256710	MGC26856	12
9.647615	0.289575	5.297906	0.242984	20.39	Down	1.36E-05	2.52E-05	NM_007177	207547_s_at	"Homo sapiens TU3A protein (TU3A), mRNA. /PROD=downregulated in renal cell carcinoma /FL=gb:AF089854.1 gb:NM_007177.1"	Hs.8022	11170	FAM107A	3
6.73284	0.10653	2.384345	0.027451	20.37	Down	1.25E-17	2.25E-16	AI948877	236071_at	ESTs	Hs.130722	494558	LOC494558	9
7.032395	0.074135	2.685358	0.084117	20.35	Down	2.34E-11	1.27E-10	NM_005307	208365_s_at	"Homo sapiens G protein-coupled receptor kinase 2 (Drosophila)-like (GPRK2L), mRNA. /PROD=G protein-coupled receptor kinase 2(Drosophila)-like /FL=gb:NM_005307.1"	-	2868	-	-
8.71028	0.03672	4.364711	0.233596	20.33	Down	8.27E-06	1.61E-05	R54042	228658_at	ESTs	Hs.517502	388889	LOC388889	22
6.582735	0.272215	2.237623	0.077736	20.32	Down	1.80E-11	9.98E-11	BE670563	204762_s_at	"guanine nucleotide binding protein (G protein), alpha activating activity polypeptide O /FL=gb:NM_020988.1"	Hs.241431	-	GNAO1	16
11.5375	0.0381	7.193759	0.336735	20.3	Down	0.000320862	4.53E-04	NM_001647	201525_at	"Homo sapiens apolipoprotein D (APOD), mRNA. /PROD=apolipoprotein D precursor /FL=gb:J02611.1 gb:NM_001647.1"	Hs.522555	347	APOD	3
6.66039	0.0812	2.317542	0.017281	20.29	Down	3.10E-20	1.07E-18	U10691	214612_x_at	"Human MAGE-6 antigen (MAGE6) gene, complete cds /FL=gb:U10339.1 gb:D32076.1 gb:NM_005363.1"	-	4105	-	-
7.459465	0.034485	3.116916	0.061367	20.29	Down	3.12E-13	2.29E-12	NM_006873	220190_s_at	"Homo sapiens stoned BTFIIA-alphabeta-like factor (SALF), mRNA. /PROD=stoned BTFIIA-alphabeta-like factor /FL=gb:NM_006873.1 gb:AF026169.1"	Hs.44385	11037	ALF	2
6.70042	0.07964	2.358455	0.009813	20.28	Down	1.12E-22	7.74E-21	NM_000840	205814_at	"Homo sapiens glutamate receptor, metabotropic 3 (GRM3), mRNA. /PROD=glutamate receptor, metabotropic 3 precursor /FL=gb:NM_000840.1"	Hs.112621	2913	GRM3	7
2.47676	0.22616	6.817859	0.529749	20.27	Up	0.009483532	1.07E-02	M35533	211652_s_at	"Human lipopolysaccharide binding protein (LBP) mRNA, complete cds. /FL=gb:M35533.1"	Hs.154078	3929	LBP	20
3.46532	0.06003	7.80591	0.634299	20.26	Up	0.024949427	2.68E-02	N31975	236039_at	ESTs	Hs.44289	284348	LYPD5	19
6.962425	0.040655	2.623461	0.016111	20.24	Down	4.15E-21	1.79E-19	AF129166	211207_s_at	"Homo sapiens long-chain acyl-CoA synthetase 5 (LACS5) mRNA, complete cds. /PROD=long-chain acyl-CoA synthetase 5 /FL=gb:AF129166.1"	Hs.14945	23305	ACSL6	5
7.13442	0.04941	2.798476	0.070774	20.2	Down	2.28E-12	1.45E-11	BG150564	214381_at	"CDC10 (cell division cycle 10, S. cerevisiae, homolog)"	Hs.144683	441601	LOC441601	11
6.16972	0.29185	10.500469	0.107097	20.12	Up	9.87E-10	4.16E-09	AA149648	226498_at	"Homo sapiens clone IMAGE:451939, mRNA sequence"	Hs.507621	2321	FLT1	13
11.2422	0.0562	6.911916	0.194418	20.12	Down	1.07E-06	2.52E-06	NM_000029	202834_at	"Homo sapiens serine (or cysteine) proteinase inhibitor, clade A (alpha-1 antiproteinase, antitrypsin), member 8 (SERPINA8), mRNA. /PROD=angiotensinogen precursor /FL=gb:K02215.1 gb:NM_000029.1"	Hs.19383	183	AGT	1
6.768065	0.494255	2.43945	0.007903	20.09	Down	3.63E-14	3.12E-13	AW341441	231565_at	ESTs	Hs.527104	255119	MGC35043	4
7.08914	0.05265	2.762298	0.011207	20.07	Down	7.66E-23	5.67E-21	BE503640	230497_at	ESTs	Hs.567561	60680	BRUNOL5	19
9.708535	0.069095	5.381953	0.194683	20.06	Down	1.11E-06	2.59E-06	NM_004538	204749_at	"Homo sapiens nucleosome assembly protein 1-like 3 (NAP1L3), mRNA. /PROD=nucleosome assembly protein 1-like 3 /FL=gb:NM_004538.1 gb:D50370.1"	Hs.21365	4675	NAP1L3	X
8.33712	0.02728	4.01125	0.076164	20.05	Down	6.22E-12	3.69E-11	AW510925	231452_at	"ESTs, Weakly similar to R107_HUMAN H-REV 107 PROTEIN HOMOLOG (H.sapiens)"	Hs.410316	117245	HRASLS5	11
9.25263	0.39043	4.928152	0.053072	20.04	Down	1.08E-12	7.25E-12	NM_007244	204919_at	"Homo sapiens lacrimal proline rich protein (LPRP), mRNA. /PROD=lacrimal proline rich protein /FL=gb:NM_007244.1"	Hs.533634	11272	PRR4	12
4.433525	0.278265	8.754996	0.307197	19.99	Up	0.00015072	2.27E-04	AA418538	240453_at	"ESTs, Highly similar to dJ1178H5.3 (H.sapiens)"	Hs.176013	26074	C20orf26	20
7.870265	0.032085	3.548921	0.111273	19.99	Down	1.01E-09	4.25E-09	BE645435	241198_s_at	ESTs	Hs.98328	85016	MGC13040	11
6.719605	0.215125	2.39843	0.011171	19.99	Down	1.39E-18	3.15E-17	AF079363	210033_s_at	"Homo sapiens sperm flagellar protein Repro-SA-1 mRNA, complete cds. /PROD=sperm flagellar protein Repro-SA-1 /FL=gb:AF079363.1 gb:NM_012443.1 gb:AL080136.1"	Hs.527698	9576	SPAG6	10
6.73607	0.07149	11.056616	0.300447	19.98	Up	0.000117485	1.81E-04	AA587884	226733_at	ESTs	Hs.282702	5208	PFKFB2	1
7.187735	0.083955	2.868376	0.023242	19.96	Down	1.17E-18	2.72E-17	AI632413	236112_at	ESTs	Hs.529284	285548	LOC285548	4
5.10742	0.51788	9.4255	0.232248	19.95	Up	1.11E-05	2.10E-05	AI754404	202619_s_at	"procollagen-lysine, 2-oxoglutarate 5-dioxygenase (lysine hydroxylase) 2 /FL=gb:NM_000935.1 gb:U84573.1"	Hs.477866	5352	PLOD2	3
6.421255	0.027495	2.105146	0.004957	19.92	Down	1.47E-27	8.10E-25	AI125270	242259_at	"ESTs, Weakly similar to similar to collagen (C.elegans)"	Hs.128069	148109	FLJ25660	19
6.787935	0.495675	11.103707	0.19564	19.91	Up	1.78E-06	3.99E-06	AA074145	214203_s_at	proline oxidase homolog	Hs.517352	5625	PRODH	22
6.519645	0.187855	2.204046	0.006351	19.91	Down	9.20E-20	2.84E-18	BI559430	1556133_s_at	"Homo sapiens, clone IMAGE:5295247, mRNA"	Hs.568891	-	-	10
2.31129	0.02037	6.622848	0.52652	19.86	Up	0.009467899	1.07E-02	AI246369	235382_at	ESTs	Hs.98288	-	FLJ90650	5
6.874085	0.185335	2.562677	0.00974	19.85	Down	1.85E-19	5.33E-18	AL139377	233298_at	"Human DNA sequence from clone RP11-251J8 on chromosome 13 Contains ESTs, STSs, GSSs and a CpG island. Contains two novel genes with two isoforms each and the KIAA0610 gene with two isoforms"	-	-	-	-
6.62592	0.07769	10.937049	0.145144	19.85	Up	3.25E-08	1.03E-07	NM_002133	203665_at	"Homo sapiens heme oxygenase (decycling) 1 (HMOX1), mRNA. /PROD=heme oxygenase (decyclizing) 1 /FL=gb:NM_002133.1"	Hs.517581	3162	HMOX1	22
6.78933	0.1965	2.478716	0.029614	19.84	Down	2.17E-16	2.96E-15	NM_023945	220790_s_at	"Homo sapiens testis-expressed transmembrane-4 protein (TETM4), mRNA. /PROD=testis-expressed transmembrane-4 protein /FL=gb:AF321127.1 gb:NM_023945.1 gb:AB013103.1"	Hs.178066	64232	MS4A5	11
10.1968	0.1	5.886907	0.089448	19.83	Down	6.23E-11	3.17E-10	NM_017425	205406_s_at	"Homo sapiens sperm autoantigenic protein 17 (SPA17), mRNA. /PROD=sperm autoantigenic protein 17 /FL=gb:NM_017425.1"	Hs.286233	53340	SPA17	11
6.675945	0.221085	2.366263	0.007506	19.83	Down	9.17E-19	2.19E-17	BF509242	228547_at	ESTs	Hs.468505	9378	NRXN1	2
8.453205	0.018855	4.147659	0.201709	19.77	Down	1.75E-06	3.94E-06	AA524895	227966_s_at	Homo sapiens mRNA; cDNA DKFZp434E2321 (from clone DKFZp434E2321); partial cds	Hs.29383	91409	CCDC74B	2
7.019325	0.092565	2.715802	0.011587	19.75	Down	1.19E-21	6.35E-20	AA778658	237514_at	ESTs	Hs.570546	-	-	3
8.831675	0.301375	4.532142	0.243804	19.69	Down	1.61E-05	2.93E-05	BE501712	229659_s_at	"Homo sapiens cDNA: FLJ22667 fis, clone HSI08385"	Hs.497589	5284	PIGR	1
5.546665	0.060565	9.845676	0.14312	19.68	Up	2.80E-08	8.97E-08	AF308802	223346_at	"Homo sapiens vacuolar protein sorting protein 18 (VPS18) mRNA, complete cds. /PROD=vacuolar protein sorting protein 18 /FL=gb:AF308802.1"	Hs.23876	57617	VPS18	15
7.985305	0.047125	3.68695	0.043171	19.68	Down	2.99E-15	3.18E-14	AI418368	231652_at	ESTs	Hs.98945	-	-	14
7.91898	0.00216	3.620927	0.109114	19.67	Down	8.32E-10	3.55E-09	BE045993	213599_at	Opa-interacting protein 5	Hs.567421	11339	OIP5	15
6.581005	0.247525	2.284642	0.018317	19.65	Down	3.87E-17	6.25E-16	AK097598	1560735_s_at	"Homo sapiens cDNA FLJ40279 fis, clone TESTI2027296, moderately similar to Mus musculus gene for odorant receptor MOR83."	Hs.525666	283694	OR4N4	15
6.43142	0.08032	10.725719	0.295724	19.62	Up	0.000107059	1.65E-04	U65932	209365_s_at	"Human extracellular matrix protein 1 (ECM1) mRNA, complete cds. /PROD=extracellular matrix protein 1 /FL=gb:NM_004425.2 gb:U65932.1 gb:U68186.1"	Hs.81071	1893	ECM1	1
6.580125	0.297745	10.873704	0.158347	19.61	Up	1.26E-07	3.57E-07	NM_012249	214449_s_at	"Homo sapiens ras-like protein (TC10), mRNA. /PROD=ras-like protein /FL=gb:NM_012249.1 gb:M31470.1"	Hs.584872	23433	RHOQ	2
10.22355	0.14445	5.932521	0.222496	19.58	Down	5.69E-06	1.15E-05	AW079843	227582_at	ESTs	Hs.507290	126823	KARCA1	1
7.629435	0.076725	3.339635	0.075035	19.56	Down	6.09E-12	3.62E-11	NM_017559	220499_at	"Homo sapiens hypothetical protein DKFZp434H2215 (DKFZp434H2215), mRNA. /PROD=hypothetical protein DKFZp434H2215 /FL=gb:NM_017559.1"	Hs.120369	54752	FNDC8	17
6.853685	0.196745	2.564514	0.010897	19.55	Down	5.35E-19	1.36E-17	NM_018208	219268_at	"Homo sapiens hypothetical protein FLJ10761 (FLJ10761), mRNA. /PROD=hypothetical protein FLJ10761 /FL=gb:NM_018208.1"	Hs.497469	55224	ETNK2	1
4.12779	0.24168	8.415959	0.110461	19.54	Up	1.41E-09	5.75E-09	T55189	242203_at	ESTs	Hs.82045	4192	MDK	11
6.46256	0.0686	2.175331	0.067357	19.52	Down	1.41E-12	9.28E-12	NM_015722	219896_at	"Homo sapiens calcyon; D1 dopamine receptor-interacting protein (CALCYON), mRNA. /PROD=calcyon /FL=gb:NM_015722.2 gb:AF225903.1"	Hs.148680	50632	DRD1IP	10
10.7498	0.1797	6.463144	0.109133	19.52	Down	1.05E-09	4.40E-09	NM_021730	218380_at	"Homo sapiens hypothetical protein PP1044 (PP1044), mRNA. /PROD=hypothetical protein PP1044 /FL=gb:NM_021730.1"	-	22861	-	-
8.622105	0.167585	4.337288	0.107066	19.49	Down	8.04E-10	3.44E-09	AA400298	237654_at	ESTs	Hs.144696	145376	C14orf50	14
10.24305	0.07705	5.960413	0.517686	19.46	Down	0.00891349	1.01E-02	AF231124	202363_at	"Homo sapiens testican-1 mRNA, complete cds. /PROD=testican-1 /FL=gb:NM_004598.1 gb:AF231124.1"	Hs.567340	6695	SPOCK1	5
8.275025	0.246595	3.996177	0.060357	19.41	Down	9.44E-13	6.41E-12	BG545582	1565743_at	"Homo sapiens cDNA FLJ37648 fis, clone BRHIP2000532."	Hs.507680	-	PFAAP5	13
3.17446	0.04343	7.453296	0.296696	19.41	Up	0.000114088	1.76E-04	BE503584	229876_at	ESTs	Hs.201379	5255	PHKA1	X
7.80656	0.00104	3.529199	0.108371	19.39	Down	8.10E-10	3.46E-09	NM_002343	202018_s_at	"Homo sapiens lactotransferrin (LTF), mRNA. /PROD=lactotransferrin /FL=gb:AF332168.1 gb:M93150.1 gb:NM_002343.1 gb:M83202.1"	Hs.529517	4057	LTF	3
7.516795	0.074385	3.2408	0.037775	19.37	Down	6.16E-16	7.61E-15	BF513474	226918_at	"ESTs, Weakly similar to ORF YKL201c (S.cerevisiae)"	Hs.26714	84502	JPH4	14
3.854295	0.337545	8.130252	0.121957	19.37	Up	6.43E-09	2.33E-08	NM_018298	220484_at	"Homo sapiens hypothetical protein FLJ11006 (FLJ11006), mRNA. /PROD=hypothetical protein FLJ11006 /FL=gb:NM_018298.1"	Hs.535239	55283	MCOLN3	1
6.55355	0.45976	2.277837	0.008422	19.37	Down	1.66E-14	1.52E-13	AA769816	240082_s_at	ESTs	Hs.380704	201243	C17orf74	17
7.290165	0.097495	3.016926	0.093537	19.34	Down	1.26E-10	6.09E-10	AL134650	228448_at	ESTs	Hs.239444	4135	MAP6	11
7.948	0.2925	3.675023	0.086114	19.33	Down	8.54E-11	4.25E-10	AF136970	221605_s_at	"Homo sapiens sarcosine oxidase mRNA, complete cds. /PROD=sarcosine oxidase /FL=gb:AF136970.1"	Hs.462585	51268	PIPOX	17
6.74185	0.11274	2.469064	0.016358	19.33	Down	7.46E-20	2.34E-18	NM_018644	219521_at	"Homo sapiens beta-1,3-glucuronyltransferase 1 (glucuronosyltransferase P) (B3GAT1), mRNA. /PROD=beta-1,3-glucuronyltransferase 1 /FL=gb:NM_018644.1 gb:AB029396.1"	Hs.381050	27087	B3GAT1	11
6.672605	0.001905	2.402446	0.00952	19.3	Down	2.06E-24	2.70E-22	AI425072	237758_at	ESTs	Hs.585167	389232	LOC389232	4
6.539155	0.025615	2.269512	0.052914	19.29	Down	5.10E-14	4.27E-13	AW772192	214053_at	Homo sapiens clone 23736 mRNA sequence	Hs.587035	-	-	2
10.2695	0.0963	6.001066	0.302099	19.27	Down	0.000139315	2.11E-04	BC004863	223062_s_at	"Homo sapiens, Similar to phosphoserine aminotransferase, clone MGC:10519, mRNA, complete cds. /PROD=Similar to phosphoserine aminotransferase /FL=gb:BC000971.1 gb:BC004863.1 gb:BC001618.1"	Hs.494261	29968	PSAT1	9
8.33676	0.15881	4.069788	0.153945	19.25	Down	8.15E-08	2.40E-07	NM_012447	219753_at	"Homo sapiens stromal antigen 3 (STAG3), mRNA. /PROD=stromal antigen 3 /FL=gb:NM_012447.1"	Hs.521075	10734	MGC2463	7
6.903285	0.675225	2.638191	0.091183	19.23	Down	1.93E-09	7.66E-09	AF095784	211679_x_at	"Homo sapiens GABA-B receptor R2 (GABBR2) mRNA, complete cds. /PROD=GABA-B receptor R2 /FL=gb:AF095784.1"	-	9568	-	-
6.72777	0.02415	2.464383	0.022472	19.2	Down	3.77E-19	1.00E-17	AF332227	224007_at	"Homo sapiens heat shock transcription factor 2-like protein mRNA, complete cds, alternatively spliced. /PROD=heat shock transcription factor 2-like protein /FL=gb:AF332227.1"	Hs.368913	86614	HSFY1	Y
7.32063	0.13792	3.059116	0.044147	19.18	Down	8.51E-15	8.22E-14	AW136286	236024_at	ESTs	Hs.75819	2823	GPM6A	4
7.128265	0.320615	2.868102	0.039095	19.16	Down	3.61E-14	3.10E-13	AA502331	243669_s_at	"ESTs, Weakly similar to proline-rich acidic protein (M.musculus)"	Hs.15951	118471	PRAP1	10
9.264305	0.158025	13.523936	0.232842	19.15	Up	1.02E-05	1.94E-05	NM_000396	202450_s_at	"Homo sapiens cathepsin K (pycnodysostosis) (CTSK), mRNA. /PROD=cathepsin K (pycnodysostosis) /FL=gb:NM_000396.1 gb:U13665.1"	Hs.523594	1513	CTSK	1
2.300875	0.126935	6.559734	0.232831	19.14	Up	1.01E-05	1.93E-05	AA889613	230861_at	"cholinergic receptor, nicotinic, alpha polypeptide 7"	Hs.510853	89832	CHRFAM7A	15
13.8268	0.0656	9.56824	0.622888	19.14	Down	0.025062964	2.69E-02	BC005332	221651_x_at	"Homo sapiens, Similar to immunoglobulin kappa constant, clone MGC:12418, mRNA, complete cds. /PROD=Similar to immunoglobulin kappa constant /FL=gb:AF113887.1 gb:BC005332.1"	Hs.516184	-	LOC400969	2
7.031745	0.056915	2.777314	0.06035	19.09	Down	3.44E-13	2.51E-12	AL136131	230695_s_at	"Human DNA sequence from clone RP1-261G23 on chromosome 6p12.2-21.1 Contains ESTs, STSs, GSSs and CpG islands. Contains the KIAA0110 gene, two novel genes, a novel pseudogene similar to OPA-interacting protein (OIP1), a putative novel gene, and the..."	-	-	-	-
7.02455	0.08238	2.770749	0.026399	19.08	Down	6.86E-18	1.34E-16	AI188219	237284_at	"ESTs, Weakly similar to HSJ2_HUMAN DNAJ PROTEIN HOMOLOG 2 (H.sapiens)"	Hs.518241	165721	DNAJB8	3
4.392795	0.143815	8.645301	0.127109	19.06	Up	7.65E-09	2.74E-08	M34986	209962_at	"Human erythropoietin receptor mRNA, complete cds. /FL=gb:M34986.1 gb:M60459.1 gb:NM_000121.2"	Hs.127826	2057	EPOR	19
7.15516	0.18127	2.90328	0.062192	19.05	Down	9.02E-13	6.15E-12	AA406052	242042_s_at	ESTs	Hs.98661	401022	LOC401022	2
3.28336	0.37147	7.534576	0.053676	19.04	Up	1.18E-12	7.87E-12	AB067466	1559261_a_at	"Homo sapiens mRNA for KIAA1879 protein, partial cds."	-	114780	-	-
6.12906	0.49282	1.878734	0.006114	19.03	Down	4.22E-14	3.59E-13	NM_005074	206872_at	"Homo sapiens solute carrier family 17 (sodium phosphate), member 1 (SLC17A1), mRNA. /PROD=solute carrier family 17 (sodium phosphate),member 1 /FL=gb:NM_005074.1 gb:D28532.1"	Hs.205816	6568	SLC17A1	6
6.021325	0.207645	10.270686	0.239536	19.02	Up	1.44E-05	2.65E-05	NM_006855	204017_at	"Homo sapiens KDEL (Lys-Asp-Glu-Leu) endoplasmic reticulum protein retention receptor 3 (KDELR3), transcript variant 1, mRNA. /PROD=KDEL receptor 3, isoform a /FL=gb:BC001277.1 gb:NM_006855.2"	Hs.554798	11015	KDELR3	22
5.535645	0.039415	9.784702	0.104261	19.01	Up	5.36E-10	2.36E-09	AA149648	226497_s_at	"Homo sapiens clone IMAGE:451939, mRNA sequence"	Hs.507621	2321	FLT1	13
7.01484	0.01208	2.767704	0.016137	18.99	Down	3.72E-21	1.64E-19	NM_002443	207430_s_at	"Homo sapiens microseminoprotein, beta- (MSMB), mRNA. /PROD=microseminoprotein, beta- /FL=gb:NM_002443.1"	Hs.255462	4477	MSMB	10
6.499535	0.253305	2.25243	0.040397	18.99	Down	1.55E-14	1.42E-13	BC039336	1569940_at	"Homo sapiens, Similar to hypothetical protein FLJ20489, clone IMAGE:5268379, mRNA."	Hs.130949	28968	SLC6A16	19
6.91937	0.04994	2.6726	0.072359	18.98	Down	4.08E-12	2.50E-11	NM_003360	208358_s_at	"Homo sapiens UDP glycosyltransferase 8 (UDP-galactose ceramide galactosyltransferase) (UGT8), mRNA. /PROD=UDP glycosyltransferase 8 (UDP-galactoseceramide galactosyltransferase) /FL=gb:NM_003360.1 gb:U62899.1"	Hs.144197	7368	UGT8	4
7.16096	0.08504	2.915724	0.315558	18.96	Down	0.000219913	3.19E-04	AI879661	235486_at	ESTs	Hs.22270	120196	MGC34830	11
7.09414	0.02041	2.850133	0.032004	18.95	Down	5.26E-17	8.31E-16	AB028968	213636_at	"Homo sapiens mRNA for KIAA1045 protein, partial cds. /PROD=KIAA1045 protein"	Hs.7989	23349	KIAA1045	9
8.194145	0.662265	3.950641	0.459974	18.94	Down	0.004793085	5.64E-03	AW293443	244056_at	ESTs	Hs.211267	389376	SFTPG	6
7.206775	0.256855	2.963924	0.077081	18.93	Down	2.05E-11	1.12E-10	AI807285	237513_at	"ESTs, Weakly similar to A Chain A, Coagulation Factor Xa-Trypsin Chimera Inhibited With D-Phe-Pro-Arg-Chloromethylketone (H.sapiens)"	Hs.98609	136541	TRY1	7
3.227525	0.121225	7.469602	0.191642	18.92	Up	1.18E-06	2.74E-06	NM_145019	1553239_at	"Homo sapiens hypothetical protein FLJ30707 (FLJ30707), mRNA. /FL=gb:NM_145019.1"	Hs.292590	220108	FLJ30707	13
7.773625	0.030725	3.535791	0.140996	18.87	Down	2.75E-08	8.85E-08	AW418788	230697_at	"ESTs, Weakly similar to S43569 R01H10.6 protein - Caenorhabditis elegans (C.elegans)"	Hs.233398	129880	BBS5	2
2.539705	0.001005	6.777172	0.415651	18.86	Up	0.0021944	2.71E-03	NM_001426	220559_at	"Homo sapiens engrailed homolog 1 (EN1), mRNA. /PROD=engrailed homolog 1 /FL=gb:NM_001426.2"	Hs.271977	2019	EN1	2
8.98479	0.17601	4.747539	0.157752	18.86	Down	1.22E-07	3.46E-07	D87469	36499_at	"Cluster Incl. D87469:Human mRNA for KIAA0279 gene, partial cds /cds=(0,7226) /gb=D87469 /gi=1665820 /ug=Hs.57652 /len=8924"	Hs.57652	1952	CELSR2	1
8.39565	0.60843	4.159317	0.593899	18.85	Down	0.020889145	2.26E-02	NM_003019	214199_at	"Homo sapiens surfactant, pulmonary-associated protein D (SFTPD), mRNA. /PROD=surfactant, pulmonary-associated protein D /FL=gb:NM_003019.1"	Hs.253495	6441	SFTPD	10
7.04571	0.02633	2.809509	0.025416	18.85	Down	2.29E-18	4.88E-17	NM_007017	207678_s_at	"Homo sapiens SRY (sex determining region Y)-box 30 (SOX30), mRNA. /PROD=SRY (sex determining region Y)-box 30 /FL=gb:NM_007017.1 gb:AB022441.1"	Hs.529462	11063	SOX30	5
6.96317	0.03645	2.728274	0.057739	18.83	Down	1.92E-13	1.46E-12	AL357503	227949_at	"Human DNA sequence from clone RP5-899C14 on chromosome 20 Contains the 3 end of a novel gene, ESTs, STSs and GSSs"	-	-	-	-
7.847795	0.027925	3.61337	0.252717	18.82	Down	2.53E-05	4.43E-05	N22886	229360_at	ESTs	Hs.43834	140883	SUHW2	22
7.87612	0.09949	3.642414	0.054704	18.81	Down	1.14E-13	9.08E-13	AW469523	226064_s_at	testis enhanced gene transcript (BAX inhibitor 1)	Hs.334305	84649	DGAT2	11
8.01306	0.19807	3.779736	0.122513	18.81	Down	5.53E-09	2.03E-08	AK025613	229513_at	"Homo sapiens cDNA: FLJ21960 fis, clone HEP05517."	Hs.287659	55342	STRBP	9
5.040565	0.370155	9.270134	0.287308	18.76	Up	0.000101961	1.58E-04	BC004929	222817_at	"Homo sapiens, 3 beta-hydroxy-delta 5-C27-steroid oxidoreductase, clone MGC:10497, mRNA, complete cds. /PROD=3 beta-hydroxy-delta 5-C27-steroidoxidoreductase /FL=gb:NM_025193.1 gb:BC004929.1 gb:AF277719.1"	Hs.460618	80270	HSD3B7	16
7.099555	0.246605	2.871505	0.037713	18.74	Down	7.62E-15	7.44E-14	AW027879	229085_at	"ESTs, Weakly similar to NBHUC8 decorin precursor (H.sapiens)"	Hs.517868	116135	LRRC3B	3
6.55491	0.02034	2.327475	0.007621	18.73	Down	1.79E-25	3.82E-23	AA833830	230896_at	ESTs	Hs.120591	389206	CCDC4	4
7.53138	0.07618	11.758244	0.230592	18.72	Up	9.76E-06	1.87E-05	AI692180	212841_s_at	"PTPRF interacting protein, binding protein 2 (liprin beta 2)"	Hs.16019	8495	PPFIBP2	11
2.43144	0.34318	6.650625	0.499966	18.63	Up	0.008017158	9.12E-03	AF319622	1555371_at	"Homo sapiens P-glycoprotein mRNA, complete cds. /PROD=P-glycoprotein /FL=gb:AF319622.1"	Hs.404102	340273	ABCB5	7
7.267295	0.185475	3.052469	0.135806	18.57	Down	2.08E-08	6.83E-08	BC036611	1556378_a_at	"Homo sapiens, clone IMAGE:5277036, mRNA."	Hs.189160	401528	LOC401528	9
6.890515	0.073005	2.675929	0.013735	18.57	Down	2.76E-21	1.27E-19	AW103179	233150_at	Homo sapiens PAC clone RP5-981O7 from 7q34-q36	Hs.131311	168391	GALNTL5	7
6.054335	0.089715	10.267222	0.209476	18.54	Up	3.50E-06	7.40E-06	AW513612	226824_at	ESTs	Hs.307574	119587	CPXM2	10
6.848355	0.217745	2.635597	0.030209	18.54	Down	5.86E-16	7.32E-15	NM_012093	219308_s_at	"Homo sapiens adenylate kinase 5 (AK5), mRNA. /PROD=adenylate kinase 5 /FL=gb:NM_012093.1 gb:AF062595.1"	Hs.559718	26289	AK5	1
7.306395	0.188915	3.095197	0.033578	18.52	Down	8.82E-16	1.06E-14	AW975772	236918_s_at	"ESTs, Weakly similar to R32611 1 (H.sapiens)"	Hs.120277	151827	LRRC34	3
7.488225	0.378575	3.277971	0.021962	18.51	Down	7.23E-15	7.12E-14	AL043159	1557589_a_at	Homo sapiens mRNA; cDNA DKFZp686N1136 (from clone DKFZp686N1136)	Hs.554411	-	-	12
5.84678	0.48038	10.047724	0.115824	18.39	Up	7.53E-09	2.70E-08	NM_000063	203052_at	"Homo sapiens complement component 2 (C2), mRNA. /PROD=complement component 2 /FL=gb:NM_000063.1"	Hs.408903	717	C2	6
6.956885	0.312355	2.756206	0.139462	18.39	Down	3.75E-08	1.17E-07	AA576959	226560_at	ESTs	Hs.210043	130367	SGPP2	2
10.20315	0.13155	6.003249	0.160115	18.38	Down	1.57E-07	4.35E-07	NM_003931	204165_at	"Homo sapiens WAS protein family, member 1 (WASF1), mRNA. /PROD=WAS protein family, member 1 /FL=gb:NM_003931.1 gb:D87459.1 gb:AF134303.1"	Hs.75850	8936	WASF1	6
6.595135	0.175495	2.396594	0.038524	18.36	Down	3.25E-15	3.41E-14	BC033037	1554280_a_at	"Homo sapiens, clone MGC:33654 IMAGE:4827930, mRNA, complete cds. /PROD=Unknown (protein for MGC:33654) /FL=gb:BC033037.1"	Hs.190121	257169	C9orf43	9
8.159265	0.148895	3.96141	0.070409	18.35	Down	4.41E-12	2.68E-11	AI799702	229890_at	ESTs	Hs.549204	80863	PRRT1	6
6.73652	0.23523	2.542571	0.015683	18.3	Down	1.70E-17	2.97E-16	NM_000811	207182_at	"Homo sapiens gamma-aminobutyric acid (GABA) A receptor, alpha 6 (GABRA6), mRNA. /PROD=gamma-aminobutyric acid A receptor, alpha 6precursor /FL=gb:NM_000811.1"	Hs.90791	2559	GABRA6	5
7.574745	0.430675	3.383765	0.34172	18.26	Down	0.000537893	7.30E-04	NM_004352	205747_at	"Homo sapiens cerebellin 1 precursor (CBLN1), mRNA. /PROD=cerebellin 1 precursor /FL=gb:NM_004352.1 gb:M58583.1"	Hs.458423	869	CBLN1	16
7.06481	0.13657	2.875267	0.036382	18.25	Down	9.87E-16	1.17E-14	AL049634	232891_at	"Human DNA sequence from clone RP4-576H24 on chromosome 20 Contains a novel member of the PTPNS (protein tyrosine phosphatase, non-receptor type substrate 1) gene family, a PTPNS pseudogene, the gene for SIRP-beta1 (Signal Regulatory Protein beta 1..."	-	-	-	-
11.64105	0.06165	7.454834	0.336536	18.2	Down	0.000442525	6.09E-04	AL571375	224901_at	hypothetical protein FLJ21032	Hs.379191	79966	SCD5	4
6.84269	0.02042	2.658864	0.036795	18.17	Down	4.43E-16	5.71E-15	AL021937	214408_s_at	"Human DNA sequence from clone RP1-149A16 on chromosome 22 Contains an IGLC (Immunoglobulin Lambda Chain C) pseudogene, the RFPL3 gene for Ret finger protein-like 3, the RFPL3S gene for Ret finger protein-like 3 antisense, the gene for a novel Immu..."	-	-	-	-
6.72689	0.11209	2.543478	0.019695	18.17	Down	5.98E-19	1.49E-17	AA262084	239453_at	"ESTs, Weakly similar to ALU1_HUMAN ALU SUBFAMILY J SEQUENCE CONTAMINATION WARNING ENTRY (H.sapiens)"	Hs.189409	23048	FNBP1	9
4.663345	0.268775	8.843654	0.567582	18.13	Up	0.017292697	1.89E-02	AF015524	211434_s_at	"Homo sapiens putative chemokine receptor (CRAM-A) mRNA, complete cds. /PROD=putative chemokine receptor /FL=gb:AF015524.1"	Hs.458436	9034	CCRL2	3
8.247705	0.080975	4.067915	0.388475	18.12	Down	0.001461169	1.85E-03	AI628360	219789_at	natriuretic peptide receptor Cguanylate cyclase C (atrionatriuretic peptide receptor C) /FL=gb:M59305.1 gb:NM_000908.1 gb:AF025998.1	Hs.237028	4883	NPR3	5
6.70738	0.06954	2.531546	0.01325	18.07	Down	1.82E-21	9.13E-20	NM_015653	206526_at	"Homo sapiens DKFZP566F0546 protein (DKFZP566F0546), mRNA. /PROD=hypothetical protein MGC4107 /FL=gb:BC003024.1 gb:NM_015653.1"	Hs.475110	26150	RIBC2	22
6.524285	0.018695	2.349008	0.012485	18.07	Down	1.48E-22	9.86E-21	AF327560	210843_s_at	"Homo sapiens protein kinase NYD-sp9 mRNA, complete cds. /PROD=protein kinase NYD-sp9 /FL=gb:AF327560.1"	Hs.178121	9848	MFAP3L	4
3.18125	0.46557	7.355849	0.348687	18.06	Up	0.000665684	8.89E-04	NM_006350	207345_at	"Homo sapiens follistatin (FST), transcript variant FST317, mRNA. /PROD=follistatin isoform FST317 precursor /FL=gb:NM_006350.2"	Hs.9914	10468	FST	5
4.44625	0.31154	8.620062	0.281159	18.05	Up	9.19E-05	1.44E-04	NM_002637	205450_at	"Homo sapiens phosphorylase kinase, alpha 1 (muscle) (PHKA1), mRNA. /PROD=phosphorylase kinase, alpha 1 (muscle) /FL=gb:NM_002637.1"	Hs.201379	5255	PHKA1	X
10.0834	0.0302	5.913982	0.238974	17.99	Down	1.65E-05	3.00E-05	BF183535	228613_at	KIAA0665 gene product	-	-	-	-
6.723795	0.034885	2.556919	0.040601	17.96	Down	1.90E-15	2.12E-14	AW006648	230360_at	ESTs	Hs.526441	342035	GLDN	15
10.31645	0.03865	6.153408	0.174811	17.91	Down	4.85E-07	1.22E-06	BC004991	223296_at	"Homo sapiens, Similar to RIKEN cDNA 5730438N18 gene, clone MGC:4399, mRNA, complete cds. /PROD=Similar to RIKEN cDNA 5730438N18 gene /FL=gb:BC004991.1"	Hs.443826	84275	MGC4399	1
3.817665	0.028285	7.978358	0.462689	17.89	Up	0.005270195	6.15E-03	J04964	203770_s_at	"Human steroid sulfatase (microsomal), complete cds. /FL=gb:M16505.1 gb:J04964.1 gb:NM_000351.2"	Hs.522578	412	STS	X
7.209285	0.209805	3.055946	0.086407	17.79	Down	8.95E-11	4.44E-10	AB037763	223529_at	"Homo sapiens mRNA for KIAA1342 protein, partial cds. /PROD=KIAA1342 protein /FL=gb:AF299075.1"	Hs.8059	6860	SYT4	18
11.20595	0.03905	7.054069	0.208722	17.78	Down	3.93E-06	8.19E-06	AL161999	215785_s_at	Homo sapiens mRNA; cDNA DKFZp761H087 (from clone DKFZp761H087); partial cds. /PROD=hypothetical protein	Hs.519702	26999	CYFIP2	5
7.26646	0.20302	3.114892	0.117742	17.77	Down	4.36E-09	1.64E-08	NM_018296	220003_at	"Homo sapiens hypothetical protein FLJ11004 (FLJ11004), mRNA. /PROD=hypothetical protein FLJ11004 /FL=gb:NM_018296.1"	Hs.125139	55282	LRRC36	16
3.577975	0.372125	7.729375	0.236135	17.77	Up	1.76E-05	3.17E-05	AW138350	230188_at	"Homo sapiens cDNA: FLJ22505 fis, clone HRC11681, highly similar to AF131815 Homo sapiens clone 25196 mRNA sequence"	Hs.4285	348938	ICHTHYIN	5
7.253675	0.284955	3.104101	0.045328	17.75	Down	1.06E-13	8.44E-13	AI027946	231567_s_at	"Homo sapiens testis-specific protein TSP-NY mRNA, complete cds"	Hs.229830	84660	CCDC62	12
5.44836	0.06336	9.596156	0.131971	17.73	Up	1.58E-08	5.31E-08	AK026883	227970_at	"Homo sapiens cDNA: FLJ23230 fis, clone CAE07143."	Hs.31181	80045	GPR157	1
6.28063	0.17405	2.133941	0.006079	17.71	Down	5.79E-20	1.87E-18	AA399262	240411_at	ESTs	Hs.97714	133558	FLJ40243	5
10.7234	0.0033	6.578879	0.274196	17.69	Down	7.21E-05	1.15E-04	NM_004181	201387_s_at	"Homo sapiens ubiquitin carboxyl-terminal esterase L1 (ubiquitin thiolesterase) (UCHL1), mRNA. /PROD=ubiquitin carboxyl-terminal esterase L1(ubiquitin thiolesterase) /FL=gb:BC005117.1 gb:BC000332.1 gb:NM_004181.1"	Hs.518731	7345	UCHL1	4
7.143335	1.299665	2.999036	0.086607	17.68	Down	1.95E-07	5.32E-07	NM_002571	206859_s_at	"Homo sapiens progestagen-associated endometrial protein (placental protein 14, pregnancy-associated endometrial alpha-2-globulin, alpha uterine protein) (PAEP), mRNA. /PROD=progestagen-associated endometrial protein(placental protein 14, pregnancy-as"	Hs.532325	5047	PAEP	9
4.24549	0.1401	8.388369	0.497929	17.67	Up	0.008626512	9.76E-03	AI052659	244313_at	ESTs	Hs.133255	-	-	1
8.866835	0.044235	13.009114	0.123888	17.66	Up	7.11E-09	2.56E-08	M90686	211530_x_at	"Human lymphocyte antigen (HLA-G3) mRNA, complete cds. /PROD=b2 microglobulin /FL=gb:M90686.1"	Hs.512152	3135	HLA-G	6
6.743465	0.208395	2.602821	0.010301	17.64	Down	1.42E-18	3.19E-17	NM_152587	1552988_at	"Homo sapiens hypothetical protein MGC33948 (MGC33948), mRNA. /FL=gb:BC029536.1 gb:NM_152587.1"	Hs.367437	160140	MGC33948	11
7.16507	0.14526	3.02588	0.017573	17.62	Down	8.41E-19	2.02E-17	U22178	210297_s_at	"Human prostatic secretory protein 57 mRNA, complete cds. /PROD=PSP57 /FL=gb:U22178.1"	Hs.255462	4477	MSMB	10
8.81139	0.10852	12.94935	0.113945	17.61	Up	2.58E-09	1.01E-08	AB002365	212805_at	"Human mRNA for KIAA0367 gene, partial cds."	Hs.262857	23273	KIAA0367	9
7.30582	0.09507	3.169245	0.037818	17.59	Down	1.18E-15	1.38E-14	BC029048	1561951_at	"Homo sapiens, clone IMAGE:5184198, mRNA."	Hs.148907	159963	SLC5A12	11
6.703395	0.153105	2.569071	0.027069	17.56	Down	5.81E-17	9.08E-16	X79200	216471_x_at	Homo spaiens mRNA for SYT-SSX protein. /PROD=SYT-SSX protein	-	-	-	-
5.04827	0.31378	9.179364	0.270293	17.52	Up	6.95E-05	1.12E-04	N25555	236660_at	ESTs	-	-	-	-
4.55208	0.21151	8.68013	0.27086	17.49	Up	6.87E-05	1.10E-04	AK026784	231993_at	"Homo sapiens cDNA: FLJ23131 fis, clone LNG08502."	Hs.301296	283480	LOC283480	13
8.754775	0.178175	12.88045	0.160755	17.46	Up	2.12E-07	5.75E-07	AF327443	208908_s_at	"Homo sapiens calpastatin mRNA, complete cds. /PROD=calpastatin /FL=gb:AF327443.1 gb:U26724.2"	Hs.440961	831	CAST	5
6.59105	0.41346	2.465814	0.080518	17.45	Down	1.37E-10	6.64E-10	AI452798	237206_at	ESTs	Hs.567641	93649	MYOCD	17
6.739325	0.280945	2.614408	0.081544	17.45	Down	6.74E-11	3.40E-10	NM_024306	219429_at	"Homo sapiens fatty acid hydroxylase (FAAH), mRNA. /PROD=fatty acid hydroxylase /FL=gb:BC002679.1 gb:NM_024306.1 gb:BC004263.1"	Hs.461329	79152	FA2H	16
6.72018	0.39052	2.598148	0.020423	17.41	Down	1.09E-14	1.03E-13	U03884	210402_at	"Human inwardly rectifying K+ channel (ROMK1) mRNA, complete cds. /PROD=inwardly rectifying K+ channel /FL=gb:U03884.1 gb:U12543.1"	Hs.527830	3758	KCNJ1	11
6.777975	0.423725	2.656014	0.013448	17.41	Down	1.33E-14	1.24E-13	AI208802	231642_at	"ESTs, Highly similar to DRS1_HUMAN DBI-RELATED PROTEIN 1 (H.sapiens)"	Hs.519855	404220	C6orf201	6
5.166175	0.296225	9.286875	0.163037	17.4	Up	2.93E-07	7.70E-07	BF346665	226125_at	Homo sapiens mRNA; cDNA DKFZp434D0818 (from clone DKFZp434D0818)	Hs.535801	6550	SLC9A3	5
6.430225	0.151675	2.309679	0.083839	17.39	Down	5.52E-11	2.82E-10	AF288395	209755_at	"Homo sapiens C1orf15 mRNA, complete cds. /PROD=C1orf15 /FL=gb:AF288395.1"	Hs.497123	23057	NMNAT2	1
6.770845	0.046535	2.651171	0.011673	17.38	Down	1.82E-22	1.16E-20	AL355841	234732_s_at	Novel human gene mapping to chomosome 22. /PROD=hypothetical protein	Hs.368507	64800	FLJ23588	22
7.580915	0.289155	11.700029	0.125349	17.38	Up	1.27E-08	4.34E-08	X56210	215388_s_at	"H.sapiens mRNA for complement Factor H-related protein 1, clone H 36-2. /PROD=FHR-1; complement Factor H-related protein 1"	Hs.154224	3079	CFHL1	1
7.519165	0.222415	3.402251	0.111482	17.35	Down	2.56E-09	1.00E-08	AI204541	243884_at	ESTs	Hs.124463	122046	MGC40178	13
7.714415	0.258105	3.600812	0.191371	17.31	Down	1.81E-06	4.05E-06	BG540628	214768_x_at	"Human active IgK chain from GM 607, V-kappa-2 region"	Hs.534006	-	-	2
7.00149	0.09747	2.888821	0.049667	17.3	Down	4.67E-14	3.94E-13	NM_152467	1552424_at	"Homo sapiens hypothetical protein FLJ32662 (FLJ32662), mRNA. /FL=gb:NM_152467.1"	Hs.127510	317719	KLHL10	17
7.048205	0.034725	2.939341	0.083446	17.25	Down	4.30E-11	2.25E-10	BC035596	1555310_a_at	"Homo sapiens, p21(CDKN1A)-activated kinase 6, clone MGC:44876 IMAGE:5170347, mRNA, complete cds. /PROD=p21(CDKN1A)-activated kinase 6 /FL=gb:BC035596.1"	Hs.513645	56924	PAK6	15
6.454995	0.182395	2.348622	0.059807	17.22	Down	8.99E-13	6.14E-12	BI464448	1560912_at	"Homo sapiens, clone IMAGE:5271346, mRNA"	Hs.434217	389043	LOC389043	2
6.596825	0.427045	10.702151	0.228624	17.21	Up	1.48E-05	2.72E-05	NM_015364	206584_at	"Homo sapiens MD-2 protein (MD-2), mRNA. /PROD=MD-2 protein /FL=gb:AF168121.1 gb:NM_015364.1 gb:AB018549.1"	Hs.69328	23643	LY96	8
3.239485	0.037575	7.341184	0.577875	17.17	Up	0.020808236	2.25E-02	AW025687	244692_at	ESTs	Hs.156452	-	FLJ39501	19
10.452	0.1632	6.351839	0.301378	17.15	Down	0.00020055	2.94E-04	NM_001888	205489_at	"Homo sapiens crystallin, mu (CRYM), mRNA. /PROD=crystallin, mu /FL=gb:NM_001888.1 gb:U85772.1 gb:L02950.1"	Hs.924	1428	CRYM	16
6.4789	0.09235	2.379066	0.025595	17.15	Down	9.31E-18	1.73E-16	AI377949	231620_at	ESTs	Hs.125562	-	-	8
6.174055	0.202715	2.082561	0.003887	17.05	Down	3.54E-19	9.41E-18	NM_153364	1552526_at	"Homo sapiens hypothetical protein MGC39520 (MGC39520), mRNA. /FL=gb:BC031221.1 gb:NM_153364.1"	Hs.549268	196472	ANKS1B	12
10.9778	0.0935	6.886893	0.295127	17.04	Down	0.000166845	2.48E-04	NM_022870	207961_x_at	"Homo sapiens myosin, heavy polypeptide 11, smooth muscle (MYH11), transcript variant SM3, mRNA. /PROD=smooth muscle myosin heavy chain 11, isoformSM3 /FL=gb:NM_022870.1 gb:AB020673.1"	-	4629	-	-
7.282765	0.146285	3.192168	0.38223	17.04	Down	0.001529744	1.93E-03	NM_006017	204304_s_at	"Homo sapiens prominin (mouse)-like 1 (PROML1), mRNA. /PROD=prominin (mouse)-like 1 /FL=gb:NM_006017.1 gb:AF027208.1"	Hs.479220	8842	PROM1	4
3.86447	0.16592	7.952314	0.224694	17	Up	1.09E-05	2.06E-05	AL354950	227243_s_at	"Human DNA sequence from clone RP11-234G16 on chromosome 10. Contains ESTs, STSs, GSSs and CpG islands. Contains a gene for two isoforms of a novel transcription factor similar to early B-cell factor (EBF)"	-	-	-	-
7.829055	0.169665	3.741219	0.221422	17	Down	9.29E-06	1.79E-05	NM_005613	204338_s_at	"Homo sapiens regulator of G-protein signalling 4 (RGS4), mRNA. /PROD=regulator of G-protein signaling 4 /FL=gb:BC000737.1 gb:NM_005613.2"	Hs.386726	5999	RGS4	1
9.018475	0.240175	4.937298	0.146106	16.93	Down	8.26E-08	2.43E-07	AI964053	231292_at	ESTs	Hs.567352	-	TXNRD1	12
3.753035	0.008965	7.833881	0.143468	16.92	Up	5.49E-08	1.67E-07	U36310	210007_s_at	"Human glycerol-3-phosphate dehydrogenase mRNA, nuclear gene encoding mitochondrial protein, complete cds. /PROD=glycerol-3-phosphate dehydrogenase /FL=gb:U36310.1"	Hs.148266	2820	GPD2	2
6.198885	0.007355	2.11876	0.004193	16.91	Down	5.10E-29	4.37E-26	AI479075	230193_at	ESTs	Hs.507125	144406	WDR66	12
6.090245	0.337615	2.011404	0.022812	16.9	Down	4.00E-15	4.12E-14	AA863031	229777_at	ESTs	Hs.242014	119467	TMEM12	10
6.505675	0.141315	2.429381	0.004281	16.87	Down	3.35E-21	1.49E-19	NM_022785	220271_x_at	"Homo sapiens hypothetical protein FLJ23588 (FLJ23588), mRNA. /PROD=hypothetical protein FLJ23588 /FL=gb:NM_022785.1"	Hs.368507	64800	FLJ23588	22
6.38506	0.29768	2.312089	0.048415	16.83	Down	3.08E-13	2.27E-12	AI911318	238250_at	ESTs	Hs.164267	8444	DYRK3	1
4.64311	0.29078	8.712354	0.111769	16.79	Up	3.72E-09	1.41E-08	AW779917	230003_at	ESTs	Hs.88156	-	-	12
8.406685	0.030015	4.337682	0.219986	16.78	Down	8.80E-06	1.70E-05	NM_021800	218976_at	"Homo sapiens J domain containing protein 1 (JDP1), mRNA. /PROD=J domain containing protein 1 /FL=gb:NM_021800.1 gb:AF176012.1"	Hs.260720	56521	DNAJC12	10
8.1129	0.09814	4.043969	0.068917	16.78	Down	4.22E-12	2.57E-11	H19843	221914_at	synapsin I /FL=gb:NM_006950.1	Hs.522632	7076	TIMP1	X
7.773115	1.092335	3.704649	0.02817	16.78	Down	4.70E-09	1.75E-08	AI082692	242009_at	ESTs	Hs.134662	6532	SLC6A4	17
6.624765	0.820725	2.558691	0.008328	16.75	Down	7.85E-11	3.93E-10	AW273851	240028_at	ESTs	Hs.98025	401024	FLJ44048	2
7.67492	0.11289	3.609859	0.140221	16.74	Down	4.52E-08	1.40E-07	NM_004711	204287_at	"Homo sapiens synaptogyrin 1 (SYNGR1), mRNA. /PROD=synaptogyrin 1 /FL=gb:NM_004711.1"	Hs.216226	9145	SYNGR1	22
6.333835	0.140535	2.269298	0.042664	16.73	Down	1.10E-14	1.04E-13	NM_001871	205509_at	"Homo sapiens carboxypeptidase B1 (tissue) (CPB1), mRNA. /PROD=pancreatic carboxypeptidase B1 precursor /FL=gb:NM_001871.1 gb:M81057.1"	Hs.477891	1360	CPB1	3
9.060595	0.206645	4.99637	0.290679	16.73	Down	0.000157075	2.35E-04	AI382146	202935_s_at	"SRY (sex determining region Y)-box 9 (campomelic dysplasia, autosomal sex-reversal) /FL=gb:NM_000346.1"	Hs.2316	6662	SOX9	17
7.187515	0.066315	3.127641	0.55855	16.68	Down	0.018420576	2.00E-02	NM_000826	205358_at	"Homo sapiens glutamate receptor, ionotropic, AMPA 2 (GRIA2), mRNA. /PROD=glutamate receptor precursor, flip isoform /FL=gb:NM_000826.1 gb:L20814.1"	Hs.32763	2891	GRIA2	4
9.03725	0.0742	4.97911	0.2008	16.66	Down	3.30E-06	7.02E-06	NM_020645	219557_s_at	"Homo sapiens chromosome 11 open reading frame 14 (C11ORF14), mRNA. /PROD=chromosome 11 open reading frame 14 /FL=gb:NM_020645.1"	Hs.523467	56675	NRIP3	11
8.930435	0.155005	12.988414	0.09596	16.66	Up	3.92E-10	1.76E-09	AF272036	221524_s_at	"Homo sapiens Rag D mRNA, complete cds. /PROD=Rag D /FL=gb:NM_021244.1 gb:AF272036.1 gb:BC003088.1"	Hs.485938	58528	RRAGD	6
6.367545	0.395855	2.310315	0.008866	16.65	Down	4.80E-15	4.89E-14	AW270168	233052_at	"Human DNA sequence from clone RP1-202I21 on chromosome 6p21.1-21.2. Contains a novel gene, the GLP1R gene for glucagon-like peptide 1 receptor, an RPS2 (40S ribosomal protein S2) pseudogene and the 3 end of the gene for a novel protein similar to dyn"	Hs.520106	-	DNAH8	6
10.65055	0.22885	6.593322	0.170352	16.65	Down	5.43E-07	1.36E-06	BE439987	202191_s_at	growth arrest-specific 7 /FL=gb:AB007854.1 gb:NM_005890.1	Hs.462214	8522	GAS7	17
9.61972	0.07368	5.563274	0.327265	16.64	Down	0.000456776	6.27E-04	AF010314	201340_s_at	"Homo sapiens Pig10 (PIG10) mRNA, complete cds. /PROD=Pig10 /FL=gb:AF059611.1 gb:AF010314.1 gb:NM_003633.1 gb:BC000418.1 gb:AF005381.1"	Hs.104925	8507	ENC1	5
6.64708	0.21976	2.590704	0.072963	16.64	Down	1.57E-11	8.73E-11	AI796222	240320_at	ESTs	Hs.556333	-	-	14
10.05195	0.01005	5.998227	0.144882	16.61	Down	6.75E-08	2.02E-07	AF027205	210715_s_at	"Homo sapiens Kunitz-type protease inhibitor (kop) mRNA, complete cds. /PROD=Kunitz-type protease inhibitor /FL=gb:AF027205.1"	Hs.31439	10653	SPINT2	19
5.804995	0.399745	9.858581	0.347411	16.61	Up	0.000807864	1.06E-03	BG112263	226834_at	ESTs	Hs.504187	79827	ASAM	11
6.263355	0.327785	2.210844	0.011528	16.59	Down	5.47E-16	6.91E-15	AA904448	240729_at	ESTs	Hs.147128	131831	C3orf44	3
12.19575	0.01305	8.143266	0.211672	16.59	Down	6.01E-06	1.21E-05	U56725	211538_s_at	"Human heat shock protein mRNA, complete cds. /PROD=heat shock protein /FL=gb:U56725.1"	-	-	-	-
6.28931	0.33464	10.341545	0.186695	16.59	Up	1.77E-06	3.97E-06	AI860012	238756_at	ESTs	Hs.547389	-	-	12
7.517855	0.188395	3.466496	0.041424	16.58	Down	1.45E-14	1.34E-13	AI479899	231297_at	hypothetical protein FLJ10297	Hs.465554	84444	DOT1L	19
6.12292	0.3068	2.072593	0.003414	16.57	Down	1.13E-16	1.66E-15	AW237462	228262_at	ESTs	Hs.127951	256714	RP11-393H10.2	X
7.30336	0.0881	3.254384	0.072676	16.55	Down	8.92E-12	5.18E-11	BC022079	1555141_a_at	"Homo sapiens, clone MGC:33403 IMAGE:4823090, mRNA, complete cds. /PROD=Unknown (protein for MGC:33403) /FL=gb:BC022079.1"	Hs.445192	150159	LOC150159	4
7.17197	0.61402	3.123846	0.022202	16.54	Down	3.31E-12	2.04E-11	AW772056	214347_s_at	dopa decarboxylase (aromatic L-amino acid decarboxylase)	Hs.359698	1644	DDC	7
6.497915	0.090605	2.451329	0.022088	16.53	Down	1.84E-18	3.98E-17	NM_002930	206984_s_at	"Homo sapiens Ric (Drosophila)-like, expressed in neurons (RIN), mRNA. /PROD=Ric (Drosophila)-like, expressed in neurons /FL=gb:U78164.1 gb:U71204.1 gb:NM_002930.1"	Hs.464985	6014	RIT2	18
10.4326	0.3442	6.387566	0.447539	16.51	Down	0.005205441	6.09E-03	NM_002964	202917_s_at	"Homo sapiens S100 calcium-binding protein A8 (calgranulin A) (S100A8), mRNA. /PROD=S100 calcium-binding protein A8 /FL=gb:NM_002964.2"	Hs.416073	6279	S100A8	1
4.35331	0.369	8.398066	0.307115	16.5	Up	0.000285638	4.07E-04	NM_006981	207978_s_at	"Homo sapiens nuclear receptor subfamily 4, group A, member 3 (NR4A3), mRNA. /PROD=nuclear receptor subfamily 4, group A, member 3 /FL=gb:D78579.1 gb:NM_006981.1"	Hs.279522	8013	NR4A3	9
4.826815	0.178945	8.871414	0.20177	16.5	Up	3.77E-06	7.89E-06	AV713913	235197_s_at	ESTs	Hs.226780	28962	OSTM1	6
6.25789	0.14994	10.301456	0.108399	16.49	Up	1.95E-09	7.74E-09	AV734843	233085_s_at	hypothetical protein FLJ22833	Hs.118183	64859	OBFC2A	2
4.056335	0.204305	8.099339	0.37436	16.48	Up	0.001434833	1.82E-03	U94357	215695_s_at	"Homo sapiens glycogenin-2 delta (glycogenin-2) mRNA, partial cds. /PROD=glycogenin-2 delta"	Hs.567381	8908	GYG2	X
8.437615	0.081345	4.394629	0.058258	16.48	Down	4.61E-13	3.29E-12	AI352424	232680_at	"Human DNA sequence from clone RP1-309H15 on chromosome 6p22.1-22.3 Contains a gene similar to HDGF (hepatoma-derived growth factor (high-mobility group protein 1-like)), ESTs, STSs, GSSs and a CpG Island"	Hs.97124	154150	HDGFL1	6
6.93817	0.3313	2.895676	0.011985	16.48	Down	6.84E-16	8.39E-15	AW072102	230698_at	Homo sapiens mRNA; cDNA DKFZp434H205 (from clone DKFZp434H205)	Hs.333274	83698	CALN1	7
6.534535	0.244245	2.492491	0.018947	16.47	Down	9.41E-17	1.39E-15	AB023144	213609_s_at	"Homo sapiens mRNA for KIAA0927 protein, partial cds. /PROD=KIAA0927 protein"	Hs.194766	23544	SEZ6L	22
6.71735	0.02002	2.67625	0.017321	16.46	Down	2.13E-20	7.60E-19	H71135	214261_s_at	alcohol dehydrogenase 6 (class V)	Hs.518892	130	ADH6	4
7.89183	0.29258	3.851414	0.174219	16.45	Down	7.94E-07	1.92E-06	AY009106	223691_at	"Homo sapiens PRTD-NY2 mRNA, complete cds. /PROD=PRTD-NY2 /FL=gb:AY009106.1"	Hs.120021	26166	RGS22	8
6.685665	0.014465	2.648396	0.039251	16.42	Down	1.76E-15	1.98E-14	AI371744	233143_at	"Human DNA sequence from clone RP3-477O4 on chromosome 20. Contains ESTs, STSs, GSSs, and three putative CpG islands. Contains the gene for a novel protein similar to otoferlin and dysferlin, the gene for CGI-54, an RPL36 (60S ribosomal protein L36) p"	Hs.158680	140873	C20orf173	20
7.89226	0.08367	3.855093	0.213936	16.42	Down	7.12E-06	1.41E-05	L05096	210115_at	"Homo sapiens ribosomal protein L39 mRNA, complete cds. /PROD=ribosomal protein L39 /FL=gb:L05096.1"	Hs.478582	116832	RPL39L	3
2.47535	0.06253	6.509156	0.274496	16.38	Up	9.53E-05	1.49E-04	BF592034	227242_s_at	"Human DNA sequence from clone RP11-234G16 on chromosome 10. Contains ESTs, STSs, GSSs and CpG islands. Contains a gene for two isoforms of a novel transcription factor similar to early B-cell factor (EBF)"	Hs.205433	253738	EBF3	10
4.42838	0.49529	8.461741	0.237017	16.37	Up	2.75E-05	4.77E-05	AF039686	223620_at	"Homo sapiens G-protein coupled receptor GPR34 (GPR34) mRNA, complete cds. /PROD=G-protein coupled receptor GPR34 /FL=gb:NM_005300.1 gb:AF039686.1"	Hs.495989	2857	GPR34	X
5.92325	0.41847	9.95657	0.090193	16.37	Up	6.33E-10	2.76E-09	AW138767	227180_at	hypothetical protein FLJ23563	Hs.274256	79993	ELOVL7	5
6.5605	0.175	2.527616	0.048463	16.37	Down	8.24E-14	6.69E-13	AF368276	1554258_a_at	"Homo sapiens beta cysteine string protein mRNA, complete cds. /PROD=beta cysteine string protein /FL=gb:BC016742.1 gb:AF368276.1"	Hs.491885	85479	DNAJC5B	8
6.5467	0.1521	2.514083	0.026308	16.37	Down	5.99E-17	9.33E-16	AI810124	243143_at	ESTs	Hs.369829	118670	FAM24A	10
7.259475	0.053435	3.226892	0.106122	16.37	Down	1.36E-09	5.57E-09	AB032981	221868_at	"Homo sapiens mRNA for KIAA1155 protein, partial cds. /PROD=KIAA1155 protein"	Hs.416735	400961	KIAA1155	2
8.227295	0.190355	12.258786	0.207847	16.35	Up	5.47E-06	1.11E-05	AL138717	221523_s_at	"Human DNA sequence from clone RP11-11D8 on chromosome 6 Contains the 5 end of the gene for a yeast ubiquitin conjugating enzyme UBC6 homolog, the gene for a possible GTP binding protein, a NACA (nascent-polypeptide-associated complex alpha polype..."	-	-	-	-
6.538885	0.233775	2.509865	0.092332	16.33	Down	3.37E-10	1.53E-09	NM_016369	221132_at	"Homo sapiens claudin 18 (CLDN18), mRNA. /PROD=claudin 18 /FL=gb:NM_016369.1 gb:AF221069.1"	Hs.240182	51208	CLDN18	3
7.3688	0.11612	3.340855	0.075942	16.31	Down	1.85E-11	1.02E-10	AA766126	244385_at	ESTs	Hs.157106	23081	JMJD2C	9
6.96949	0.06534	2.943606	0.031705	16.29	Down	1.28E-16	1.84E-15	AI138282	240809_at	ESTs	Hs.143833	150142	C21orf121	21
9.360615	0.199475	5.335376	0.462256	16.28	Down	0.006528328	7.52E-03	NM_000715	205654_at	"Homo sapiens complement component 4-binding protein, alpha (C4BPA), mRNA. /PROD=complement component 4-binding protein, alpha /FL=gb:NM_000715.1 gb:M31452.1"	Hs.1012	722	C4BPA	1
7.45103	0.18014	3.426557	0.070724	16.27	Down	9.58E-12	5.54E-11	NM_003240	206012_at	"Homo sapiens endometrial bleeding associated factor (left-right determination, factor A; transforming growth factor beta superfamily) (EBAF), mRNA. /PROD=transforming growth factor, beta 4 /FL=gb:U81523.1 gb:NM_003240.1 gb:AF081513.1"	Hs.520187	7044	LEFTY2	1
6.11628	0.20722	2.092546	0.003817	16.27	Down	5.97E-19	1.49E-17	NM_012451	206719_at	"Homo sapiens synaptogyrin 4 (SYNGR4), mRNA. /PROD=synaptogyrin 4 /FL=gb:NM_012451.1"	Hs.408333	23546	SYNGR4	19
3.681815	0.092075	7.705502	0.134748	16.26	Up	3.08E-08	9.80E-08	NM_005593	207424_at	"Homo sapiens myogenic factor 5 (MYF5), mRNA. /PROD=myogenic factor 5 /FL=gb:NM_005593.1"	Hs.178023	4617	MYF5	12
6.84846	0.0435	2.824922	0.061824	16.26	Down	9.98E-13	6.72E-12	AA772920	242344_at	ESTs	Hs.303527	2561	GABRB2	5
7.157725	0.013535	3.134976	0.092949	16.25	Down	2.39E-10	1.11E-09	AA911235	213380_x_at	macrophage stimulating 1 (hepatocyte growth factor-like)	Hs.475654	11223	MSTP9	1
11.6249	0.0554	7.602375	0.110702	16.25	Down	2.44E-09	9.58E-09	N36759	225812_at	ESTs	Hs.556724	619208	LOC619208	6
6.57871	0.08427	2.557496	0.048638	16.24	Down	4.48E-14	3.79E-13	AW157571	238600_at	"ESTs, Weakly similar to T00331 hypothetical protein KIAA0555 (H.sapiens)"	Hs.479066	152789	MARLIN1	4
6.926605	0.046985	2.907379	0.05281	16.21	Down	1.19E-13	9.47E-13	NM_007031	207020_at	"Homo sapiens heat shock transcription factor 2 binding protein (HSF2BP), mRNA. /PROD=heat shock transcription factor 2 bindingprotein /FL=gb:NM_007031.1 gb:AB007131.1 gb:BC000153.2"	Hs.406157	11077	HSF2BP	21
6.43744	0.02787	2.419279	0.011369	16.2	Down	9.04E-23	6.34E-21	AI219834	230981_at	ESTs	Hs.444355	347732	CATSPER3	5
6.42935	0.1342	2.411605	0.066756	16.2	Down	3.76E-12	2.31E-11	NM_145273	1552509_a_at	"Homo sapiens similar to CMRF35 antigen precursor (CMRF-35) (LOC146894), mRNA. /FL=gb:BC025395.1 gb:NM_145273.1"	Hs.147313	146894	CD300LG	17
6.43979	0.01147	2.422952	0.007237	16.19	Down	1.26E-25	3.04E-23	AI125183	239506_s_at	ESTs	Hs.420716	151300	LOC151300	2
6.899575	0.027635	2.882754	0.052495	16.19	Down	1.06E-13	8.49E-13	NM_022357	220179_at	"Homo sapiens putative metallopeptidase (family M19) (LOC64180), mRNA. /PROD=putative metallopeptidase (family M19) /FL=gb:NM_022357.1"	Hs.302028	64180	DPEP3	16
8.106985	0.256495	12.122929	0.069499	16.18	Up	1.26E-11	7.12E-11	AF285109	223362_s_at	"Homo sapiens septin 3 isoform B mRNA, complete cds. /PROD=septin 3 isoform B /FL=gb:NM_019106.1 gb:AF285109.1"	Hs.120483	55964	3-Sep	22
9.229415	0.104475	5.215436	0.284719	16.16	Down	0.000142512	2.15E-04	NM_024812	218899_s_at	"Homo sapiens hypothetical protein FLJ12015 (FLJ12015), mRNA. /PROD=hypothetical protein FLJ12015 /FL=gb:NM_024812.1"	Hs.533446	79870	BAALC	8
6.19644	0.14215	2.184132	0.07913	16.14	Down	3.62E-11	1.91E-10	AW418619	230288_at	ESTs	Hs.508616	-	FGF14	13
7.51659	0.15846	3.504871	0.041284	16.13	Down	1.08E-14	1.03E-13	AW136060	239805_at	ESTs	Hs.102307	9058	SLC13A2	17
6.587005	0.184115	2.575386	0.021146	16.13	Down	2.37E-17	3.98E-16	D26480	210452_x_at	"Human mRNA for leukotriene B4 omega-hydroxylase, complete cds. /PROD=leukotriene B4 omega-hydroxylase /FL=gb:D26480.1 gb:NM_001082.3 gb:U02388.2"	Hs.558423	8529	CYP4F2	19
7.784805	0.143455	3.775649	0.583377	16.1	Down	0.024471497	2.63E-02	NM_000187	205221_at	"Homo sapiens homogentisate 1,2-dioxygenase (homogentisate oxidase) (HGD), mRNA. /PROD=homogentisate 1,2-dioxygenase /FL=gb:U63008.1 gb:AF045167.1 gb:NM_000187.1"	Hs.368254	3081	HGD	3
6.85963	0.20785	2.854574	0.049796	16.06	Down	1.75E-13	1.34E-12	AI968839	214015_at	"Nck, Ash and phospholipase C binding protein"	Hs.514132	30837	SOCS7	17
7.132575	0.012385	3.128334	0.100184	16.05	Down	6.87E-10	2.98E-09	AL533416	225482_at	axonal transport of synaptic vesicles	Hs.516802	-	KIF1A	2
9.24987	0.05841	5.24851	0.390979	16.02	Down	0.002134467	2.65E-03	Z92546	227480_at	"Human DNA sequence from clone CTA-65A6 on chromosome 22q11-12 Contains the 3 part of the gene for the ortholog of rat CAIN (KIAA0330), the gene for a novel Sushi domain (SCR repeat) containing protein similar to Mucins, ESTs, an STS, GSSs and two..."	-	56241	-	-
6.268085	0.064945	2.267054	0.005386	16.01	Down	1.41E-24	1.90E-22	AA017721	214046_at	Homo sapiens mRNA; cDNA DKFZp564N1662 (from clone DKFZp564N1662)	Hs.49117	-	-	6
7.06853	0.03549	3.068113	0.061979	16	Down	1.10E-12	7.38E-12	AI381496	239916_at	"ESTs, Weakly similar to T20593 hypothetical protein F08G12.2 - Caenorhabditis elegans (C.elegans)"	Hs.232270	146845	WDR16	17
7.052235	0.322965	3.052276	0.127287	16	Down	2.41E-08	7.81E-08	R52665	235221_at	"ESTs, Weakly similar to CERB_HUMAN CEREBELLIN PRECURSOR (H.sapiens)"	Hs.385770	-	-	2
9.49803	0.03956	5.498832	0.138242	15.99	Down	4.47E-08	1.38E-07	NM_018956	220050_at	"Homo sapiens chromosome 9 open reading frame 9 (C9ORF9), mRNA. /PROD=chromosome 9 open reading frame 9 /FL=gb:NM_018956.1"	Hs.62595	11092	C9orf9	9
8.36455	0.02409	4.369534	0.106008	15.94	Down	1.49E-09	6.07E-09	BF062262	228061_at	"Homo sapiens cDNA: FLJ23031 fis, clone LNG01932"	Hs.232296	90693	LOC90693	7
11.34545	0.13795	7.352264	0.297981	15.92	Down	0.000229546	3.32E-04	NM_013410	204348_s_at	"Homo sapiens adenylate kinase 3 (AK3), nuclear gene encoding mitochondrial protein, mRNA. /PROD=adenylate kinase 3 /FL=gb:NM_013410.1"	Hs.10862	205	AK3L1	1
6.367155	0.020445	2.37458	0.035203	15.92	Down	4.60E-16	5.88E-15	NM_006539	206384_at	"Homo sapiens calcium channel, voltage-dependent, gamma subunit 3 (CACNG3), mRNA. /PROD=calcium channel, voltage-dependent, gammasubunit 3 /FL=gb:AF100346.1 gb:AF134640.1 gb:NM_006539.1"	Hs.7235	10368	CACNG3	16
5.9864	0.16063	1.996341	0.010558	15.89	Down	1.57E-19	4.60E-18	AI565067	226248_s_at	KIAA1324 protein	Hs.262811	57535	KIAA1324	1
6.455185	0.116255	2.465879	0.006261	15.88	Down	8.69E-22	4.82E-20	BE044562	242925_at	"ESTs, Weakly similar to KIAA1214 protein (H.sapiens)"	Hs.529656	378925	RNF148	7
8.14602	0.01269	4.160874	0.120883	15.84	Down	8.45E-09	3.00E-08	AA608820	209982_s_at	KIAA0921 protein /FL=gb:AB035266.1	Hs.372938	9379	NRXN2	11
6.557975	0.019825	2.575013	0.017352	15.81	Down	2.67E-20	9.26E-19	AA437213	240893_at	ESTs	Hs.569153	-	-	12
5.95952	0.2997	1.977874	0.030249	15.8	Down	9.09E-15	8.74E-14	AF282250	223885_at	"Homo sapiens calneuron 1 (CALN1) mRNA, complete cds. /PROD=calneuron 1 /FL=gb:AF282250.1"	Hs.333274	83698	CALN1	7
5.8032	0.62018	9.784061	0.277673	15.79	Up	0.000155406	2.33E-04	R94644	215646_s_at	"Homo sapiens versican Vint isoform, mRNA, partial cds"	Hs.443681	1462	CSPG2	5
7.749105	0.126335	3.768473	0.116695	15.79	Down	5.91E-09	2.16E-08	AW081561	244547_at	"ESTs, Moderately similar to ALU5_HUMAN ALU SUBFAMILY SC SEQUENCE CONTAMINATION WARNING ENTRY (H.sapiens)"	Hs.351173	124923	FLJ25006	17
7.872835	0.047525	3.892632	0.415554	15.78	Down	0.003438644	4.13E-03	BE218152	228979_at	"Homo sapiens cDNA: FLJ23494 fis, clone LNG01885"	Hs.509165	253970	LOC253970	14
7.084245	0.324255	3.111344	0.020627	15.7	Down	2.60E-15	2.80E-14	R52825	230547_at	ESTs	Hs.576624	-	-	10
3.14376	0.02042	7.115283	0.235937	15.69	Up	2.41E-05	4.24E-05	AW026243	238091_at	ESTs	Hs.444128	9501	RPH3AL	17
6.33516	0.31642	2.364365	0.13617	15.68	Down	5.77E-08	1.75E-07	NM_020387	218186_at	"Homo sapiens CATX-8 protein (CATX-8), mRNA. /PROD=CATX-8 protein /FL=gb:AF083124.1 gb:NM_020387.1"	Hs.491308	57111	RAB25	1
7.249685	0.070275	3.279251	0.065575	15.68	Down	2.81E-12	1.75E-11	AI650382	230249_at	"Sam68-like phosphotyrosine protein, T-STAR"	Hs.444558	10656	KHDRBS3	8
3.343885	0.237915	7.311321	0.200517	15.64	Up	4.54E-06	9.33E-06	AA741307	228531_at	hypothetical protein FLJ20073	Hs.65641	54809	SAMD9	7
4.42045	0.25159	8.387273	0.221181	15.64	Up	1.33E-05	2.46E-05	N79004	228347_at	ESTs	Hs.54416	6495	SIX1	14
8.836105	0.270045	4.870048	0.432434	15.63	Down	0.004690389	5.53E-03	NM_003832	205048_s_at	"Homo sapiens phosphoserine phosphatase-like (PSPHL), mRNA. /PROD=L-3-phosphoserine phosphatase homolog /FL=gb:NM_003832.1"	-	-	-	-
7.069555	0.286995	3.104249	0.049862	15.62	Down	5.17E-13	3.67E-12	AI650524	237205_at	ESTs	Hs.412138	440184	MGC88374	14
8.461615	0.232145	4.500209	0.169972	15.58	Down	7.05E-07	1.72E-06	NM_001678	204311_at	"Homo sapiens ATPase, Na+K+ transporting, beta 2 polypeptide (ATP1B2), mRNA. /PROD=ATPase, Na+K+ transporting, beta 2 polypeptide /FL=gb:M81181.1 gb:NM_001678.1 gb:U45945.1"	Hs.78854	482	ATP1B2	17
9.80464	0.1527	5.845431	0.125042	15.55	Down	1.57E-08	5.28E-08	NM_003039	204430_s_at	"Homo sapiens solute carrier family 2 (facilitated glucose transporter), member 5 (SLC2A5), mRNA. /PROD=solute carrier family 2 (facilitated glucosetransporter), member 5 /FL=gb:NM_003039.1 gb:BC001820.1 gb:M55531.1 gb:BC001692.1"	Hs.530003	6518	SLC2A5	1
9.222215	0.372295	13.180857	0.145163	15.55	Up	1.43E-07	4.00E-07	AA195244	212586_at	type 1 tumor necrosis factor receptor shedding aminopeptidase regulator	Hs.440961	831	CAST	5
11.48095	0.03175	7.523595	0.120179	15.53	Down	8.62E-09	3.06E-08	NM_000666	202740_at	"Homo sapiens aminoacylase 1 (ACY1), mRNA. /PROD=aminoacylase 1 /FL=gb:L07548.1 gb:BC000545.1 gb:BC003023.1 gb:D14524.1 gb:D16307.1 gb:NM_000666.1"	Hs.334707	95	ACY1	3
7.335175	0.027425	3.378058	0.11261	15.53	Down	3.72E-09	1.41E-08	AI015954	230789_at	ESTs	Hs.43834	140883	SUHW2	22
6.358845	0.012485	2.403489	0.016425	15.51	Down	1.29E-20	4.98E-19	NM_173604	1553614_a_at	"Homo sapiens hypothetical protein FLJ25694 (FLJ25694), mRNA. /FL=gb:NM_173604.1"	-	283492	-	-
6.74741	0.18117	10.702571	0.153617	15.51	Up	2.06E-07	5.61E-07	AF131840	226075_at	Homo sapiens clone 24921 mRNA sequence.	Hs.8261	80176	SPSB1	1
9.25874	0.19415	5.303689	0.067171	15.51	Down	6.85E-12	4.04E-11	AF133425	209114_at	"Homo sapiens tetraspanin TM4-C mRNA, complete cds. /PROD=tetraspanin TM4-C /FL=gb:AF065388.1 gb:AF133425.1 gb:AF054838.1 gb:NM_005727.1"	Hs.38972	10103	TSPAN1	1
6.204555	0.170105	2.250014	0.006611	15.5	Down	9.60E-20	2.94E-18	AL137725	232165_at	Homo sapiens mRNA; cDNA DKFZp434G0719 (from clone DKFZp434G0719); partial cds. /PROD=hypothetical protein	Hs.200412	83481	EPPK1	8
6.600075	0.067765	2.645721	0.035505	15.5	Down	7.58E-16	9.24E-15	AL137725	232164_s_at	Homo sapiens mRNA; cDNA DKFZp434G0719 (from clone DKFZp434G0719); partial cds. /PROD=hypothetical protein	Hs.200412	83481	EPPK1	8
6.60072	0.27447	2.64674	0.013175	15.5	Down	1.17E-16	1.70E-15	AW157535	214120_at	ret finger protein-like 1 antisense	Hs.167750	-	RFPL1	22
8.27187	0.83838	4.319303	0.275868	15.48	Down	0.000191365	2.82E-04	X51887	217378_x_at	Human V108 gene encoding an immunoglobulin kappa orphon	-	28862	-	-
6.450645	0.110245	2.498508	0.007707	15.48	Down	1.20E-21	6.38E-20	AI392627	244460_at	ESTs	Hs.98377	338661	PMP22CD	11
6.34025	0.34195	2.392588	0.008843	15.43	Down	1.02E-15	1.21E-14	AB026156	233320_at	"Homo sapiens mRNA for TCAM-1, partial cds. /PROD=TCAM-1"	Hs.514404	146771	TCAM1	17
10.70035	0.20785	6.754489	0.178911	15.41	Down	1.31E-06	3.01E-06	AK026487	234192_s_at	"Homo sapiens cDNA: FLJ22834 fis, clone KAIA4314."	Hs.522255	80318	GKAP1	9
7.33312	0.30915	3.387303	0.049274	15.41	Down	6.58E-13	4.57E-12	BF956762	235077_at	"ESTs, Moderately similar to ALU8_HUMAN ALU SUBFAMILY SX SEQUENCE CONTAMINATION WARNING ENTRY (H.sapiens)"	Hs.568182	55384	MEG3	14
6.17463	0.5775	2.229239	0.005833	15.41	Down	1.00E-12	6.77E-12	NM_000896	206515_at	"Homo sapiens cytochrome P450, subfamily IVF, polypeptide 3 (leukotriene B4 omega hydroxylase) (CYP4F3), mRNA. /PROD=cytochrome P450, subfamily IVF, polypeptide 3 /FL=gb:AB002454.1 gb:D12620.1 gb:NM_000896.1"	Hs.106242	4051	CYP4F3	19
6.769075	0.355075	2.824126	0.01264	15.4	Down	2.45E-15	2.67E-14	AI499833	239877_at	ESTs	Hs.528673	-	MTMR9	8
2.89133	0.16579	6.834245	0.439018	15.38	Up	0.005340051	6.22E-03	NM_020297	208562_s_at	"Homo sapiens ATP-binding cassette, sub-family C (CFTRMRP), member 9 (ABCC9), transcript variant SUR2B, mRNA. /PROD=ATP-binding cassette, sub-family C, member 9,isoform SUR2B /FL=gb:NM_020297.1"	Hs.446050	10060	ABCC9	12
4.035875	0.332265	7.974664	0.129603	15.34	Up	3.71E-08	1.16E-07	BF207870	241925_x_at	ESTs	Hs.88156	-	-	12
8.261655	0.216045	4.324344	0.235042	15.32	Down	2.66E-05	4.64E-05	AI298393	1556047_s_at	Homo sapiens full length insert cDNA clone YW32H04	Hs.8453	57692	MAGEE1	X
5.08208	0.04415	9.019176	0.246787	15.32	Up	4.20E-05	7.06E-05	BF726934	236144_at	"ESTs, Weakly similar to JC5256 adipocyte transcription factor, AEBP1 (H.sapiens)"	Hs.307574	119587	CPXM2	10
4.68214	0.16639	8.61825	0.256675	15.31	Up	6.39E-05	1.03E-04	AA425633	213600_at	KIAA0545 protein	-	-	-	-
7.05085	0.13375	3.114777	0.030575	15.31	Down	2.91E-16	3.81E-15	AI990484	239998_at	ESTs	Hs.131287	282966	C10orf53	10
6.6774	0.0224	2.74379	0.118899	15.28	Down	8.09E-09	2.88E-08	BF108423	236937_at	ESTs	Hs.269263	23355	KIAA0804	3
8.36885	0.29007	4.436377	0.308629	15.27	Down	0.000373368	5.21E-04	AA885360	229352_at	ESTs	Hs.128105	-	NOX5	15
7.77599	0.04417	3.845011	0.319061	15.25	Down	0.000480552	6.56E-04	N50083	229110_at	"CCAATenhancer binding protein (CEBP), delta"	Hs.356239	-	-	9
10.507675	0.524325	6.576874	0.567198	15.25	Down	0.023992053	2.58E-02	AW276646	213936_x_at	N-acylsphingosine amidohydrolase (acid ceramidase)-like	Hs.512690	6439	SFTPB	2
7.022475	0.224775	3.092776	0.03774	15.24	Down	1.44E-14	1.33E-13	NM_004789	206140_at	"Homo sapiens LIM homeobox protein 2 (LHX2), mRNA. /PROD=LIM homeobox protein 2 /FL=gb:NM_004789.1 gb:AF124735.1"	Hs.567393	9355	LHX2	9
9.05327	0.20633	5.123991	0.431603	15.23	Down	0.004898165	5.75E-03	U26662	213479_at	"Human neuronal pentraxin II (NPTX2) mRNA, partial cds. /PROD=neuronal pentraxin II"	Hs.3281	4885	NPTX2	7
5.16895	0.24549	9.096215	0.236317	15.21	Up	2.93E-05	5.06E-05	AF073890	210042_s_at	"Homo sapiens cathepsin X precursor, mRNA, complete cds. /PROD=cathepsin X precursor /FL=gb:AF136273.1 gb:NM_001336.1 gb:AF032906.1 gb:AF073890.1"	Hs.252549	1522	CTSZ	20
5.94398	0.45119	2.017003	0.003411	15.21	Down	3.50E-14	3.03E-13	AL110281	217250_s_at	Homo sapiens mRNA; cDNA DKFZp434K213 (from clone DKFZp434K213).	Hs.522898	26038	CHD5	1
8.368605	0.012105	4.442794	0.38984	15.2	Down	0.002402034	2.95E-03	S67238	201496_x_at	"smooth muscle myosin heavy chain isoform SM2 (human, umbilical cord, fetal aorta, mRNA Partial, 1078 nt). /PROD=smooth muscle myosin heavy chain isoform SM2 /FL=gb:NM_022844.1"	Hs.460109	4629	MYH11	16
5.61469	0.55421	9.539469	0.27391	15.19	Up	0.000149456	2.25E-04	D32039	211571_s_at	"Human pgH3 mRNA for proteoglycan PG-M(V3), complete cds. /PROD=proteoglycan PG-M(V3) /FL=gb:D32039.1"	Hs.443681	1462	CSPG2	5
9.368685	0.021335	5.446455	0.216544	15.16	Down	1.10E-05	2.09E-05	NM_022912	204365_s_at	"Homo sapiens hypothetical protein FLJ13110 (FLJ13110), mRNA. /PROD=hypothetical protein FLJ13110 /FL=gb:NM_022912.1"	Hs.368884	65055	REEP1	2
6.97638	0.19709	3.055476	0.041613	15.15	Down	2.70E-14	2.35E-13	BC030578	1554309_at	"Homo sapiens, Similar to eukaryotic translation initiation factor 4 gamma, 3, clone MGC:26048 IMAGE:4836870, mRNA, complete cds. /PROD=Similar to eukaryotic translation initiationfactor 4 gamma, 3 /FL=gb:BC030578.1"	Hs.467084	8672	EIF4G3	1
7.500135	0.097475	3.581866	0.0378	15.12	Down	2.55E-15	2.75E-14	AF279774	216963_s_at	Homo sapiens clone N4 NTera2D1 teratocarcinoma mRNA.	-	2596	-	-
2.52727	0.28561	6.443477	0.425844	15.1	Up	0.004616322	5.45E-03	NM_005929	220043_s_at	"Homo sapiens antigen p97 (melanoma associated) identified by monoclonal antibodies 133.2 and 96.5 (MFI2), mRNA. /PROD=melanoma-associated antigen p97 precursor /FL=gb:NM_005929.2"	Hs.184727	4241	MFI2	3
6.49818	0.13872	2.582096	0.021733	15.1	Down	9.37E-18	1.73E-16	NM_000936	205912_at	"Homo sapiens pancreatic lipase (PNLIP), mRNA. /PROD=pancreatic lipase /FL=gb:J05125.1 gb:NM_000936.1 gb:M93285.1"	Hs.501135	5406	PNLIP	10
7.11302	0.2381	3.199556	0.030737	15.07	Down	3.03E-15	3.21E-14	BF513715	239118_at	ESTs	Hs.248139	3737	KCNA2	1
7.41854	0.24741	3.506249	0.088049	15.06	Down	2.93E-10	1.34E-09	U62733	210069_at	"Human carnitine palmitoyltransferase I mRNA, nuclear gene encoding mitochondrial protein, complete cds. /PROD=carnitine palmitoyltransferase I /FL=gb:U62733.1 gb:D87812.1"	Hs.439777	1375	CHKB	22
10.68735	0.50905	6.77709	0.134723	15.04	Down	1.06E-07	3.04E-07	AW511222	241879_at	"ESTs, Moderately similar to ALU2_HUMAN ALU SUBFAMILY SB SEQUENCE CONTAMINATION WARNING ENTRY (H.sapiens)"	Hs.557980	-	-	3
8.74283	0.2803	12.651993	0.084232	15.02	Up	2.03E-10	9.47E-10	BF670447	212119_at	"phosphatidylinositol glycan, class F"	Hs.584872	23433	RHOQ	2
7.556555	0.194935	3.649284	0.011198	15	Down	1.94E-18	4.17E-17	NM_014954	205230_at	"Homo sapiens KIAA0985 protein (KIAA0985), mRNA. /PROD=KIAA0985 protein /FL=gb:AB023202.1 gb:NM_014954.1"	Hs.21239	22895	RPH3A	12
6.389485	0.076815	2.483467	0.023908	14.99	Down	5.89E-18	1.16E-16	BC021188	1555235_s_at	"Homo sapiens, clone MGC:34025 IMAGE:4828588, mRNA, complete cds. /PROD=Unknown (protein for MGC:34025) /FL=gb:BC021188.1"	Hs.254808	401067	IQCF3	3
7.393085	0.041935	3.487503	0.427588	14.99	Down	0.004753718	5.60E-03	BE219628	236538_at	ESTs	Hs.32763	2891	GRIA2	4
6.570345	0.095075	2.664821	0.053431	14.99	Down	2.47E-13	1.85E-12	BC029135	1558324_a_at	"Homo sapiens, clone IMAGE:5189562, mRNA."	Hs.292788	-	-	10
7.255795	0.066455	3.351147	0.183907	14.98	Down	1.88E-06	4.19E-06	BC006454	211067_s_at	"Homo sapiens, growth arrest-specific 7, clone MGC:1348, mRNA, complete cds. /PROD=growth arrest-specific 7 /FL=gb:BC006454.1"	Hs.462214	8522	GAS7	17
9.55019	0.04276	5.646025	0.159567	14.97	Down	3.51E-07	9.07E-07	AI601101	225667_s_at	"Homo sapiens cDNA: FLJ21410 fis, clone COL03938"	Hs.260855	151354	FAM84A	2
6.50413	0.12822	2.600874	0.012279	14.96	Down	6.26E-20	2.01E-18	H12055	240869_at	ESTs	Hs.535534	-	-	1
11.74305	0.02945	7.840385	0.349002	14.96	Down	0.001076572	1.39E-03	AB059408	211597_s_at	"Homo sapiens mRNA, complete cds, clone:SMAP31-12. /FL=gb:AB059408.1"	Hs.121443	84525	HOP	4
4.754675	0.223415	8.656774	0.140822	14.95	Up	9.01E-08	2.63E-07	NM_000259	204527_at	"Homo sapiens myosin VA (heavy polypeptide 12, myoxin) (MYO5A), mRNA. /PROD=myosin VA (heavy polypeptide 12, myoxin) /FL=gb:U90942.1 gb:NM_000259.1"	Hs.21213	4644	MYO5A	15
7.980915	0.059005	4.080849	0.189412	14.93	Down	2.67E-06	5.78E-06	NM_003462	205186_at	"Homo sapiens dynein, axonemal, light intermediate polypeptide (P28), mRNA. /PROD=axonemal dynein light chain /FL=gb:AF006386.1 gb:NM_003462.2"	Hs.406050	7802	DNALI1	1
5.852485	0.100575	1.953912	0.069292	14.91	Down	8.18E-12	4.77E-11	N63401	239575_at	ESTs	Hs.12449	93377	TMEM10	10
5.926385	0.220855	9.824092	0.32313	14.9	Up	0.000588342	7.94E-04	AI832249	87100_at	"Cluster Incl. AI832249:td14g10.x1 Homo sapiens cDNA, 3  end /clone=IMAGE-2075682 /clone_end=3  /gb=AI832249 /gi=5452920 /ug=Hs.211522 /len=545"	Hs.122337	11057	ABHD2	15
10.2812	0.046	6.3842	0.198967	14.9	Down	4.68E-06	9.60E-06	AL582836	212094_at	KIAA1051 protein	Hs.147492	23089	PEG10	7
9.612595	0.104655	5.715681	0.181974	14.9	Down	1.72E-06	3.88E-06	NM_001470	203146_s_at	"Homo sapiens gamma-aminobutyric acid (GABA) B receptor, 1 (GABBR1), transcript variant 1, mRNA. /PROD=gamma-aminobutyric acid (GABA) B receptor 1,isoform a precursor /FL=gb:AF099148.1 gb:AF301005.1 gb:NM_001470.1"	Hs.167017	2550	GABBR1	6
8.496715	0.077475	4.602859	0.461134	14.87	Down	0.007869035	8.96E-03	NM_018245	219277_s_at	"Homo sapiens hypothetical protein FLJ10851 (FLJ10851), mRNA. /PROD=hypothetical protein FLJ10851 /FL=gb:NM_018245.1"	Hs.17860	55753	OGDHL	10
8.37585	0.27668	4.48538	0.24944	14.83	Down	5.64E-05	9.24E-05	BG260087	226374_at	ESTs	Hs.473417	1525	CXADR	21
7.21181	0.07019	3.323526	0.094303	14.81	Down	4.73E-10	2.10E-09	AI828638	231149_s_at	hypothetical protein FLJ20574	Hs.326883	54986	ULK4	3
6.649595	0.157025	2.761341	0.046839	14.81	Down	7.56E-14	6.16E-13	AL050350	232233_at	"Human DNA sequence from clone 261K5 on chromosome 6q21-22.1. Contains the 3 part of the gene for a novel organic cation transporter (BAC ORF RG331P03), the DDO gene for D-aspartate oxidase (EC 1.4.3.1), ESTs, STSs, GSSs and two putative CpG islands"	-	-	-	-
6.258295	0.037685	2.370748	0.041914	14.8	Down	7.77E-15	7.57E-14	AI203106	237020_at	ESTs	Hs.130177	257062	MGC39581	19
9.830975	0.069885	5.947149	0.574572	14.76	Down	0.026476207	2.83E-02	NM_000961	208131_s_at	"Homo sapiens prostaglandin I2 (prostacyclin) synthase (PTGIS), mRNA. /PROD=prostaglandin I2 (prostacyclin) synthase /FL=gb:NM_000961.1"	Hs.302085	5740	PTGIS	20
7.386795	0.210335	3.504773	0.055557	14.74	Down	9.89E-13	6.68E-12	AL047020	52837_at	"Cluster Incl. AL047020:DKFZp586N1517_s1 Homo sapiens cDNA, 3  end /clone=DKFZp586N1517 /clone_end=3  /gb=AL047020 /gi=5435076 /ug=Hs.6829 /len=754"	Hs.6829	85352	KIAA1644	22
3.647055	0.021505	7.528111	0.393747	14.73	Up	0.002805846	3.41E-03	U94364	210964_s_at	"Homo sapiens glycogenin-2 gamma (glycogenin-2) mRNA, complete cds. /PROD=glycogenin-2 gamma /FL=gb:U94364.1"	Hs.567381	8908	GYG2	X
8.787255	0.007915	12.667943	0.139852	14.73	Up	7.48E-08	2.22E-07	NM_001750	207467_x_at	"Homo sapiens calpastatin (CAST), mRNA. /PROD=calpastatin /FL=gb:U58996.2 gb:NM_001750.2"	Hs.440961	831	CAST	5
2.24827	0.26319	6.12757	0.519411	14.72	Up	0.016068554	1.76E-02	BC041343	1557720_s_at	"Homo sapiens, clone IMAGE:5272097, mRNA."	Hs.368522	23026	RP11-54H7.1	13
6.969245	0.125585	3.091334	0.0428	14.7	Down	1.89E-14	1.69E-13	AI336864	236968_at	ESTs	Hs.128574	196477	C12orf12	12
6.420535	0.049265	2.542926	0.00987	14.7	Down	7.15E-23	5.40E-21	NM_000151	206952_at	"Homo sapiens glucose-6-phosphatase, catalytic (glycogen storage disease type I, von Gierke disease) (G6PC), mRNA. /PROD=glucose-6-phosphatase, catalytic /FL=gb:NM_000151.1 gb:U01120.1"	Hs.212293	2538	G6PC	17
5.13426	0.44111	9.011086	0.32364	14.69	Up	0.000664905	8.88E-04	NM_001394	204014_at	"Homo sapiens dual specificity phosphatase 4 (DUSP4), mRNA. /PROD=dual specificity phosphatase 4 /FL=gb:NM_001394.2 gb:BC002671.1 gb:U48807.1 gb:U21108.1"	Hs.417962	1846	DUSP4	8
3.24825	0.01682	7.124828	0.559176	14.69	Up	0.023407054	2.52E-02	NM_000273	206696_at	"Homo sapiens ocular albinism 1 (Nettleship-Falls) (OA1), mRNA. /PROD=ocular albinism 1 (Nettleship-Falls) protein /FL=gb:NM_000273.1"	Hs.74124	4935	GPR143	X
7.165275	0.135505	3.289095	0.017891	14.68	Down	1.64E-18	3.61E-17	AA524093	44040_at	"Cluster Incl. AA524093:ng33f04.s1 Homo sapiens cDNA, 3  end /clone=IMAGE-936607 /clone_end=3  /gb=AA524093 /gi=2265021 /ug=Hs.23158 /len=718"	Hs.23158	150726	FBXO41	2
10.072	0.0552	6.197846	0.297721	14.66	Down	0.000297033	4.22E-04	BF433071	229465_s_at	"ESTs, Weakly similar to alternatively spliced product using exon 13A (H.sapiens)"	Hs.408456	5802	PTPRS	19
6.51005	0.22321	2.636098	0.041173	14.66	Down	4.15E-14	3.54E-13	BC032406	1554140_at	"Homo sapiens, Similar to hypothetical protein MGC38950, clone MGC:40537 IMAGE:5209514, mRNA, complete cds. /PROD=Similar to hypothetical protein MGC38950 /FL=gb:BC032406.1"	Hs.49421	79819	WDR78	1
7.325125	0.069415	3.451759	0.148347	14.66	Down	1.61E-07	4.45E-07	AA496034	227372_s_at	insulin receptor tyrosine kinase substrate	Hs.584939	55971	BAIAP2L1	7
5.09757	0.25748	8.970876	0.346972	14.65	Up	0.001117742	1.44E-03	M80536	203716_s_at	"H.sapiens dipeptidyl peptidase IV (DPP4) mRNA, complete cds. /PROD=dipeptidyl peptidase IV /FL=gb:NM_001935.1 gb:M80536.1"	Hs.368912	1803	DPP4	2
10.05006	0.08424	6.178125	0.071002	14.64	Down	1.19E-11	6.74E-11	AK022817	225111_s_at	"Homo sapiens cDNA FLJ12755 fis, clone NT2RP2001290, highly similar to BETA-SOLUBLE NSF ATTACHMENT PROTEIN."	Hs.269471	63908	NAPB	20
7.902795	0.142465	4.031459	0.346629	14.63	Down	0.001095027	1.42E-03	U55983	235527_at	ESTs	Hs.19872	-	DLGAP1	18
7.23037	0.01702	11.099886	0.11251	14.62	Up	4.90E-09	1.82E-08	AU157541	222872_x_at	hypothetical protein FLJ22833 /FL=gb:NM_022837.1	Hs.118183	64859	OBFC2A	2
6.93525	0.21825	3.068516	0.043632	14.59	Down	7.34E-14	5.99E-13	AI935789	238248_at	ESTs	Hs.164470	7369	UMOD	16
6.147245	0.045765	2.284178	0.058127	14.55	Down	7.56E-13	5.20E-12	AI698574	230924_at	ESTs	Hs.91930	284076	TTLL6	17
9.20813	0.60916	5.34668	0.587423	14.53	Down	0.031004882	3.29E-02	U25677	1555745_a_at	"Homo sapiens lysozyme precursor, mRNA, complete cds. /PROD=lysozyme precursor /FL=gb:U25677.1"	Hs.524579	4069	LYZ	12
4.13747	0.29825	7.998261	0.134744	14.53	Up	6.95E-08	2.07E-07	AW182575	227295_at	ESTs	Hs.252543	121457	IKIP	12
10.7984	0.2644	6.938069	0.348984	14.52	Down	0.001203172	1.55E-03	NM_000295	202833_s_at	"Homo sapiens serine (or cysteine) proteinase inhibitor, clade A (alpha-1 antiproteinase, antitrypsin), member 1 (SERPINA1), mRNA. /PROD=serine (or cysteine) proteinase inhibitor, cladeA (alpha-1 antiproteinase, antitrypsin), member 1 /FL=gb:AF130068."	Hs.525557	5265	SERPINA1	14
6.48934	0.14358	2.629137	0.091507	14.52	Down	4.01E-10	1.79E-09	AV722518	1558010_s_at	Homo sapiens clone 24912 mRNA sequence	Hs.502338	6506	SLC1A2	11
7.412155	0.560945	11.272022	0.189531	14.52	Up	5.04E-06	1.03E-05	BC005254	209732_at	"Homo sapiens, Similar to C-type (calcium dependent, carbohydrate-recognition domain) lectin, superfamily member 2 (activation-induced), clone MGC:12289, mRNA, complete cds. /PROD=Similar to C-type (calcium dependent,carbohydrate-recognition domain) l"	Hs.85201	9976	CLEC2B	12
8.18126	0.00047	4.321849	0.14134	14.51	Down	9.13E-08	2.66E-07	J03778	206401_s_at	"Human microtubule-associated protein tau mRNA, complete cds. /FL=gb:J03778.1 gb:NM_016841.1 gb:BC000558.1"	Hs.101174	4137	MAPT	17
8.268925	0.058695	4.411165	0.134548	14.5	Down	5.03E-08	1.55E-07	AB049117	223665_at	"Homo sapiens mRNA for actin related protein, complete cds. /PROD=actin related protein /FL=gb:AB049117.1"	Hs.135411	84517	ARPM1	3
9.67605	0.06225	5.818377	0.230953	14.5	Down	2.62E-05	4.58E-05	AV728268	212560_at	"Homo sapiens cDNA: FLJ21930 fis, clone HEP04301, highly similar to HSU90916 Human clone 23815 mRNA sequence"	Hs.368592	-	SORL1	11
2.52846	0.08309	6.386065	0.575321	14.5	Up	0.027518241	2.94E-02	AA147933	226777_at	ESTs	Hs.386283	8038	ADAM12	10
6.547315	0.121355	2.690498	0.052546	14.49	Down	2.73E-13	2.03E-12	AF177272	211682_x_at	"Homo sapiens UDP-glucuronosyltransferase type 1 (UGT2B28) mRNA, complete cds, alternatively spliced. /PROD=UDP-glucuronosyltransferase type 1 /FL=gb:AF177272.1"	Hs.567511	54490	UGT2B28	4
6.585355	0.093755	2.728802	0.022476	14.49	Down	4.76E-18	9.61E-17	AI147740	230942_at	ESTs	Hs.99272	116173	CMTM5	14
6.10495	0.02111	9.960388	0.225254	14.47	Up	2.02E-05	3.61E-05	NM_005110	205100_at	"Homo sapiens glutamine-fructose-6-phosphate transaminase 2 (GFPT2), mRNA. /PROD=glutamine-fructose-6-phosphate transaminase 2 /FL=gb:BC000012.1 gb:AB016789.1 gb:NM_005110.1"	Hs.30332	9945	GFPT2	5
6.49729	0.12897	2.642319	0.007106	14.47	Down	6.41E-21	2.61E-19	NM_016347	206964_at	"Homo sapiens putative N-acetyltransferase Camello 2 (CML2), mRNA. /PROD=putative N-acetyltransferase Camello 2 /FL=gb:NM_016347.1 gb:AF185571.1"	Hs.458287	51471	CML2	2
5.841765	0.272455	1.98691	0.009526	14.47	Down	8.31E-17	1.24E-15	AA421493	231420_at	ESTs	Hs.447948	199720	GGN	19
9.480555	0.007765	5.626064	0.128184	14.46	Down	2.73E-08	8.78E-08	BF434321	229312_s_at	protein kinase anchoring protein GKAP42	Hs.522255	80318	GKAP1	9
7.29322	0.13471	3.439101	0.05497	14.46	Down	5.37E-13	3.79E-12	NM_013453	220921_at	"Homo sapiens sperm protein associated with the nucleus, X chromosome, family member A1 (SPANXA1), mRNA. /PROD=sperm protein associated with the nucleus, Xchromosome, family member A1 /FL=gb:NM_013453.1 gb:AF098307.1"	Hs.334464	30014	SPANXA1	X
2.68705	0.17403	6.540709	0.302414	14.46	Up	0.000363241	5.08E-04	AI342246	239229_at	ESTs	Hs.50125	-	-	X
6.66161	0.29978	2.808973	0.015902	14.45	Down	7.42E-16	9.06E-15	AW026426	231898_x_at	Homo sapiens mRNA; cDNA DKFZp761J1324 (from clone DKFZp761J1324)	Hs.478414	-	SOX2OT	3
7.64041	0.13517	3.788265	0.14427	14.44	Down	1.28E-07	3.61E-07	AW188087	226809_at	"Homo sapiens cDNA: FLJ22562 fis, clone HSI01814"	Hs.131740	150519	FLJ30428	2
7.332215	0.077385	3.480362	0.236252	14.44	Down	3.38E-05	5.77E-05	AB017269	223557_s_at	"Homo sapiens TMEFF2 mRNA, complete cds. /FL=gb:AB017269.1 gb:NM_016192.2 gb:AF179274.2 gb:AF242222.1"	Hs.144513	23671	TMEFF2	2
7.04746	0.28834	3.195963	0.459353	14.43	Down	0.008318581	9.44E-03	BF432956	229057_at	Homo sapiens mRNA; cDNA DKFZp761D191 (from clone DKFZp761D191)	Hs.93485	6326	SCN2A2	2
6.70937	0.52069	2.860341	0.107012	14.41	Down	1.22E-08	4.19E-08	AI928242	227642_at	"ESTs, Highly similar to AF198488 1 transcription factor LBP-9 (H.sapiens)"	Hs.156471	29842	TFCP2L1	2
3.95296	0.1459	7.801331	0.14779	14.4	Up	1.75E-07	4.81E-07	AI650257	208859_s_at	alpha thalassemiamental retardation syndrome X-linked (RAD54 (S. cerevisiae) homolog) /FL=gb:NM_000489.1 gb:U09820.1 gb:U72937.2	Hs.533526	546	ATRX	X
9.904565	0.262135	6.05639	0.274986	14.4	Down	0.000159044	2.38E-04	AW960454	238774_at	ESTs	Hs.405514	284058	KIAA1267	17
7.102745	0.023315	3.254958	0.029136	14.4	Down	5.67E-17	8.91E-16	AF182069	232629_at	"Homo sapiens Bv8 protein (BV8) mRNA, partial cds. /PROD=Bv8 protein"	Hs.528665	60675	PROK2	3
7.35088	0.17117	3.503643	0.078788	14.39	Down	6.68E-11	3.37E-10	AI418253	242201_at	"ESTs, Moderately similar to ALU5_HUMAN ALU SUBFAMILY SC SEQUENCE CONTAMINATION WARNING ENTRY (H.sapiens)"	-	-	-	-
5.9583	0.19717	2.111546	0.003026	14.39	Down	5.24E-19	1.34E-17	BF000045	231154_x_at	tubulointerstitial nephritis antigen	Hs.127011	27283	TINAG	6
6.666685	0.300115	2.820046	0.02121	14.39	Down	2.13E-15	2.34E-14	BC036256	1557085_at	"Homo sapiens, clone IMAGE:5270384, mRNA."	Hs.132310	219990	TMEM122	11
3.648915	0.205335	7.495387	0.178537	14.38	Up	1.71E-06	3.86E-06	BE501356	237261_at	ESTs	Hs.490892	79648	MCPH1	8
6.34668	0.00981	2.502509	0.041344	14.36	Down	7.09E-15	7.00E-14	AA781959	237343_at	ESTs	Hs.190267	253662	LOC253662	2
3.02714	0.17381	6.868746	0.232363	14.34	Up	3.00E-05	5.18E-05	AI655611	226869_at	ESTs	Hs.56186	1953	EGFL3	1
8.23587	0.06237	4.395735	0.399499	14.32	Down	0.003355173	4.04E-03	D87811	210002_at	"Homo sapiens mRNA for GATA-6, complete cds. /PROD=GATA-6 /FL=gb:U66075.1 gb:NM_005257.1 gb:D87811.1"	Hs.514746	2627	GATA6	18
7.19557	0.4411	3.361276	0.031357	14.26	Down	4.64E-13	3.31E-12	AW172597	240878_at	ESTs	Hs.499707	374768	LOC374768	17
4.52903	0.046	8.361281	0.248811	14.24	Up	5.99E-05	9.76E-05	NM_016657	207265_s_at	"Homo sapiens KDEL (Lys-Asp-Glu-Leu) endoplasmic reticulum protein retention receptor 3 (KDELR3), transcript variant 2, mRNA. /PROD=KDEL receptor 3, isoform b /FL=gb:NM_016657.1"	Hs.554798	11015	KDELR3	22
6.614205	0.251605	10.443521	0.147894	14.21	Up	2.13E-07	5.76E-07	NM_004731	207057_at	"Homo sapiens solute carrier family 16 (monocarboxylic acid transporters), member 7 (SLC16A7), mRNA. /PROD=solute carrier family 16 (monocarboxylic acidtransporters), member 7 /FL=gb:AF058056.1 gb:NM_004731.1"	Hs.439643	9194	SLC16A7	12
7.35354	0.13225	11.181799	0.214696	14.2	Up	1.34E-05	2.48E-05	NM_003255	203167_at	"Homo sapiens tissue inhibitor of metalloproteinase 2 (TIMP2), mRNA. /PROD=tissue inhibitor of metalloproteinase 2precursor /FL=gb:NM_003255.2 gb:J05593.1 gb:M32304.1"	Hs.104839	7077	TIMP2	17
6.08971	0.14323	2.262701	0.012443	14.19	Down	2.15E-19	6.07E-18	AW103823	244446_at	ESTs	Hs.519005	4086	SMAD1	4
7.166185	0.115195	3.339943	0.080239	14.18	Down	7.60E-11	3.82E-10	BC033363	1556048_at	"Homo sapiens, clone IMAGE:4753714, mRNA."	Hs.586621	-	-	-
8.72793	0.11759	4.902924	0.248503	14.17	Down	6.09E-05	9.91E-05	NM_018723	221217_s_at	"Homo sapiens ataxin 2-binding protein 1 (A2BP1), mRNA. /PROD=ataxin 2-binding protein 1 /FL=gb:NM_018723.1 gb:AF107203.1"	Hs.459842	54715	A2BP1	16
6.529345	0.370265	10.353846	0.178844	14.17	Up	2.24E-06	4.93E-06	NM_000935	202620_s_at	"Homo sapiens procollagen-lysine, 2-oxoglutarate 5-dioxygenase (lysine hydroxylase) 2 (PLOD2), mRNA. /PROD=procollagen-lysine, 2-oxoglutarate 5-dioxygenase(lysine hydroxylase) 2 /FL=gb:NM_000935.1 gb:U84573.1"	Hs.477866	5352	PLOD2	3
6.11238	0.16568	2.287914	0.003767	14.17	Down	5.95E-20	1.92E-18	NM_004115	221310_at	"Homo sapiens fibroblast growth factor 14 (FGF14), mRNA. /PROD=fibroblast growth factor 14 /FL=gb:NM_004115.1 gb:U66200.1"	Hs.508616	2259	FGF14	13
9.399295	0.128565	5.575294	0.14556	14.16	Down	1.55E-07	4.30E-07	NM_013300	204521_at	"Homo sapiens protein predicted by clone 23733 (HSU79274), mRNA. /PROD=protein predicted by clone 23733 /FL=gb:NM_013300.1 gb:U79274.1"	Hs.436618	29902	C12orf24	12
9.49254	0.07761	13.316179	0.25055	14.16	Up	6.59E-05	1.06E-04	BG261416	211960_s_at	hypothetical protein PRO2706	Hs.15738	7879	RAB7	3
7.24094	0.036	3.419566	0.191131	14.14	Down	3.71E-06	7.78E-06	AI420319	228044_at	"ESTs, Moderately similar to SERP1 (H.sapiens)"	Hs.377972	387923	C13orf21	13
9.460985	0.021225	5.639612	0.425582	14.14	Down	0.005321121	6.21E-03	AW118072	221792_at	"diacylglycerol kinase, zeta (104kD)"	Hs.584950	58477	SRPRB	3
9.636415	0.112195	5.815573	0.514782	14.13	Down	0.016511894	1.81E-02	NM_018215	218824_at	"Homo sapiens hypothetical protein FLJ10781 (FLJ10781), mRNA. /PROD=hypothetical protein FLJ10781 /FL=gb:NM_018215.1"	Hs.8395	55228	FLJ10781	19
8.04445	0.09741	4.224091	0.287559	14.13	Down	0.000247174	3.56E-04	AA974416	213849_s_at	"protein phosphatase 2 (formerly 2A), regulatory subunit B (PR 52), beta isoform"	Hs.193825	5521	PPP2R2B	5
8.03249	0.23736	4.212884	0.065144	14.12	Down	1.01E-11	5.80E-11	NM_004679	206922_at	"Homo sapiens variable charge, Y chromosome (VCY), mRNA. /PROD=variable charge, Y chromosome /FL=gb:AF000979.1 gb:NM_004679.1"	Hs.567386	9084	VCY	Y
8.257855	0.008225	4.439445	0.238071	14.11	Down	3.97E-05	6.71E-05	BE465760	231358_at	ESTs	Hs.30495	-	-	18
6.510205	0.217555	2.693011	0.050498	14.1	Down	4.41E-13	3.16E-12	NM_020426	207343_at	"Homo sapiens lysozyme homolog (LOC57151), mRNA. /PROD=lysozyme homolog /FL=gb:NM_020426.1"	Hs.97477	57151	LYZL6	17
8.17313	0.40098	4.35673	0.041104	14.09	Down	9.96E-13	6.72E-12	AI627358	231021_at	ESTs	Hs.587331	-	-	5
7.490045	0.000895	3.675264	0.124238	14.07	Down	2.09E-08	6.86E-08	NM_014636	204199_at	"Homo sapiens Ral guanine nucleotide exchange factor RalGPS1A (RalGPS1A), mRNA. /PROD=Ral guanine nucleotide exchange factor RalGPS1A /FL=gb:AB002349.1 gb:NM_014636.1"	Hs.432842	9649	RALGPS1	9
6.795035	0.091345	10.608007	0.077596	14.05	Up	4.83E-11	2.51E-10	AF153330	209681_at	"Homo sapiens thiamine carrier 1 (TC1) mRNA, complete cds. /PROD=thiamine carrier 1 /FL=gb:AF135488.1 gb:AF153330.1 gb:AF160812.1"	Hs.30246	10560	SLC19A2	1
7.88205	0.01222	4.071597	0.235369	14.03	Down	3.61E-05	6.14E-05	U61536	209948_at	"Human potassium channel beta subunit mRNA, complete cds. /PROD=potassium channel beta subunit /FL=gb:U42600.1 gb:U61536.1 gb:U25138.1 gb:NM_004137.1 gb:AF026002.1 gb:U38907.1"	Hs.484099	3779	KCNMB1	5
10.1462	0.0299	6.336258	0.101788	14.03	Down	1.64E-09	6.58E-09	AI657069	231319_x_at	kinesin protein 9 gene	Hs.373947	-	KIF9	3
6.147435	0.069955	2.33815	0.006125	14.02	Down	1.07E-23	1.07E-21	BC028721	1554592_a_at	"Homo sapiens, Similar to solute carrier family 1 (high affinity aspartateglutamate transporter), member 6, clone MGC:33092 IMAGE:5269300, mRNA, complete cds. /PROD=Similar to solute carrier family 1 (highaffinity aspartateglutamate transporter), memb"	Hs.515217	6511	SLC1A6	19
3.21139	0.32159	7.019883	0.300005	14.01	Up	0.000390652	5.43E-04	AW975934	244839_at	"ESTs, Weakly similar to I38344 titin, cardiac muscle (H.sapiens)"	Hs.134602	-	TTN	2
2.332775	0.016025	6.141043	0.166948	14.01	Up	8.07E-07	1.95E-06	NM_004318	205808_at	"Homo sapiens aspartate beta-hydroxylase (ASPH), mRNA. /PROD=aspartate beta-hydroxylase /FL=gb:U03109.1 gb:NM_004318.1"	Hs.332422	444	ASPH	8
10.3955	0.1594	6.587919	0.26971	14	Down	0.000142256	2.15E-04	BC002449	209343_at	"Homo sapiens, Similar to CG10641 gene product, clone MGC:3052, mRNA, complete cds. /PROD=Similar to CG10641 gene product /FL=gb:BC002449.1"	Hs.516769	80303	EFHD1	2
6.099165	0.242215	2.291906	0.003571	14	Down	1.06E-17	1.94E-16	H11609	236838_at	ESTs	Hs.448871	-	-	17
7.208805	0.108615	3.401573	0.057406	14	Down	9.67E-13	6.55E-12	NM_022052	220110_s_at	"Homo sapiens nuclear RNA export factor 3 (NXF3), mRNA. /PROD=nuclear RNA export factor 3 /FL=gb:NM_022052.1"	Hs.60386	56000	NXF3	X
6.3745	0.25793	2.568115	0.054359	13.99	Down	1.60E-12	1.04E-11	AI183957	231570_at	ESTs	Hs.98943	158297	C9orf138	9
6.30034	0.02763	2.495464	0.023658	13.98	Down	3.85E-18	7.86E-17	M98528	213533_at	"Homo sapiens neuron-specific protein gene, last exon, clone D4S234"	-	27065	-	-
6.543605	0.026745	2.740362	0.400033	13.96	Down	0.003619454	4.33E-03	NM_000812	207010_at	"Homo sapiens gamma-aminobutyric acid (GABA) A receptor, beta 1 (GABRB1), mRNA. /PROD=gamma-aminobutyric acid (GABA) A receptor, beta1 precursor /FL=gb:NM_000812.2"	Hs.27283	2560	GABRB1	4
7.911105	0.162125	4.108326	0.127999	13.96	Down	3.55E-08	1.12E-07	BE560461	204429_s_at	"solute carrier family 2 (facilitated glucose transporter), member 5 /FL=gb:NM_003039.1 gb:BC001820.1 gb:M55531.1 gb:BC001692.1"	Hs.530003	6518	SLC2A5	1
4.332195	0.090185	8.134706	0.144823	13.95	Up	1.52E-07	4.24E-07	NM_005173	207522_s_at	"Homo sapiens ATPase, Ca++ transporting, ubiquitous (ATP2A3), mRNA. /PROD=ATPase, Ca++ transporting, ubiquitous /FL=gb:AF068220.1 gb:NM_005173.1"	Hs.513870	489	ATP2A3	17
4.30191	0.0608	8.104329	0.123068	13.95	Up	1.97E-08	6.48E-08	M34986	209963_s_at	"Human erythropoietin receptor mRNA, complete cds. /FL=gb:M34986.1 gb:M60459.1 gb:NM_000121.2"	Hs.127826	2057	EPOR	19
7.34942	0.08058	11.150886	0.191284	13.94	Up	4.00E-06	8.34E-06	BE671816	221815_at	"ESTs, Moderately similar to AF119917 63 PRO2831 (H.sapiens)"	Hs.122337	11057	ABHD2	15
9.17228	0.02219	5.37095	0.063573	13.94	Down	3.09E-12	1.91E-11	AI433391	228886_at	KIAA1674	Hs.568167	-	LRRC27	10
3.832855	0.305535	7.633664	0.540623	13.94	Up	0.022024556	2.38E-02	AL080239	232636_at	"Human DNA sequence from clone GS1-256O22 on chromosome Xq26.3-28 Contains part of a gene similar to IGFALS (insulin-like growth factor binding protein, acid labile subunit), an EST, STSs, GSSs and a CpG Island"	-	-	-	-
5.106735	0.638925	8.906411	0.19255	13.93	Up	8.08E-06	1.58E-05	AU155376	225345_s_at	"Homo sapiens cDNA FLJ13329 fis, clone OVARC1001795"	Hs.403933	114907	FBXO32	8
11.28425	0.00165	7.485631	0.213328	13.92	Down	1.33E-05	2.46E-05	BC000576	209123_at	"Homo sapiens, quinoid dihydropteridine reductase, clone MGC:1657, mRNA, complete cds. /PROD=quinoid dihydropteridine reductase /FL=gb:BC000576.1 gb:M16447.1 gb:NM_000320.1"	Hs.75438	5860	QDPR	4
7.175535	0.366345	3.377159	0.424712	13.91	Down	0.005608171	6.52E-03	NM_024115	219476_at	"Homo sapiens hypothetical protein MGC4309 (MGC4309), mRNA. /PROD=hypothetical protein MGC4309 /FL=gb:BC002325.1 gb:BC001943.1 gb:NM_024115.1"	-	79098	-	-
3.206665	0.065655	7.003225	0.148213	13.9	Up	2.03E-07	5.52E-07	AI659683	205389_s_at	"ankyrin 1, erythrocytic /FL=gb:M28880.1 gb:NM_000037.2"	Hs.491558	286	ANK1	8
6.021745	0.464405	2.226084	0.005354	13.89	Down	8.73E-14	7.06E-13	BC032406	1554141_s_at	"Homo sapiens, Similar to hypothetical protein MGC38950, clone MGC:40537 IMAGE:5209514, mRNA, complete cds. /PROD=Similar to hypothetical protein MGC38950 /FL=gb:BC032406.1"	Hs.49421	79819	WDR78	1
7.281165	0.190565	3.489476	0.04149	13.85	Down	3.79E-14	3.25E-13	AW173341	231466_at	ESTs	Hs.131098	84691	NYD-SP18	7
7.272025	0.065195	3.480588	0.317209	13.85	Down	0.000623319	8.36E-04	BC000737	204339_s_at	"Homo sapiens, regulator of G-protein signalling 4, clone MGC:2124, mRNA, complete cds. /PROD=regulator of G-protein signalling 4 /FL=gb:BC000737.1 gb:NM_005613.2"	Hs.386726	5999	RGS4	1
2.577435	0.337175	6.367061	0.535952	13.83	Up	0.021445141	2.32E-02	NM_002783	205602_x_at	"Homo sapiens pregnancy specific beta-1-glycoprotein 7 (PSG7), mRNA. /PROD=pregnancy specific beta-1-glycoprotein 7 /FL=gb:U18467.1 gb:NM_002783.1"	Hs.512647	5676	PSG7	19
5.222705	0.182665	9.011919	0.20809	13.83	Up	1.09E-05	2.06E-05	NM_021170	227347_x_at	"Homo sapiens bHLH factor Hes4 (LOC57801), mRNA. /PROD=bHLH factor Hes4 /FL=gb:NM_021170.1 gb:AB048791.1"	Hs.154029	57801	HES4	1
8.09678	0.32139	4.307776	0.453226	13.82	Down	0.008498897	9.63E-03	NM_024574	219747_at	"Homo sapiens hypothetical protein FLJ23191 (FLJ23191), mRNA. /PROD=hypothetical protein FLJ23191 /FL=gb:NM_024574.1"	Hs.90250	79625	FLJ23191	4
6.172705	0.201865	2.386625	0.023921	13.8	Down	2.43E-16	3.26E-15	AI684717	237806_s_at	ESTs	Hs.534781	400849	LOC400849	20
2.616575	0.021505	6.402511	0.407768	13.79	Up	0.004257988	5.05E-03	BE552138	239206_at	"ESTs, Highly similar to A34924 complement C3bC4b receptor-like protein precursor (H.sapiens)"	Hs.149414	1379	CR1L	1
7.00522	0.22024	3.219383	0.134131	13.79	Down	7.26E-08	2.16E-07	AW005572	227440_at	putative 47 kDa protein	Hs.506458	56899	ANKS1B	12
6.01269	0.37169	2.228379	0.067531	13.78	Down	5.15E-11	2.65E-10	AF086924	223574_x_at	"Homo sapiens protein phosphatase 2A1 B gamma subunit IMYPNO1 mRNA, complete cds. /PROD=protein phosphatase 2A1 B gamma subunit IMYPNO1 /FL=gb:AF086924.1"	Hs.479069	5522	PPP2R2C	4
4.779315	0.141135	8.562656	0.154256	13.77	Up	3.59E-07	9.23E-07	AA872583	224762_at	hypothetical protein PRO0899	Hs.270655	347735	SERINC2	1
6.53933	0.3095	2.760807	0.010309	13.72	Down	6.06E-16	7.50E-15	BM263698	1566040_at	Homo sapiens mRNA; cDNA DKFZp667F083 (from clone DKFZp667F083)	-	-	-	-
6.20374	0.04901	9.982213	0.153392	13.72	Up	3.24E-07	8.44E-07	M27281	211527_x_at	"Human vascular permeability factor mRNA, complete cds. /FL=gb:M27281.1"	Hs.73793	7422	VEGF	6
7.14619	0.36063	3.368719	0.036228	13.71	Down	2.34E-13	1.76E-12	AF345909	223876_at	"Homo sapiens NYD-SP12 mRNA, complete cds. /PROD=NYD-SP12 /FL=gb:AF345909.1"	Hs.444236	83893	SPATA16	3
7.78562	0.35401	4.008681	0.141889	13.71	Down	1.88E-07	5.13E-07	BC031044	1554333_at	"Homo sapiens, Similar to DnaJ (Hsp40) homolog, subfamily A, member 4, clone MGC:33002 IMAGE:5277834, mRNA, complete cds. /PROD=Similar to DnaJ (Hsp40) homolog, subfamily A,member 4 /FL=gb:BC031044.1"	Hs.513053	55466	DNAJA4	15
6.48313	0.08026	2.70743	0.087692	13.7	Down	2.72E-10	1.25E-09	NM_006668	220331_at	"Homo sapiens cytochrome P450, subfamily 46 (cholesterol 24-hydroxylase) (CYP46), mRNA. /PROD=cytochrome P450, subfamily 46 (cholesterol24-hydroxylase) /FL=gb:AF094480.1 gb:NM_006668.1"	Hs.25121	10858	CYP46A1	14
6.138825	0.486705	2.363277	0.009702	13.69	Down	2.11E-13	1.59E-12	NM_001340	207780_at	"Homo sapiens cylicin, basic protein of sperm head cytoskeleton 2 (CYLC2), mRNA. /PROD=cylicin 2 /FL=gb:NM_001340.1"	Hs.3232	1539	CYLC2	9
7.027135	0.189555	3.252142	0.131453	13.69	Down	5.61E-08	1.70E-07	AL711520	1558937_s_at	H.sapiens mRNA (fetal brain cDNA b2_2g)	-	-	-	-
6.932195	0.138425	3.158481	0.064488	13.68	Down	5.74E-12	3.42E-11	AI798983	230273_at	"solute carrier family 35 (CMP-sialic acid transporter), member 1"	Hs.82921	154313	C6orf165	6
6.35675	0.27604	2.585194	0.071186	13.66	Down	4.44E-11	2.31E-10	AL050364	214874_at	Homo sapiens mRNA; cDNA DKFZp564G052 (from clone DKFZp564G052).	Hs.407580	8502	PKP4	2
6.027225	0.036625	2.255701	0.027147	13.66	Down	3.06E-17	5.03E-16	AI954612	236920_at	"ESTs, Weakly similar to PMX1_HUMAN PAIRED MESODERM HOMEOBOX PROTEIN 1 (H.sapiens)"	Hs.551153	-	-	X
2.10561	0.03619	5.875602	0.434164	13.64	Up	0.006604562	7.60E-03	U94363	210963_s_at	"Homo sapiens glycogenin-2 beta (glycogenin-2) mRNA, complete cds. /PROD=glycogenin-2 beta /FL=gb:U94363.1"	Hs.567381	8908	GYG2	X
5.904715	0.302165	9.674681	0.101691	13.64	Up	3.37E-09	1.29E-08	AI002715	222379_at	ESTs	Hs.348522	23704	KCNE4	2
8.967195	0.089485	5.198764	0.349836	13.63	Down	0.001449433	1.84E-03	NM_000346	202936_s_at	"Homo sapiens SRY (sex determining region Y)-box 9 (campomelic dysplasia, autosomal sex-reversal) (SOX9), mRNA. /PROD=transcription factor SOX9 /FL=gb:NM_000346.1"	Hs.2316	6662	SOX9	17
6.25681	0.12906	2.490706	0.018402	13.61	Down	2.45E-18	5.16E-17	AA398583	243621_at	"ESTs, Weakly similar to Lysozyme (H.sapiens)"	Hs.434112	124912	SPACA3	17
7.15921	0.13951	3.393405	0.05397	13.6	Down	6.02E-13	4.19E-12	N34402	243023_at	ESTs	Hs.27996	-	-	4
6.010955	0.088215	2.245436	0.005382	13.6	Down	6.13E-23	4.73E-21	AI423933	231362_at	ESTs	Hs.316997	2059	EPS8	12
8.08765	0.05768	11.852621	0.20264	13.59	Up	8.41E-06	1.63E-05	M73554	208712_at	"Human bcl-1 mRNA, complete CDS. /PROD=bcl-1 /FL=gb:M73554.1 gb:BC000076.1"	Hs.523852	595	CCND1	11
6.66948	0.16234	2.904952	0.074486	13.59	Down	4.21E-11	2.21E-10	AA857437	237325_at	ESTs	Hs.517466	51233	LOC51233	22
8.043105	0.020545	4.280029	0.077158	13.58	Down	4.86E-11	2.51E-10	X69397	209772_s_at	"H.sapiens CD24 gene, complete CDS. /PROD=cell surface antigen /FL=gb:X69397.1"	Hs.375108	934	CD24	Y
6.50088	0.13126	2.738754	0.057346	13.57	Down	1.26E-12	8.39E-12	BF222920	244751_at	"ESTs, Weakly similar to PQ0109 Purkinje cell-specific protein L7 - mouse (M.musculus)"	Hs.515104	-	PCP2	19
6.761755	0.327765	2.999769	0.248466	13.57	Down	7.78E-05	1.24E-04	NM_004469	206742_at	"Homo sapiens c-fos induced growth factor (vascular endothelial growth factor D) (FIGF), mRNA. /PROD=c-fos induced growth factor (vascularendothelial growth factor D) /FL=gb:NM_004469.1 gb:D89630.1"	Hs.11392	2277	FIGF	X
6.24289	0.14621	2.48143	0.005978	13.56	Down	2.55E-20	8.90E-19	NM_145046	1552421_a_at	"Homo sapiens calreticulin 3 (CALR3), mRNA. /FL=gb:NM_145046.1 gb:BC014595.1"	Hs.304020	125972	CALR3	19
7.12047	0.0551	3.359854	0.02382	13.55	Down	6.68E-18	1.31E-16	BF677651	230595_at	ESTs	Hs.552819	572558	LOC572558	9
7.32629	0.33401	11.086714	0.082446	13.55	Up	3.58E-10	1.62E-09	BG031974	201392_s_at	insulin-like growth factor 2 receptor /FL=gb:NM_000876.1 gb:J03528.1	Hs.487062	3482	IGF2R	6
4.722295	0.225345	8.481616	0.127004	13.54	Up	4.12E-08	1.29E-07	AA133285	230383_x_at	ESTs	Hs.585792	-	-	17
6.12439	0.01138	2.365676	0.022017	13.54	Down	1.54E-18	3.40E-17	AI973085	239765_at	ESTs	Hs.131683	22849	CPEB3	10
6.59072	0.44762	2.832216	0.019195	13.53	Down	1.61E-13	1.24E-12	NM_006115	204086_at	"Homo sapiens preferentially expressed antigen in melanoma (PRAME), mRNA. /PROD=preferentially expressed antigen of melanoma /FL=gb:U65011.1 gb:NM_006115.1"	Hs.30743	23532	PRAME	22
8.44027	0.41131	4.682779	0.503701	13.52	Down	0.016366872	1.79E-02	NM_002456	207847_s_at	"Homo sapiens mucin 1, transmembrane (MUC1), mRNA. /PROD=mucin 1, transmembrane /FL=gb:NM_002456.1"	Hs.89603	4582	MUC1	1
6.350575	0.264485	2.594788	0.02435	13.51	Down	2.02E-15	2.23E-14	AI269596	235498_at	ESTs	Hs.151193	127255	LRRC44	1
10.3622	0.1104	6.607975	0.142558	13.49	Down	1.49E-07	4.15E-07	BC005997	224444_s_at	"Homo sapiens, clone MGC:14801, mRNA, complete cds. /PROD=Unknown (protein for MGC:14801) /FL=gb:BC005997.1"	Hs.523932	84791	C1orf97	1
3.77861	0.01362	7.532262	0.146941	13.49	Up	2.07E-07	5.63E-07	AV708130	215834_x_at	"Homo sapiens scavenger receptor class B type III SR-BIII mRNA, partial cds"	Hs.298813	949	SCARB1	12
6.218425	0.122805	2.46488	0.004476	13.49	Down	1.89E-21	9.41E-20	NM_017589	220766_at	"Homo sapiens B-cell translocation gene 4 (BTG4), mRNA. /PROD=B-cell translocation gene 4 /FL=gb:NM_017589.1"	Hs.128180	54766	BTG4	11
7.62604	0.08172	3.87301	0.065757	13.48	Down	6.46E-12	3.82E-11	U62733	210070_s_at	"Human carnitine palmitoyltransferase I mRNA, nuclear gene encoding mitochondrial protein, complete cds. /PROD=carnitine palmitoyltransferase I /FL=gb:U62733.1 gb:D87812.1"	Hs.439777	1375	CHKB	22
6.021505	0.096585	2.270044	0.041553	13.47	Down	1.58E-14	1.45E-13	AW517716	222281_s_at	ESTs	-	-	-	-
6.625575	0.177105	2.874404	0.018686	13.47	Down	1.89E-17	3.28E-16	BC014307	1554982_a_at	"Homo sapiens, Similar to chromosome 9 open reading frame 11, clone MGC:22241 IMAGE:3935423, mRNA, complete cds. /PROD=Similar to chromosome 9 open reading frame 11 /FL=gb:BC014307.1"	Hs.163070	54586	C9orf11	9
6.029105	0.246985	2.277976	0.004648	13.46	Down	1.85E-17	3.23E-16	AF064102	210441_at	"Homo sapiens Cdc14A2 phosphatase mRNA, complete cds. /PROD=Cdc14A2 phosphatase /FL=gb:AF064102.1"	Hs.127411	8556	CDC14A	1
7.14109	0.16305	3.390341	0.059476	13.46	Down	2.54E-12	1.60E-11	BE745685	238027_at	ESTs	Hs.373612	202051	LOC202051	5
7.52265	0.11138	11.272964	0.103802	13.46	Up	2.80E-09	1.09E-08	BF001312	225545_at	elongation factor-2 kinase /FL=gb:NM_013302.1 gb:U93850.1	Hs.498892	-	EEF2K	16
3.30056	0.53164	7.048663	0.272133	13.44	Up	0.000213217	3.11E-04	AI926479	230245_s_at	ESTs	Hs.181297	283663	LOC283663	15
9.490285	0.152925	5.742326	0.21185	13.44	Down	1.47E-05	2.69E-05	AA156998	227006_at	"eukaryotic translation initiation factor 4 gamma, 1"	Hs.348037	94274	PPP1R14A	19
4.09593	0.16751	7.842664	0.366239	13.42	Up	0.002156864	2.67E-03	BE222344	226034_at	"splicing factor, arginineserine-rich 5"	Hs.417962	1846	DUSP4	8
6.86471	0.13639	3.118953	0.207491	13.41	Down	1.17E-05	2.20E-05	NM_016619	219014_at	"Homo sapiens hypothetical protein (LOC51316), mRNA. /PROD=hypothetical protein /FL=gb:NM_016619.1 gb:AF208846.1"	Hs.546392	51316	PLAC8	4
7.1818	0.01713	3.438296	0.114548	13.39	Down	9.46E-09	3.33E-08	AW958777	238777_x_at	ESTs	Hs.124620	440996	LOC440996	3
6.64297	0.39434	2.900594	0.085007	13.38	Down	7.78E-10	3.34E-09	AA868500	230483_at	ESTs	Hs.107801	-	-	13
7.315005	0.102405	3.575199	0.032855	13.36	Down	8.63E-16	1.04E-14	AI810489	237026_at	ESTs	Hs.38621	-	SORBS1	10
6.759655	0.280995	3.02015	0.074848	13.36	Down	9.19E-11	4.55E-10	AI538394	238983_at	ESTs	Hs.570821	79730	FLJ14001	4
6.463635	0.252965	10.201907	0.265693	13.35	Up	0.000151134	2.27E-04	NM_012323	205193_at	"Homo sapiens v-maf musculoaponeurotic fibrosarcoma (avian) oncogene family, protein F (MAFF), mRNA. /PROD=v-maf musculoaponeurotic fibrosarcoma (avian)oncogene family, protein F /FL=gb:NM_012323.1 gb:AB025247.1"	Hs.517617	23764	MAFF	22
6.83186	0.00093	3.093814	0.183057	13.34	Down	2.91E-06	6.26E-06	U34846	210906_x_at	"Human mercurial-insensitive water channel mRNA, form 2, complete cds. /PROD=mercurial-insensitive water channel /FL=gb:U34846.1"	-	-	-	-
8.25213	0.00092	4.517566	0.164407	13.31	Down	8.48E-07	2.04E-06	AI524125	219737_s_at	protocadherin 9 /FL=gb:AF169692.2 gb:NM_020403.1	Hs.407643	5101	PCDH9	13
6.991575	0.023475	3.257864	0.081499	13.3	Down	1.13E-10	5.52E-10	AL137655	231886_at	Homo sapiens mRNA; cDNA DKFZp434B2016 (from clone DKFZp434B2016).	Hs.567937	388572	LOC388572	3
6.77154	0.41457	3.03859	0.019486	13.3	Down	7.48E-14	6.10E-13	BF508261	231563_at	ESTs	Hs.488388	-	-	1
7.39455	0.05619	3.662393	0.046582	13.29	Down	6.16E-14	5.08E-13	NM_139173	1553633_s_at	"Homo sapiens CG10806-like (LOC150159), mRNA. /FL=gb:NM_139173.1"	Hs.445192	150159	LOC150159	4
6.1194	0.05274	2.390846	0.029619	13.26	Down	1.34E-16	1.90E-15	AI668605	244276_at	"ESTs, Moderately similar to ALU6_HUMAN ALU SUBFAMILY SP SEQUENCE CONTAMINATION WARNING ENTRY (H.sapiens)"	-	-	-	-
6.221385	0.104015	9.949787	0.114874	13.25	Up	1.09E-08	3.80E-08	BG256677	208965_s_at	"interferon, gamma-inducible protein 16 /FL=gb:AF208043.1"	Hs.380250	3428	IFI16	1
3.21187	0.00411	6.939867	0.215507	13.25	Up	1.81E-05	3.25E-05	AI521765	242181_at	ESTs	Hs.31841	-	-	11
7.190355	0.577905	3.464201	0.264986	13.23	Down	0.000184183	2.72E-04	AI827789	228241_at	"ESTs, Weakly similar to JE0350 Anterior gradient-2 (H.sapiens)"	Hs.100686	155465	BCMP11	7
6.359205	0.213345	2.633104	0.056072	13.23	Down	1.98E-12	1.27E-11	NM_022006	220131_at	"Homo sapiens FXYD domain-containing ion transport regulator 7 (FXYD7), mRNA. /PROD=FXYD domain-containing ion transport regulator7 /FL=gb:NM_022006.1"	Hs.134729	53822	FXYD7	19
6.62232	0.28424	2.898308	0.068539	13.21	Down	3.62E-11	1.91E-10	NM_015515	218963_s_at	"Homo sapiens DKFZP434G032 protein (DKFZP434G032), mRNA. /PROD=DKFZP434G032 protein /FL=gb:AF102848.1 gb:NM_015515.1"	Hs.9029	25984	KRT23	17
5.72668	0.22443	2.002794	0.005839	13.21	Down	6.57E-18	1.29E-16	BF224076	214204_at	"Human DNA sequence from clone 495O10 on chromosome 6q26-27. Contains an RPL37A (60S Ribosomal Protein L37A) pseudogene, the last exon of a gene for a novel protein similar to worm E04F6.2, ESTs, STSs and GSSs"	Hs.25791	135138	PACRG	6
6.441395	0.051935	2.717688	0.009324	13.21	Down	8.14E-23	5.92E-21	U33054	210600_s_at	"Human G protein-coupled receptor kinase GRK4 mRNA, alpha splice variant, complete cds. /PROD=G protein-coupled receptor kinase GRK4, alphasplice variant /FL=gb:U33054.1"	Hs.32959	2868	GRK4	4
9.42594	0.02078	5.702908	0.11558	13.21	Down	1.14E-08	3.94E-08	BE748563	213346_at	Homo sapiens clone 24463 mRNA sequence	Hs.398111	93081	RP11-484I6.3	13
7.74114	0.14555	4.020009	0.372585	13.19	Down	0.00256682	3.14E-03	AI828648	228504_at	ESTs	Hs.182889	6332	SCN7A	2
12.0835	0.1139	8.362819	0.113575	13.18	Down	9.83E-09	3.44E-08	AI640855	221588_x_at	methylmalonate-semialdehyde dehydrogenase /FL=gb:AF130089.1	Hs.293970	4329	ALDH6A1	14
7.73786	0.01236	4.0192	0.043302	13.17	Down	2.13E-14	1.90E-13	NM_020372	218675_at	"Homo sapiens organic cation transporter (LOC57100), mRNA. /PROD=organic cation transporter /FL=gb:NM_020372.1"	Hs.373498	51310	SLC22A17	14
6.207295	0.485045	2.489495	0.088346	13.16	Down	2.28E-09	9.00E-09	BC001152	210872_x_at	"Homo sapiens, growth arrest-specific 7, clone MGC:1347, mRNA, complete cds. /PROD=growth arrest-specific 7 /FL=gb:BC001152.1"	Hs.462214	8522	GAS7	17
8.60575	0.03816	4.888891	0.409135	13.15	Down	0.004927799	5.78E-03	AL050152	204424_s_at	Homo sapiens mRNA; cDNA DKFZp586K1220 (from clone DKFZp586K1220). /FL=gb:NM_018640.1 gb:AF258348.1	Hs.504908	55885	LMO3	12
7.037125	0.208675	10.753729	0.087524	13.15	Up	4.60E-10	2.04E-09	AA613031	225447_at	"Homo sapiens cDNA FLJ12534 fis, clone NT2RM4000244"	Hs.148266	2820	GPD2	2
6.25842	0.24385	9.974238	0.179463	13.14	Up	2.79E-06	6.02E-06	BC001247	222457_s_at	"Homo sapiens, epithelial protein lost in neoplasm beta, clone MGC:4969, mRNA, complete cds. /PROD=epithelial protein lost in neoplasm beta /FL=gb:BC001247.1 gb:AL136911.1 gb:NM_016357.1 gb:AF198454.1"	Hs.525419	51474	LIMA1	12
8.013295	0.037835	4.297991	0.177814	13.13	Down	2.25E-06	4.95E-06	AK024988	222214_at	"Homo sapiens cDNA: FLJ21335 fis, clone COL02546."	Hs.585267	-	SREBF1	17
6.087975	0.201965	2.37673	0.008014	13.1	Down	2.65E-18	5.56E-17	BG398937	217512_at	"ESTs, Highly similar to 1312232A kininogen L,high MW (H.sapiens)"	Hs.77741	3827	KNG1	3
6.477945	0.277115	2.766977	0.06752	13.1	Down	3.03E-11	1.62E-10	M35543	210232_at	"Human GTP-binding protein (G25K) mRNA, complete cds. /FL=gb:M35543.1"	Hs.467637	998	CDC42	1
9.755885	0.198565	13.4661	0.100258	13.09	Up	2.49E-09	9.74E-09	AL554008	212070_at	G protein-coupled receptor 56	Hs.513633	9289	GPR56	16
8.106585	0.094115	4.396451	0.07557	13.09	Down	4.95E-11	2.56E-10	AL133898	235070_at	ESTs	Hs.459842	54715	A2BP1	16
6.455135	0.227665	2.745758	0.020585	13.08	Down	2.68E-16	3.56E-15	NM_002544	207093_s_at	"Homo sapiens oligodendrocyte myelin glycoprotein (OMG), mRNA. /PROD=oligodendrocyte myelin glycoprotein /FL=gb:NM_002544.1"	Hs.584786	4974	OMG	17
6.07403	0.07639	9.780513	0.579536	13.05	Up	0.034202333	3.62E-02	NM_004944	205554_s_at	"Homo sapiens deoxyribonuclease I-like 3 (DNASE1L3), mRNA. /PROD=deoxyribonuclease I-like 3 /FL=gb:U56814.1 gb:AF047354.1 gb:NM_004944.1"	Hs.476453	1776	DNASE1L3	3
8.360115	0.163435	4.658005	0.143773	13.02	Down	2.05E-07	5.56E-07	AK021675	232991_at	"Homo sapiens cDNA FLJ11613 fis, clone HEMBA1004012."	Hs.585785	-	-	17
7.10232	0.17641	3.401899	0.083822	13	Down	2.52E-10	1.16E-09	AL133706	229824_at	ESTs	Hs.292737	-	-	9
8.18003	0.21509	4.479778	0.232168	13	Down	4.44E-05	7.44E-05	AA913146	236752_at	ESTs	Hs.407580	8502	PKP4	2
4.833945	0.035155	8.533912	0.35254	13	Up	0.001765934	2.22E-03	NM_134268	1553572_a_at	"Homo sapiens cytoglobin (CYGB), mRNA. /PROD=cytoglobin /FL=gb:NM_134268.2"	Hs.95120	114757	CYGB	17
8.921825	0.041635	5.223006	0.183315	12.99	Down	3.35E-06	7.10E-06	AB001733	211798_x_at	"Homo sapiens mRNA for single-chain antibody, complete cds. /PROD=single-chain antibody /FL=gb:AB001733.1 gb:AB001736.1"	Hs.517453	28831	IGLJ3	22
9.1476	0.11177	12.846064	0.166197	12.98	Up	1.11E-06	2.60E-06	NM_015714	213524_s_at	"Homo sapiens putative lymphocyte G0G1 switch gene (G0S2), mRNA. /PROD=putative lymphocyte G0G1 switch gene /FL=gb:NM_015714.1"	Hs.432132	50486	G0S2	1
7.52209	0.14581	3.825005	0.123046	12.97	Down	3.04E-08	9.67E-08	BE383308	1569312_at	"Homo sapiens, clone IMAGE:4067166, mRNA"	Hs.20369	147929	ZNF565	19
6.247275	0.146735	2.550615	0.033969	12.97	Down	2.91E-15	3.09E-14	BE672217	231650_s_at	seizure related gene 6 (mouse)-like	Hs.194766	23544	SEZ6L	22
4.37754	0.07736	8.073816	0.197624	12.96	Up	7.85E-06	1.54E-05	AI275162	238432_at	ESTs	Hs.373550	-	TGIF	18
6.15261	0.15846	2.4577	0.042475	12.95	Down	4.74E-14	3.99E-13	AL133633	232598_at	Homo sapiens mRNA; cDNA DKFZp434E2118 (from clone DKFZp434E2118); partial cds. /PROD=hypothetical protein	Hs.67639	91181	NUP210L	1
7.708715	0.158305	4.014557	0.435761	12.94	Down	0.007706882	8.78E-03	NM_002851	204469_at	"Homo sapiens protein tyrosine phosphatase, receptor-type, Z polypeptide 1 (PTPRZ1), mRNA. /PROD=protein tyrosine phosphatase, receptor-type, Zpolypeptide 1 /FL=gb:M93426.1 gb:NM_002851.1"	Hs.489824	5803	PTPRZ1	7
6.333945	0.663655	2.640974	0.011602	12.93	Down	1.85E-11	1.02E-10	BC026173	1568924_a_at	"Homo sapiens, clone IMAGE:4838069, mRNA."	Hs.159650	154865	FLJ35834	7
3.9983	0.1099	7.691056	0.188659	12.93	Up	4.80E-06	9.83E-06	BC033211	1554803_s_at	"Homo sapiens, Similar to tripartite motif-containing 4, clone MGC:45868 IMAGE:4906353, mRNA, complete cds. /PROD=Similar to tripartite motif-containing 4 /FL=gb:BC033211.1"	Hs.550659	493829	LOC493829	16
6.17208	0.15841	2.479355	0.007251	12.93	Down	1.27E-19	3.80E-18	AL031664	204869_at	"Human DNA sequence from clone RP4-531H16 on chromosome 20p11.22-12. Contains the 3 part of the PCSK2 gene for proprotein convertase subtilisinkexin type 2 (Neuroendocrine Convertase 2, EC 3.4.21.94, NEC-2, KEX2-like endoprotease 2), a pseudogene... /"	-	-	-	-
6.434865	0.006295	2.743579	0.049571	12.92	Down	1.52E-13	1.19E-12	AL038824	213676_at	Homo sapiens germline mRNA sequence	Hs.12840	441151	RP11-444E17.5	6
6.588855	0.084605	2.897708	0.097683	12.92	Down	1.52E-09	6.14E-09	NM_000197	206985_at	"Homo sapiens hydroxysteroid (17-beta) dehydrogenase 3 (HSD17B3), mRNA. /PROD=estradiol 17 beta-dehydrogenase 3 /FL=gb:U05659.1 gb:NM_000197.1"	Hs.477	3293	HSD17B3	9
3.155585	0.120775	6.844392	0.150456	12.9	Up	3.56E-07	9.17E-07	BC004196	211570_s_at	"Homo sapiens, Similar to receptor-associated protein of the synapse, 43kD, clone MGC:3597, mRNA, complete cds. /PROD=Similar to receptor-associated protein of thesynapse, 43kD /FL=gb:BC004196.1"	Hs.81218	5913	RAPSN	11
7.5191	0.11586	11.207764	0.071461	12.89	Up	2.73E-11	1.47E-10	NM_000169	214430_at	"Homo sapiens galactosidase, alpha (GLA), mRNA. /PROD=galactosidase, alpha /FL=gb:NM_000169.1 gb:BC002689.1"	Hs.69089	2717	GLA	X
11.691	0.1729	8.005801	0.130978	12.86	Down	7.08E-08	2.11E-07	NM_005589	204290_s_at	"Homo sapiens methylmalonate-semialdehyde dehydrogenase (MMSDH), mRNA. /PROD=methylmalonate-semialdehyde dehydrogenase /FL=gb:NM_005589.1 gb:AF148505.1 gb:BC004909.1 gb:M93405.1 gb:AF159889.1"	Hs.293970	4329	ALDH6A1	14
10.76155	0.02395	7.078026	0.367697	12.85	Down	0.002495754	3.06E-03	NM_003665	205866_at	"Homo sapiens ficolin (collagenfibrinogen domain-containing) 3 (Hakata antigen) (FCN3), mRNA. /PROD=ficolin 3 precursor /FL=gb:NM_003665.1 gb:D88587.1"	Hs.333383	8547	FCN3	1
5.887505	0.407715	2.204866	0.004827	12.84	Down	2.21E-14	1.96E-13	AW273800	231373_at	"ESTs, Weakly similar to KIAA1214 protein (H.sapiens)"	Hs.567756	168433	RNF133	7
8.407655	0.024375	4.730234	0.172462	12.79	Down	1.78E-06	3.99E-06	AK022260	232812_at	"Homo sapiens cDNA FLJ12198 fis, clone MAMMA1000876."	Hs.517791	401052	LOC401052	3
6.139815	0.269785	9.817197	0.353354	12.79	Up	0.00192713	2.40E-03	NM_000072	206488_s_at	"Homo sapiens CD36 antigen (collagen type I receptor, thrombospondin receptor) (CD36), mRNA. /PROD=CD36 antigen (collagen type I receptor,thrombospondin receptor) /FL=gb:M24795.1 gb:L06850.1 gb:NM_000072.1 gb:M98398.1"	Hs.120949	948	CD36	7
9.988565	0.185635	6.312119	0.273101	12.79	Down	0.000222931	3.23E-04	U35139	209550_at	"Human NECDIN related protein mRNA, complete cds. /PROD=NECDIN related protein /FL=gb:U35139.1 gb:NM_002487.2"	Hs.50130	4692	NDN	15
8.973465	0.040545	5.299406	0.422637	12.76	Down	0.006557775	7.55E-03	NM_006159	203413_at	"Homo sapiens nel (chicken)-like 2 (NELL2), mRNA. /PROD=nel (chicken)-like 2 /FL=gb:D83018.1 gb:NM_006159.1"	Hs.505326	4753	NELL2	12
6.30305	0.0597	2.629899	0.01087	12.76	Down	8.02E-22	4.48E-20	BE047016	244782_at	ESTs	Hs.151167	5535	PPP3R2	9
4.10624	0.43912	7.779341	0.185664	12.76	Up	5.82E-06	1.17E-05	BM463827	1559881_s_at	zinc finger protein 12 (KOX 3)	Hs.431471	7559	ZNF12	7
6.08219	0.09321	2.410612	0.01671	12.74	Down	3.47E-19	9.28E-18	NM_000266	206022_at	"Homo sapiens Norrie disease (pseudoglioma) (NDP), mRNA. /PROD=Norrie disease protein /FL=gb:NM_000266.1"	Hs.522615	4693	NDP	X
2.870305	0.638625	6.540267	0.178225	12.73	Up	5.57E-06	1.13E-05	AI761578	232090_at	"Homo sapiens cDNA FLJ11481 fis, clone HEMBA1001803"	Hs.584880	26052	DNM3	1
3.745285	0.247445	7.414102	0.106722	12.72	Up	7.13E-09	2.57E-08	X68742	214660_at	"H.sapiens mRNA for integrin, alpha subunit."	Hs.519304	3672	PELO	5
9.010935	0.248005	12.679021	0.07885	12.71	Up	1.82E-10	8.55E-10	NM_014848	205551_at	"Homo sapiens KIAA0735 gene product; synaptic vesicle protein 2B homolog (KIAA0735), mRNA. /PROD=KIAA0735 gene product; synaptic vesicle protein2B homolog /FL=gb:AB018278.1 gb:NM_014848.1"	Hs.21754	9899	SV2B	15
6.86029	0.11798	10.527744	0.208906	12.71	Up	1.57E-05	2.87E-05	BC000076	208711_s_at	"Homo sapiens, cyclin D1 (PRAD1: parathyroid adenomatosis 1), clone MGC:2316, mRNA, complete cds. /PROD=cyclin D1 (PRAD1: parathyroid adenomatosis 1) /FL=gb:M73554.1 gb:BC000076.1"	Hs.523852	595	CCND1	11
3.33134	0.14374	6.998528	0.29157	12.7	Up	0.000405854	5.63E-04	NM_003258	202338_at	"Homo sapiens thymidine kinase 1, soluble (TK1), mRNA. /PROD=thymidine kinase 1, soluble /FL=gb:NM_003258.1 gb:K02581.1"	Hs.515122	7083	TK1	17
4.334275	0.026015	8.000743	0.135786	12.7	Up	1.05E-07	3.02E-07	AI948599	228438_at	ESTs	Hs.571508	-	-	8
9.032235	0.041805	5.365908	0.161491	12.7	Down	8.57E-07	2.05E-06	NM_016125	221194_s_at	"Homo sapiens PTD016 protein (LOC51136), mRNA. /PROD=PTD016 protein /FL=gb:NM_016125.1 gb:AF100745.1"	Hs.531701	51136	LOC51136	17
8.206815	0.243855	4.540907	0.095935	12.69	Down	1.94E-09	7.72E-09	BC035958	1569540_at	"Homo sapiens, clone IMAGE:4722681, mRNA."	Hs.208759	51701	NLK	17
8.102505	0.122115	4.437941	0.066008	12.68	Down	1.08E-11	6.16E-11	NM_000166	204973_at	"Homo sapiens gap junction protein, beta 1, 32kD (connexin 32, Charcot-Marie-Tooth neuropathy, X-linked) (GJB1), mRNA. /PROD=gap junction protein, beta 1, 32kD (connexin 32,Charcot-Marie-Tooth neuropathy, X-linked) /FL=gb:NM_000166.1 gb:BC002805.1"	Hs.333303	2705	GJB1	X
7.61787	0.1771	3.95458	0.06256	12.67	Down	7.22E-12	4.24E-11	AW138835	230439_at	ESTs	Hs.396178	389458	LOC389458	7
3.289755	0.001375	6.952947	0.210208	12.67	Up	1.67E-05	3.03E-05	NM_018662	206090_s_at	"Homo sapiens disrupted in schizophrenia 1 (DISC1), mRNA. /PROD=disrupted in schizophrenia 1 /FL=gb:NM_018662.1 gb:AF222980.1"	Hs.13318	27185	DISC1	1
6.21789	0.08212	2.557786	0.049614	12.64	Down	2.11E-13	1.59E-12	AI217154	240559_at	ESTs	Hs.414175	126123	SCRL	19
6.52703	0.6196	2.868288	0.062353	12.63	Down	5.51E-10	2.42E-09	AF322875	223670_s_at	"Homo sapiens EDAG-1-like protein (EDAG) mRNA, complete cds. /PROD=EDAG-1-like protein /FL=gb:AF116617.1 gb:NM_018437.1 gb:AF130060.1 gb:AF322875.1 gb:AF228713.1"	Hs.176626	55363	HEMGN	9
6.54802	0.31484	2.889388	0.038623	12.63	Down	2.40E-13	1.80E-12	AF170911	223732_at	"Homo sapiens sodium-dependent vitamin C transporter 1 (SVCT1) mRNA, complete cds. /PROD=sodium-dependent vitamin C transporter 1 /FL=gb:AF170911.1 gb:AF058317.1 gb:NM_005847.1 gb:AF098277.1"	Hs.310449	9963	SLC23A1	5
9.94895	0.09425	6.290604	0.064342	12.63	Down	7.11E-12	4.18E-11	AW015506	236630_at	ESTs	Hs.130730	359	AQP2	12
4.12489	0.1262	7.782289	0.181121	12.62	Up	3.41E-06	7.22E-06	AI819798	223185_s_at	bHLH protein DEC2 /FL=gb:AB044088.1	Hs.177841	79365	BHLHB3	12
8.59924	0.46795	4.942116	0.196042	12.62	Down	1.11E-05	2.10E-05	AA279654	239243_at	ESTs	Hs.585959	-	-	2
7.60114	0.07421	3.944469	0.419983	12.61	Down	0.00649832	7.49E-03	AF103529	216576_x_at	"Homo sapiens isolate donor N clone N88K immunoglobulin kappa light chain variable region mRNA, partial cds. /PROD=immunoglobulin kappa light chain variableregion"	Hs.552522	-	-	2
5.471805	0.212395	9.128146	0.117157	12.61	Up	2.13E-08	6.98E-08	AF346629	223324_s_at	"Homo sapiens channel-kinase 1 (CHAK1) mRNA, complete cds. /PROD=channel-kinase 1 /FL=gb:AF346629.2"	Hs.512894	54822	TRPM7	15
6.45006	0.25016	2.79378	0.061232	12.61	Down	9.79E-12	5.65E-11	AA565544	237304_at	ESTs	Hs.532699	-	GCDH	19
5.840565	0.043425	9.496661	0.234629	12.61	Up	5.33E-05	8.79E-05	BE502030	209514_s_at	"RAB27A, member RAS oncogene family /FL=gb:U38654.3"	Hs.493512	5873	RAB27A	15
9.72075	0.24412	6.066056	0.081948	12.59	Down	2.98E-10	1.35E-09	AW015683	226790_at	"ESTs, Weakly similar to dJ1108D11.1 (H.sapiens)"	Hs.99841	378464	MORN2	2
5.843835	0.221875	2.189216	0.007308	12.59	Down	9.24E-18	1.72E-16	AF285595	224380_s_at	"Homo sapiens TBP-associated factor II Q (TAF2Q) mRNA, complete cds. /PROD=TBP-associated factor II Q /FL=gb:AF285595.1"	Hs.223806	54457	TAF7L	X
5.680325	0.056625	2.025755	0.015664	12.59	Down	4.91E-20	1.62E-18	BF432333	231068_at	ESTs	Hs.126830	146802	FLJ31196	17
6.8577	0.06982	3.203201	0.101067	12.59	Down	2.64E-09	1.03E-08	BF063164	230076_at	ESTs	Hs.404323	54478	FAM64A	17
7.344625	0.346565	3.690582	0.188721	12.59	Down	6.49E-06	1.29E-05	NM_002433	205989_s_at	"Homo sapiens myelin oligodendrocyte glycoprotein (MOG), mRNA. /PROD=myelin oligodendrocyte glycoprotein /FL=gb:U18798.1 gb:U64564.1 gb:NM_002433.1"	Hs.141308	4340	MOG	6
6.018635	0.169165	2.365454	0.005161	12.58	Down	1.93E-19	5.53E-18	NM_024885	220325_at	"Homo sapiens TATA box binding protein (TBP)-associated factor, RNA polymerase II, Q (TAF2Q), mRNA. /PROD=hypothetical protein FLJ23157 /FL=gb:NM_024885.1"	Hs.223806	54457	TAF7L	X
7.939205	0.295215	4.286094	0.132532	12.58	Down	1.13E-07	3.23E-07	BC032227	1554638_at	"Homo sapiens, Similar to endosome-associated FYVE-domain protein, clone MGC:34354 IMAGE:5204515, mRNA, complete cds. /PROD=Similar to endosome-associated FYVE-domainprotein /FL=gb:BC032227.1"	Hs.482660	9765	ZFYVE16	5
9.420505	0.197615	5.767681	0.236443	12.58	Down	6.03E-05	9.82E-05	AI811298	213568_at	type II Golgi membrane protein	Hs.253247	116039	OSR2	8
6.282595	0.278795	2.630094	0.051031	12.58	Down	1.82E-12	1.18E-11	BF941046	239477_at	ESTs	Hs.257224	151651	EFHB	3
8.28676	0.17923	4.635802	0.172282	12.56	Down	2.04E-06	4.52E-06	BC017896	1569180_at	"Homo sapiens, clone IMAGE:4250282, mRNA."	Hs.540942	-	LOC641522	17
6.37441	0.24022	2.724329	0.102995	12.55	Down	4.83E-09	1.80E-08	BC001077	232422_at	"Homo sapiens, clone IMAGE:2822295, mRNA, partial cds. /PROD=Unknown (protein for IMAGE:2822295)"	Hs.350868	87769	RP11-151A6.2	13
9.98656	0.02424	6.337047	0.14029	12.55	Down	1.66E-07	4.59E-07	NM_005890	202192_s_at	"Homo sapiens growth arrest-specific 7 (GAS7), transcript variant b, mRNA. /PROD=growth arrest-specific 7 isoform b /FL=gb:AB007854.1 gb:NM_005890.1"	-	8522	-	-
6.96801	0.43378	3.318766	0.060205	12.55	Down	5.40E-11	2.76E-10	AL832535	1556046_a_at	Homo sapiens mRNA; cDNA DKFZp547J1816 (from clone DKFZp547J1816).	Hs.12513	157627	LOC157627	8
10.68475	0.00285	7.040515	0.192917	12.5	Down	6.97E-06	1.38E-05	NM_006602	204849_at	"Homo sapiens transcription factor-like 5 (basic helix-loop-helix) (TCFL5), mRNA. /PROD=transcription factor-like 5 (basichelix-loop-helix) /FL=gb:AB012124.1 gb:NM_006602.1 gb:AF070992.1"	Hs.30696	10732	TCFL5	20
5.52441	0.18476	1.881395	0.003679	12.49	Down	4.99E-19	1.28E-17	AY036909	1555602_a_at	"Homo sapiens HUC (ELAVL3) mRNA, complete cds. /PROD=HUC /FL=gb:AY036909.1"	Hs.1701	1995	ELAVL3	19
6.62649	0.40753	10.269491	0.110001	12.49	Up	1.96E-08	6.45E-08	NM_014028	218196_at	"Homo sapiens HSPC019 protein (HSPC019), mRNA. /PROD=HSPC019 protein /FL=gb:AF077205.1 gb:NM_014028.1"	Hs.226780	28962	OSTM1	6
4.26315	0.16245	7.906151	0.267104	12.49	Up	0.000196703	2.89E-04	AB011117	37831_at	"Cluster Incl. AB011117:Homo sapiens mRNA for KIAA0545 protein, partial cds /cds=(0,3390) /gb=AB011117 /gi=3043613 /ug=Hs.129943 /len=5520"	Hs.157259	23094	SIPA1L3	19
6.169565	0.027835	2.526974	0.076169	12.49	Down	6.35E-11	3.22E-10	NM_006853	205470_s_at	"Homo sapiens kallikrein 11 (KLK11), mRNA. /PROD=kallikrein 11 /FL=gb:NM_006853.1 gb:AB041036.1 gb:AB012917.1"	Hs.57771	11012	KLK11	19
6.30178	0.08444	2.660021	0.027806	12.48	Down	1.19E-16	1.72E-15	BE502537	227690_at	DEADH (Asp-Glu-Ala-AspHis) box polypeptide 1	Hs.302352	2562	GABRB3	15
8.190275	0.027025	4.548889	0.04174	12.48	Down	1.76E-14	1.59E-13	AC004522	217014_s_at	Homo sapiens PAC clone RP4-604G5 from 7q22-q31.1	-	-	-	-
7.77365	0.10753	4.132995	0.126604	12.47	Down	5.03E-08	1.55E-07	AW207389	235649_at	"ESTs, Highly similar to AF175283 1 zinc metalloendopeptidase (H.sapiens)"	Hs.271605	11095	ADAMTS8	11
8.548985	0.070475	4.909003	0.508794	12.47	Down	0.019996936	2.17E-02	NM_012306	203619_s_at	"Homo sapiens lifeguard (KIAA0950), mRNA. /PROD=lifeguard /FL=gb:NM_012306.1 gb:AF190461.1 gb:BC000051.1"	Hs.567424	23017	FAIM2	12
8.07406	0.17003	11.713779	0.106486	12.46	Up	6.34E-09	2.31E-08	BF978689	212117_at	"phosphatidylinositol glycan, class F"	Hs.468415	-	PIGF	2
6.298975	0.422955	2.659301	0.014407	12.46	Down	7.89E-14	6.41E-13	X95654	216917_s_at	H.sapiens mRNA for SCP1 protein. /PROD=polypeptide of 976 aa	Hs.112743	6847	SYCP1	1
7.06967	0.07411	3.430013	0.10213	12.46	Down	3.20E-09	1.23E-08	NM_022120	220256_s_at	"Homo sapiens hypothetical protein FKSG25 (FLJ00030), mRNA. /PROD=hypothetical protein FKSG25 /FL=gb:NM_022120.1 gb:AY013700.1"	Hs.472491	64064	OXCT2	1
6.076155	0.003875	9.715807	0.299552	12.46	Up	0.000541085	7.34E-04	AW292816	228490_at	"ESTs, Highly similar to A31026 probable membrane receptor protein (H.sapiens)"	Hs.122337	11057	ABHD2	15
4.24906	0.47938	7.888282	0.541106	12.46	Up	0.027667512	2.95E-02	AI522028	215119_at	KIAA0865 protein	Hs.368522	23026	RP11-54H7.1	13
7.958165	0.177455	4.32029	0.134375	12.45	Down	1.14E-07	3.26E-07	AA725567	229205_at	ESTs	Hs.18070	-	-	19
6.138775	0.160935	9.776239	0.235859	12.44	Up	6.06E-05	9.85E-05	AF125393	210951_x_at	"Homo sapiens Rab27 isoform mRNA, complete cds. /PROD=Rab27 isoform /FL=gb:AF125393.1"	Hs.493512	5873	RAB27A	15
6.838205	0.007185	3.201774	0.132307	12.44	Down	8.42E-08	2.48E-07	NM_002347	206773_at	"Homo sapiens lymphocyte antigen 6 complex, locus H (LY6H), mRNA. /PROD=lymphocyte antigen 6 complex, locus H /FL=gb:NM_002347.1 gb:AB012293.1"	Hs.159590	4062	LY6H	8
4.76401	0.30346	8.400056	0.125862	12.43	Up	6.66E-08	1.99E-07	AF322916	223279_s_at	"Homo sapiens uveal autoantigen mRNA, complete cds. /PROD=uveal autoantigen /FL=gb:AF322916.1"	Hs.108049	55075	UACA	15
9.15158	0.22813	5.516042	0.391897	12.43	Down	0.004335902	5.13E-03	AL049313	213317_at	Homo sapiens mRNA; cDNA DKFZp564B076 (from clone DKFZp564B076).	Hs.485489	53405	CLIC5	6
5.534575	0.209835	1.899396	0.00417	12.43	Down	3.03E-18	6.31E-17	AF131790	213307_at	Homo sapiens clone 24903 mRNA sequence.	Hs.268726	22941	SHANK2	11
5.116765	0.172505	8.748531	0.167059	12.4	Up	1.52E-06	3.45E-06	NM_020480	208353_x_at	"Homo sapiens ankyrin 1, erythrocytic (ANK1), transcript variant 7, mRNA. /PROD=ankyrin 1, isoform 7 /FL=gb:NM_020480.1"	Hs.491558	286	ANK1	8
8.33676	0.05162	4.706047	0.094751	12.39	Down	1.22E-09	5.04E-09	D85730	210189_at	"Homo sapiens HSPA1L mRNA for Heat shock protein 70 testis variant, complete cds. /PROD=Heat shock protein 70 testis variant /FL=gb:D85730.1 gb:NM_005527.1"	Hs.558337	3305	HSPA1L	6
9.198255	0.094115	5.568419	0.146643	12.38	Down	3.12E-07	8.15E-07	NM_022117	218012_at	"Homo sapiens cutaneous T-cell lymphoma-associated tumor antigen se20-4 (SE20-4), mRNA. /PROD=cutaneous T-cell lymphoma-associated tumorantigen se20-4 /FL=gb:NM_022117.1 gb:AF273046.1 gb:AF254794.1"	Hs.136164	64061	TSPYL2	X
6.87741	0.18917	3.24967	0.194321	12.36	Down	8.40E-06	1.63E-05	BG222594	203841_x_at	"microtubule-associated protein, RPEB family, member 3 /FL=gb:NM_012326.2 gb:AB025186.1"	Hs.515860	22924	MAPRE3	2
5.874455	0.118615	2.24703	0.048288	12.36	Down	2.09E-13	1.58E-12	AL022327	213395_at	"Human DNA sequence from clone RP3-355C18 on chromosome 22q13.3 Contains the KIAA0027 gene, ESTs, STSs, GSSs and seven putative CpG islands"	-	-	-	-
5.68221	0.2628	9.309508	0.130287	12.36	Up	9.41E-08	2.74E-07	AI923675	238430_x_at	"ESTs, Weakly similar to ALU3_HUMAN ALU SUBFAMILY SB1 SEQUENCE CONTAMINATION WARNING ENTRY (H.sapiens)"	Hs.546510	162394	MGC19764	17
6.077455	0.366725	2.45054	0.038094	12.35	Down	6.44E-13	4.47E-12	BF726531	213611_at	aquaporin 5 /FL=gb:NM_001651.1	Hs.298023	362	AQP5	12
7.10855	0.05544	3.482591	0.029059	12.35	Down	1.56E-16	2.20E-15	BF510008	240353_s_at	ESTs	Hs.98202	121273	C12orf54	12
4.577855	0.013385	8.203658	0.185798	12.34	Up	4.86E-06	9.95E-06	N32834	226136_at	HIV-1 rev binding protein 2	-	-	-	-
8.404725	0.227745	4.780146	0.152019	12.33	Down	5.51E-07	1.37E-06	BC017896	1569181_x_at	"Homo sapiens, clone IMAGE:4250282, mRNA."	Hs.540942	-	LOC641522	17
3.776805	0.008355	7.400969	0.1261	12.33	Up	4.82E-08	1.48E-07	BF573638	229826_at	"Homo sapiens cDNA FLJ10041 fis, clone HEMBA1001022"	Hs.476320	440957	LOC440957	3
6.395005	0.235075	2.771211	0.031136	12.33	Down	9.14E-15	8.78E-14	AI339366	236767_at	ESTs	Hs.412294	389123	IQCF2	3
7.987105	0.238705	4.36454	0.178853	12.32	Down	3.57E-06	7.52E-06	AW007080	227997_at	ESTs	Hs.150725	54756	IL17RD	3
6.11372	0.01997	2.491777	0.056704	12.31	Down	1.25E-12	8.33E-12	AA776626	235794_at	ESTs	Hs.121333	4336	MOBP	3
6.78697	0.28124	3.165775	0.058194	12.31	Down	8.41E-12	4.90E-11	NM_016529	219660_s_at	"Homo sapiens ATPase, aminophospholipid transporter-like, Class I, type 8A, member 2 (ATP8A2), mRNA. /PROD=ATPase, aminophospholipid transporter-like,Class I, type 8A, member 2 /FL=gb:NM_016529.1 gb:AF236871.1"	Hs.444957	51761	ATP8A2	13
10.88165	0.12705	7.262494	0.292297	12.29	Down	0.000464068	6.36E-04	NM_004219	203554_x_at	"Homo sapiens pituitary tumor-transforming 1 (PTTG1), mRNA. /PROD=pituitary tumor-transforming protein 1 /FL=gb:AF062649.1 gb:NM_004219.2 gb:AF095287.1 gb:AF075242.1"	Hs.350966	9232	PTTG1	5
2.914585	0.700715	6.533361	0.533131	12.28	Up	0.027134203	2.90E-02	NM_002781	204830_x_at	"Homo sapiens pregnancy specific beta-1-glycoprotein 5 (PSG5), mRNA. /PROD=pregnancy specific beta-1-glycoprotein 5 /FL=gb:M73713.1 gb:M25384.1 gb:NM_002781.1"	Hs.558372	5673	PSG5	19
12.5256	0.0935	8.906832	0.324401	12.28	Down	0.001101349	1.42E-03	AF001540	224559_at	calcineurin-binding protein calsarcin-1	-	378938	-	-
7.649185	0.248795	4.031382	0.179001	12.28	Down	3.69E-06	7.74E-06	AU157017	228988_at	zinc finger protein 6 (CMPX1)	Hs.326801	7552	ZNF6	X
8.23445	0.40138	4.61735	0.181414	12.27	Down	5.12E-06	1.04E-05	NM_014859	205414_s_at	"Homo sapiens KIAA0672 gene product (KIAA0672), mRNA. /PROD=KIAA0672 gene product /FL=gb:AB014572.1 gb:NM_014859.1"	Hs.499758	9912	KIAA0672	17
4.359325	0.112225	7.97458	0.169543	12.25	Up	1.82E-06	4.08E-06	NM_004995	202828_s_at	"Homo sapiens matrix metalloproteinase 14 (membrane-inserted) (MMP14), mRNA. /PROD=matrix metalloproteinase 14 preproprotein /FL=gb:U41078.1 gb:NM_004995.2"	Hs.2399	4323	MMP14	14
7.42721	0.15477	3.813518	0.11269	12.24	Down	1.37E-08	4.66E-08	AL080065	214890_s_at	Homo sapiens mRNA; cDNA DKFZp564J102 (from clone DKFZp564J102); partial cds. /PROD=hypothetical protein	Hs.481361	25854	DKFZP564J102	4
6.493035	0.171005	2.881312	0.022906	12.22	Down	1.27E-16	1.83E-15	NM_131915	1553900_s_at	"Homo sapiens similar to hypothetical protein DKFZp434K191 (H. sapiens) (LOC150236), mRNA. /PROD=similar to hypothetical protein DKFZp434K191 /FL=gb:NM_131915.1"	-	150236	-	-
6.027175	0.290425	2.416519	0.057396	12.22	Down	8.27E-12	4.82E-11	NM_000412	206226_at	"Homo sapiens histidine-rich glycoprotein (HRG), mRNA. /PROD=histidine-rich glycoprotein precursor /FL=gb:M13149.1 gb:NM_000412.2"	Hs.1498	3273	HRG	3
7.58739	0.19848	3.977904	0.297966	12.21	Down	0.000566825	7.67E-04	AF070577	214111_at	Homo sapiens clone 24461 mRNA sequence.	Hs.4817	4978	OPCML	11
7.77034	0.1989	4.160865	0.048395	12.21	Down	4.77E-13	3.40E-12	AL041933	228880_at	Homo sapiens mRNA; cDNA DKFZp434B0650 (from clone DKFZp434B0650)	Hs.318529	-	FLJ37478	4
5.895525	0.342095	2.28605	0.007575	12.21	Down	3.19E-15	3.36E-14	NM_138796	1552269_at	"Homo sapiens hypothetical protein BC014608 (LOC128153), mRNA. /FL=gb:NM_138796.1 gb:BC014608.1"	Hs.171130	128153	LOC128153	1
7.093845	0.230565	3.485037	0.202439	12.2	Down	1.41E-05	2.61E-05	NM_006741	205478_at	"Homo sapiens protein phosphatase 1, regulatory (inhibitor) subunit 1A (PPP1R1A), mRNA. /PROD=protein phosphatase 1, regulatory (inhibitor)subunit 1A /FL=gb:NM_006741.1 gb:U48707.1"	Hs.505662	5502	PPP1R1A	12
5.90646	0.10666	2.297793	0.027855	12.2	Down	1.99E-16	2.75E-15	AA770016	231433_at	ESTs	Hs.121192	-	-	1
3.50592	0.03847	7.113756	0.082404	12.19	Up	2.08E-10	9.70E-10	X80821	216550_x_at	H.sapiens mRNA for ribosomal protein L18a homologue. /PROD=ribosomal protein L18a homologue	Hs.464585	23253	ANKRD12	18
3.319665	0.029385	6.927408	0.485455	12.19	Up	0.016379321	1.79E-02	BF589787	235503_at	ESTs	Hs.352364	140458	ASB5	4
4.928305	0.063185	8.535249	0.09158	12.18	Up	8.62E-10	3.67E-09	D17218	1567080_s_at	"Human HepG2 3 region MboI cDNA, clone hmd3g02m3."	Hs.584921	54982	CLN6	15
5.868885	0.095285	2.262453	0.027681	12.18	Down	1.53E-16	2.16E-15	AL162052	233342_at	Homo sapiens mRNA; cDNA DKFZp434G1726 (from clone DKFZp434G1726).	Hs.552781	90520	LOC90520	7
9.524995	0.155215	5.918976	0.079645	12.18	Down	1.72E-10	8.12E-10	NM_018262	220744_s_at	"Homo sapiens hypothetical protein FLJ10897 (FLJ10897), mRNA. /PROD=hypothetical protein FLJ10897 /FL=gb:NM_018262.1"	Hs.477537	55764	IFT122	3
6.920585	0.256535	10.524729	0.216369	12.16	Up	2.91E-05	5.03E-05	BG054844	212724_at	"ras homolog gene family, member E /FL=gb:NM_005168.1"	Hs.6838	390	RND3	2
5.24256	0.31082	8.845608	0.247234	12.15	Up	0.000111937	1.73E-04	AL571557	227628_at	Rho guanine nucleotide exchange factor (GEF) 1	Hs.586212	493869	LOC493869	5
3.373305	0.133425	6.976164	0.16081	12.15	Up	1.04E-06	2.45E-06	AA045175	230550_at	ESTs	Hs.523702	64231	MS4A6A	11
6.583	0.15369	2.980854	0.293765	12.14	Down	0.000506735	6.90E-04	AA993387	241234_at	ESTs	Hs.116176	389025	LOC389025	2
3.256345	0.474905	6.858356	0.197591	12.14	Up	1.44E-05	2.64E-05	AI307799	240200_at	ESTs	Hs.436123	6819	SULT1C1	2
6.166475	0.255315	2.565279	0.006581	12.14	Down	6.27E-17	9.66E-16	AW818475	238862_at	ESTs	Hs.567714	148808	MFSD4	1
8.272915	0.062425	11.872464	0.093174	12.12	Up	1.11E-09	4.63E-09	NM_000876	201393_s_at	"Homo sapiens insulin-like growth factor 2 receptor (IGF2R), mRNA. /PROD=insulin-like growth factor 2 receptor /FL=gb:NM_000876.1 gb:J03528.1"	Hs.487062	3482	IGF2R	6
5.664975	1.086625	2.065669	0.006802	12.12	Down	1.49E-08	5.03E-08	NM_000200	206786_at	"Homo sapiens histatin 3 (HTN3), mRNA. /PROD=histatin 3 /FL=gb:M18372.1 gb:M26665.1 gb:NM_000200.1"	Hs.177888	3347	HTN3	4
7.206025	0.070655	10.804229	0.111418	12.11	Up	1.13E-08	3.92E-08	AW043782	234985_at	ESTs	Hs.205865	143458	LDLRAD3	11
7.471205	0.028535	3.874468	0.167183	12.1	Down	1.60E-06	3.63E-06	AI525402	47560_at	"Cluster Incl. AI525402:PT1.1_07_C06.r Homo sapiens cDNA, 5  end /clone_end=5  /gb=AI525402 /gi=4439537 /ug=Hs.94229 /len=653"	Hs.565302	22859	LPHN1	19
9.68872	0.1895	6.092285	0.103903	12.1	Down	5.68E-09	2.09E-08	AL137749	222240_s_at	Homo sapiens mRNA; cDNA DKFZp434A0612 (from clone DKFZp434A0612); partial cds. /PROD=hypothetical protein	Hs.405873	51477	ISYNA1	19
6.39236	0.98772	2.796416	0.030618	12.09	Down	7.41E-09	2.66E-08	NM_001726	206787_at	"Homo sapiens bromodomain, testis-specific (BRDT), mRNA. /PROD=testis-specific bromodomain protein /FL=gb:AF019085.1 gb:NM_001726.1"	Hs.482520	676	BRDT	1
5.12511	0.47714	8.718648	0.167759	12.07	Up	2.74E-06	5.93E-06	BF590697	226841_at	"Homo sapiens cDNA FLJ14296 fis, clone PLACE1008455"	Hs.585073	-	MPEG1	11
6.4704	0.08331	10.063331	0.193552	12.07	Up	8.54E-06	1.66E-05	AI557319	63825_at	"Cluster Incl. AI557319:PT2.1_16_F08.r Homo sapiens cDNA, 3  end /clone_end=3  /gb=AI557319 /gi=4489682 /ug=Hs.21921 /len=876"	Hs.122337	11057	ABHD2	15
7.740545	0.040525	4.147621	0.107569	12.07	Down	7.21E-09	2.60E-08	AF311324	223624_at	"Homo sapiens ubiquitin-like fusion protein mRNA, complete cds. /PROD=ubiquitin-like fusion protein /FL=gb:AF311324.1"	Hs.89029	93550	ANUBL1	10
4.54527	0.01118	8.137956	0.261761	12.06	Up	0.000182078	2.69E-04	AF319520	224397_s_at	"Homo sapiens ARG99 mRNA, complete cds. /PROD=ARG99 /FL=gb:AF319520.1"	Hs.401954	83857	TMTC1	12
8.052505	0.059255	4.460559	0.245297	12.06	Down	9.87E-05	1.54E-04	BF510408	239707_at	ESTs	Hs.569751	125206	SLC5A10	17
7.724795	0.134355	4.133311	0.239844	12.05	Down	8.04E-05	1.27E-04	AA723810	223687_s_at	cDNA for differentially expressed CO16 gene /FL=gb:BC001291.1	Hs.69517	54742	LY6K	8
9.9195	0.03471	6.328509	0.174827	12.05	Down	2.73E-06	5.91E-06	NM_005346	202581_at	"Homo sapiens heat shock 70kD protein 1B (HSPA1B), mRNA. /PROD=heat shock 70kD protein 1B /FL=gb:NM_005346.2"	Hs.274402	3304	HSPA1B	6
6.1282	0.23206	2.537566	0.009485	12.05	Down	3.07E-17	5.04E-16	AI968064	231287_s_at	HSPC065 protein	Hs.11614	29070	HSPC065	16
6.447535	0.621435	2.858069	0.050041	12.04	Down	2.10E-10	9.79E-10	NM_006250	205272_s_at	"Homo sapiens proline-rich protein HaeIII subfamily 1 (PRH1), mRNA. /PROD=proline-rich protein HaeIII subfamily 1 /FL=gb:NM_006250.1"	Hs.558369	5554	PRH1	12
4.062505	0.208725	7.651337	0.183717	12.03	Up	5.20E-06	1.06E-05	AI862096	242957_at	ESTs	Hs.60640	220001	VWCE	11
7.134	0.07096	3.547957	0.094444	12.01	Down	1.40E-09	5.73E-09	AB020676	213085_s_at	"Homo sapiens mRNA for KIAA0869 protein, partial cds. /PROD=KIAA0869 protein"	Hs.484047	23286	WWC1	5
6.789775	0.196535	3.205235	0.043707	12	Down	1.59E-13	1.24E-12	AB007871	209794_at	"Homo sapiens KIAA0411 mRNA, complete cds. /FL=gb:AB007871.1"	Hs.475364	9901	SRGAP3	3
8.800885	0.560155	5.217444	0.390523	11.99	Down	0.00496478	5.82E-03	AF128846	224061_at	"Homo sapiens indolethylamine N-methyltransferase (INMT) mRNA, INMT-1 allele, complete cds. /PROD=indolethylamine N-methyltransferase /FL=gb:AF128847.1 gb:AF128846.1 gb:NM_006774.2"	Hs.511767	11185	INMT	7
7.257145	0.062305	3.675156	0.051509	11.98	Down	4.32E-13	3.12E-12	AA889586	240235_at	ESTs	Hs.180346	-	C10orf65	10
6.805495	0.390355	3.223779	0.089911	11.97	Down	2.46E-09	9.67E-09	BF063271	203397_s_at	UDP-N-acetyl-alpha-D-galactosamine:polypeptide N-acetylgalactosaminyltransferase 3 (GalNAc-T3) /FL=gb:NM_004482.2	Hs.170986	2591	GALNT3	2
6.480345	0.180385	2.899064	0.013998	11.97	Down	7.46E-18	1.42E-16	AF059274	39966_at	"Cluster Incl. AF059274:Homo sapiens neuroglycan C mRNA, complete cds /cds=(6,1625) /gb=AF059274 /gi=3820499 /ug=Hs.45127 /len=1728"	Hs.45127	10675	CSPG5	3
5.620135	0.001355	2.039596	0.019857	11.96	Down	7.03E-19	1.70E-17	BC034416	1569171_a_at	"Homo sapiens, clone IMAGE:5164654, mRNA."	Hs.478407	8087	FXR1	3
7.021525	0.437785	3.441279	0.094369	11.96	Down	5.43E-09	2.00E-08	BC001745	209570_s_at	"Homo sapiens, clone MGC:3328, mRNA, complete cds. /PROD=Unknown (protein for MGC:3328) /FL=gb:BC001745.1 gb:NM_014392.1"	Hs.518595	27065	D4S234E	4
7.98042	0.30324	4.403188	0.232234	11.94	Down	6.55E-05	1.06E-04	AW190862	243134_at	"ESTs, Weakly similar to SMN1_HUMAN SURVIVAL MOTOR NEURON PROTEIN 1 (H.sapiens)"	Hs.220864	-	CHD2	15
3.540165	0.043325	7.114933	0.132603	11.92	Up	1.08E-07	3.09E-07	AI094626	238575_at	ESTs	Hs.318775	114880	OSBPL6	2
5.617585	0.108625	2.043514	0.088783	11.91	Down	6.95E-10	3.01E-09	NM_005498	218261_at	"Homo sapiens adaptor-related protein complex 1, mu 2 subunit (AP1M2), mRNA. /PROD=adaptor-related protein complex 1, mu 2 subunit /FL=gb:BC003612.1 gb:AF020797.2 gb:BC005021.1 gb:BC003387.1 gb:NM_005498.2"	Hs.18894	10053	AP1M2	19
6.410045	0.222575	2.836469	0.061144	11.91	Down	1.05E-11	6.02E-11	AI569787	229799_s_at	ESTs	Hs.503878	4684	NCAM1	11
6.45481	0.23183	2.881244	0.051766	11.91	Down	1.68E-12	1.09E-11	NM_003602	206763_at	"Homo sapiens FK506-binding protein 6 (36kD) (FKBP6), mRNA. /PROD=FK506-binding protein 6 (36kD) /FL=gb:NM_003602.1 gb:AF038847.1"	Hs.567369	8468	FKBP6	7
7.289765	0.502505	3.716494	0.026333	11.9	Down	2.51E-12	1.58E-11	BG473130	203849_s_at	axonal transport of synaptic vesicles /FL=gb:NM_004321.1	Hs.516802	-	KIF1A	2
10.4553	0.0842	6.883354	0.083033	11.89	Down	2.79E-10	1.28E-09	AI205764	222458_s_at	hypothetical protein FLJ12666 /FL=gb:NM_024595.1	Hs.293563	79647	C1orf108	1
7.38408	0.03962	10.954929	0.141418	11.88	Up	2.40E-07	6.44E-07	AW006123	225803_at	"ESTs, Weakly similar to AF174605 1 F-box protein Fbx25 (H.sapiens)"	Hs.403933	114907	FBXO32	8
4.82194	0.32508	8.392611	0.128263	11.88	Up	1.10E-07	3.14E-07	Y15724	213036_x_at	"Homo sapiens SERCA3 gene, exons 1-7 (and joined CDS)"	-	489	-	-
6.70628	0.20078	3.135701	0.063215	11.88	Down	1.35E-11	7.65E-11	AW966474	227182_at	ESTs	Hs.88417	203328	SUSD3	9
8.01248	0.20607	4.444669	0.067067	11.86	Down	2.91E-11	1.56E-10	AL137310	228175_at	Homo sapiens mRNA; cDNA DKFZp761E13121 (from clone DKFZp761E13121); partial cds. /PROD=hypothetical protein	Hs.4749	-	-	12
8.299185	0.051475	4.735757	0.509672	11.82	Down	0.022450984	2.42E-02	NM_021197	219478_at	"Homo sapiens WAP four-disulfide core domain 1 (WFDC1), mRNA. /PROD=WAP four-disulfide core domain 1 /FL=gb:AF169631.1 gb:NM_021197.1 gb:AF302109.1"	Hs.36688	58189	WFDC1	16
7.73872	0.33127	4.175399	0.094998	11.82	Down	3.58E-09	1.36E-08	NM_014226	205130_at	"Homo sapiens renal tumor antigen (RAGE), mRNA. /PROD=renal tumor antigen /FL=gb:NM_014226.1 gb:AB022694.1"	Hs.104119	5891	RAGE	14
7.168095	0.020475	3.604931	0.212484	11.82	Down	2.51E-05	4.40E-05	BG538800	213124_at	DKFZP434N043 protein	Hs.440553	25888	ZNF473	19
6.011745	0.138315	2.448796	0.024122	11.82	Down	9.73E-17	1.44E-15	AI017631	237781_at	ESTs	Hs.120391	150280	HORMAD2	22
7.22969	0.19805	3.667144	0.061263	11.81	Down	9.35E-12	5.41E-11	AI985987	241436_at	"ESTs, Moderately similar to ALU1_HUMAN ALU SUBFAMILY J SEQUENCE CONTAMINATION WARNING ENTRY (H.sapiens)"	Hs.371727	6340	SCNN1G	16
6.17169	0.05216	2.609986	0.053777	11.81	Down	8.12E-13	5.55E-12	AB063297	1554147_s_at	"Homo sapiens aat-1 mRNA for AAT-1 beta, complete cds. /PROD=AAT-1 beta /FL=gb:AB063297.1"	Hs.341906	89876	C3orf15	3
6.954295	0.435655	10.514179	0.15082	11.79	Up	9.05E-07	2.16E-06	N30209	224996_at	"Homo sapiens clone IMAGE:1338238, mRNA sequence"	Hs.546504	157807	MGC34646	8
8.367035	0.269195	4.80981	0.16969	11.77	Down	2.52E-06	5.50E-06	BE644953	238875_at	ESTs	Hs.560916	-	-	2
6.36406	0.01343	2.810152	0.056252	11.74	Down	1.45E-12	9.53E-12	NM_018068	220686_s_at	"Homo sapiens hypothetical protein FLJ10351 (FLJ10351), mRNA. /PROD=hypothetical protein FLJ10351 /FL=gb:NM_018068.1"	Hs.274150	55124	PIWIL2	8
5.738665	0.180505	2.185089	0.068399	11.74	Down	3.39E-11	1.79E-10	NM_002010	206404_at	"Homo sapiens fibroblast growth factor 9 (glia-activating factor) (FGF9), mRNA. /PROD=fibroblast growth factor 9 (glia-activatingfactor) /FL=gb:D14838.1 gb:NM_002010.1"	Hs.111	2254	FGF9	13
3.653995	0.745785	7.207259	0.440178	11.74	Up	0.011277441	1.26E-02	AK095548	1564012_at	"Homo sapiens cDNA FLJ38229 fis, clone FCBBF2004256."	-	-	-	-
6.24749	0.18145	2.694934	0.056158	11.73	Down	2.97E-12	1.85E-11	AA397912	232766_at	"Human DNA sequence from clone RP4-803K15 on chromosome 20 Contains part of a novel gene, ESTs, STSs and GSSs"	Hs.115366	140836	C20orf179	20
6.60723	0.10423	3.054972	0.024908	11.73	Down	6.31E-17	9.69E-16	BM479034	1565809_x_at	"Homo sapiens, clone IMAGE:5301169, mRNA"	-	-	-	-
8.53941	0.31229	12.091136	0.171254	11.73	Up	2.99E-06	6.43E-06	AB040883	226460_at	"Homo sapiens mRNA for KIAA1450 protein, partial cds. /PROD=KIAA1450 protein"	Hs.586169	57600	KIAA1450	4
7.874285	0.034575	4.324354	0.501461	11.71	Down	0.021088684	2.28E-02	BC005894	211726_s_at	"Homo sapiens, flavin containing monooxygenase 2, clone MGC:14468, mRNA, complete cds. /PROD=flavin containing monooxygenase 2 /FL=gb:BC005894.1"	Hs.567271	2327	FMO2	1
6.386	0.15248	2.836674	0.031122	11.71	Down	2.11E-15	2.33E-14	R20102	206355_at	"guanine nucleotide binding protein (G protein), alpha activating activity polypeptide, olfactory type /FL=gb:NM_002071.1 gb:L10665.1"	Hs.136295	2774	GNAL	18
7.702515	0.114325	4.154754	0.130706	11.69	Down	1.04E-07	2.98E-07	NM_017868	219587_at	"Homo sapiens hypothetical protein FLJ20535 (FLJ20535), mRNA. /PROD=hypothetical protein FLJ20535 /FL=gb:NM_017868.1"	Hs.288772	54970	TTC12	11
6.40842	0.06995	2.861306	0.012699	11.69	Down	1.16E-20	4.53E-19	NM_001965	207768_at	"Homo sapiens early growth response 4 (EGR4), mRNA. /PROD=early growth response 4 /FL=gb:NM_001965.1"	Hs.3052	1961	EGR4	2
7.069065	0.020495	3.521996	0.054322	11.69	Down	9.29E-13	6.32E-12	AI263078	230949_at	ESTs	Hs.124565	151295	SLC23A3	2
8.700555	0.097475	5.154306	0.46137	11.68	Down	0.013648116	1.51E-02	NM_000717	206209_s_at	"Homo sapiens carbonic anhydrase IV (CA4), mRNA. /PROD=carbonic anhydrase IV precursor /FL=gb:NM_000717.2 gb:M83670.1"	Hs.89485	762	CA4	17
5.691395	0.092895	2.145574	0.009669	11.68	Down	4.62E-21	1.96E-19	NM_002500	206282_at	"Homo sapiens neurogenic differentiation 1 (NEUROD1), mRNA. /PROD=neurogenic differentiation 1 /FL=gb:NM_002500.1 gb:D82347.1"	Hs.72981	4760	NEUROD1	2
4.150085	0.021335	7.693525	0.522498	11.66	Up	0.026054058	2.79E-02	NM_006905	208257_x_at	"Homo sapiens pregnancy specific beta-1-glycoprotein 1 (PSG1), mRNA. /PROD=pregnancy specific beta-1-glycoprotein 1 /FL=gb:NM_006905.1 gb:M17908.1"	Hs.584793	5669	PSG1	19
5.6303	0.22962	2.087816	0.004075	11.65	Down	1.45E-17	2.60E-16	BC033547	1560595_at	"Homo sapiens, clone IMAGE:4823013, mRNA."	Hs.583838	389638	LOC389638	8
7.19731	0.08709	10.738942	0.241086	11.64	Up	9.60E-05	1.50E-04	AK025615	225285_at	"Homo sapiens cDNA: FLJ21962 fis, clone HEP05564."	Hs.438993	586	BCAT1	12
8.42198	0.17468	4.88049	0.076216	11.64	Down	1.35E-10	6.51E-10	AI001784	217559_at	"ESTs, Highly similar to A42735 ribosomal protein L10, cytosolic (H.sapiens)"	Hs.308332	140801	RPL10L	14
6.66268	0.10385	3.121859	0.19613	11.64	Down	1.16E-05	2.18E-05	R50822	209866_s_at	KIAA0768 protein /FL=gb:AF307080.1	Hs.411097	23284	LPHN3	4
5.41484	0.02731	1.876424	0.003443	11.62	Down	7.43E-28	4.41E-25	NM_030766	221241_s_at	"Homo sapiens apoptosis regulator BCL-G (BCLG), mRNA. /PROD=apoptosis regulator BCL-G /FL=gb:NM_030766.1"	Hs.210343	79370	BCL2L14	12
5.51366	0.32664	9.05089	0.223195	11.61	Up	5.05E-05	8.35E-05	AI912583	214085_x_at	HIV-1 rev binding protein 2	Hs.584861	11103	HRB2	12
6.65057	0.26539	3.115294	0.203676	11.59	Down	1.92E-05	3.44E-05	AV709406	225822_at	ESTs	Hs.104476	128218	TMEM125	1
6.485655	0.039145	2.951585	0.103579	11.58	Down	5.48E-09	2.02E-08	AL136778	223627_at	Homo sapiens mRNA; cDNA DKFZp434J0617 (from clone DKFZp434J0617); complete cds. /PROD=hypothetical protein /FL=gb:AL136778.1	Hs.104744	84206	RKHD3	15
6.26623	0.04386	2.732721	0.087057	11.58	Down	5.70E-10	2.50E-09	AW270170	241262_at	ESTs	Hs.585382	-	-	1
6.065695	0.259545	9.598001	0.190798	11.57	Up	9.71E-06	1.86E-05	AV713913	235198_at	ESTs	Hs.226780	28962	OSTM1	6
5.82	0.04406	2.288195	0.030781	11.57	Down	4.46E-16	5.73E-15	AF288385	223550_s_at	"Homo sapiens carbonic anhydrase-related protein X mRNA, complete cds. /PROD=carbonic anhydrase-related protein X /FL=gb:AF288385.1"	Hs.463466	56934	CA10	17
8.29064	0.34797	11.822193	0.109262	11.56	Up	2.14E-08	6.98E-08	BE897886	212120_at	"phosphatidylinositol glycan, class F"	Hs.468415	-	PIGF	2
7.087335	0.145565	3.55674	0.085605	11.56	Down	5.57E-10	2.45E-09	AI830563	59437_at	"Cluster Incl. AI830563:wj51c03.x1 Homo sapiens cDNA, 3  end /clone=IMAGE-2406340 /clone_end=3  /gb=AI830563 /gi=5451234 /ug=Hs.120858 /len=556"	Hs.414028	138162	C9orf116	9
7.08123	0.12637	3.552188	0.123854	11.54	Down	5.77E-08	1.75E-07	NM_019885	219825_at	"Homo sapiens cytochrome P450 retinoid metabolizing protein (P450RAI-2), mRNA. /PROD=cytochrome P450 retinoid metabolizing protein /FL=gb:NM_019885.1 gb:AF252297.1"	Hs.91546	56603	CYP26B1	2
7.281125	0.208605	3.755002	0.07206	11.52	Down	8.35E-11	4.16E-10	AI400292	230905_at	hypothetical protein FLJ10479	Hs.5268	55146	ZDHHC4	7
6.62859	0.16242	3.103655	0.046354	11.51	Down	2.71E-13	2.02E-12	AA781366	237170_at	ESTs	Hs.259426	-	-	11
8.32496	0.04749	4.800391	0.112961	11.51	Down	1.73E-08	5.74E-08	AI093546	226101_at	MUM2 protein	Hs.97432	5581	PRKCE	2
6.998425	0.638185	3.475139	0.05134	11.5	Down	3.82E-10	1.71E-09	AI200804	231568_at	ESTs	Hs.522775	255313	RP6-166C19.1	X
7.589545	0.114085	4.066738	0.108206	11.49	Down	1.07E-08	3.73E-08	BF001514	240135_x_at	ESTs	Hs.297324	7078	TIMP3	22
8.25671	0.12075	11.779293	0.101973	11.49	Up	5.10E-09	1.89E-08	NM_000158	203282_at	"Homo sapiens glucan (1,4-alpha-), branching enzyme 1 (glycogen branching enzyme, Andersen disease, glycogen storage disease type IV) (GBE1), mRNA. /PROD=glucan (1,4-alpha-), branching enzyme 1(glycogen branching enzyme) /FL=gb:L07956.1 gb:NM_000158.1"	Hs.436062	2632	GBE1	3
5.54243	0.033	9.063843	0.191355	11.48	Up	9.31E-06	1.79E-05	AI129626	229800_at	ESTs	Hs.507755	9201	DCAMKL1	13
6.99971	0.24852	3.478355	0.052262	11.48	Down	2.72E-12	1.71E-11	AA861192	237055_at	ESTs	Hs.553920	-	-	19
9.71709	0.05092	6.199816	0.164109	11.45	Down	1.68E-06	3.80E-06	U88870	210657_s_at	"Human cell division control-related protein 2b (hcdcrel2b) mRNA, complete cds. /PROD=cell division control-related protein 2b /FL=gb:U88870.1"	Hs.287518	5414	4-Sep	17
8.107125	0.112545	4.589974	0.290802	11.45	Down	0.000566669	7.66E-04	AI870583	222780_s_at	hypothetical protein FLJ12015 /FL=gb:NM_024812.1	Hs.533446	79870	BAALC	8
7.32681	0.04223	10.843143	0.197293	11.44	Up	1.32E-05	2.44E-05	AF326591	221529_s_at	"Homo sapiens fenestrated-endothelial linked structure protein (FELS) mRNA, complete cds. /PROD=fenestrated-endothelial linked structureprotein /FL=gb:AF326591.1 gb:AF348827.1"	Hs.107125	83483	PLVAP	19
11.2123	0.2113	7.697404	0.294851	11.43	Down	0.000651382	8.70E-04	AF119873	211429_s_at	"Homo sapiens PRO2275 mRNA, complete cds. /PROD=PRO2275 /FL=gb:AF119873.1"	Hs.525557	5265	SERPINA1	14
5.72973	0.14049	9.243959	0.124348	11.43	Up	6.49E-08	1.95E-07	AK001728	212794_s_at	"Homo sapiens cDNA FLJ10866 fis, clone NT2RP4001614."	Hs.12144	23325	KIAA1033	12
5.94573	0.86807	9.459881	0.194964	11.43	Up	3.30E-05	5.64E-05	NM_006603	207983_s_at	"Homo sapiens stromal antigen 2 (STAG2), mRNA. /PROD=stromal antigen 2 /FL=gb:NM_006603.1"	Hs.496710	10735	STAG2	X
3.62366	0.02951	7.137382	0.14698	11.42	Up	4.63E-07	1.17E-06	NM_017947	219959_at	"Homo sapiens hypothetical protein FLJ20733 (FLJ20733), mRNA. /PROD=hypothetical protein FLJ20733 /FL=gb:NM_017947.1"	Hs.405028	55034	MOCOS	18
6.878715	0.168575	3.366031	0.087249	11.41	Down	8.13E-10	3.47E-09	NM_003147	207493_x_at	"Homo sapiens synovial sarcoma, X breakpoint 2 (SSX2), mRNA. /PROD=synovial sarcoma, X breakpoint 2 /FL=gb:NM_003147.1"	Hs.558401	6757	SSX2	X
7.60326	0.16462	4.091005	0.156193	11.41	Down	1.03E-06	2.42E-06	NM_001408	204029_at	"Homo sapiens cadherin, EGF LAG seven-pass G-type receptor 2, flamingo (Drosophila) homolog (CELSR2), mRNA. /PROD=cadherin EGF LAG seven-pass G-type receptor 2 /FL=gb:NM_001408.1"	Hs.57652	1952	CELSR2	1
3.127155	0.120925	6.639317	0.173261	11.41	Up	3.26E-06	6.94E-06	U03469	210565_at	"Human glucagon receptor mRNA, complete cds. /PROD=glucagon receptor /FL=gb:U03469.1 gb:NM_000160.1 gb:L20316.1"	Hs.208	2642	GCGR	17
6.44904	0.1214	9.959921	0.354023	11.4	Up	0.002697503	3.29E-03	W24623	231914_at	"Homo sapiens 14q32 Jagged2 gene, complete cds; and unknown gene"	Hs.526432	256281	NUDT14	14
9.627995	0.274535	6.118016	0.436112	11.39	Down	0.010618664	1.19E-02	NM_018492	219148_at	"Homo sapiens PDZ-binding kinase; T-cell originated protein kinase (TOPK), mRNA. /PROD=PDZ-binding kinase /FL=gb:AB027250.1 gb:AB027249.1 gb:NM_018492.1 gb:AF237709.1 gb:AF189722.1"	Hs.104741	55872	PBK	8
5.182785	0.154865	8.692469	0.395028	11.39	Up	0.005732069	6.65E-03	M98399	209555_s_at	"Human antigen CD36 (clone 21) mRNA, complete cds. /PROD=antigen CD36 /FL=gb:M98399.1"	Hs.120949	948	CD36	7
5.79335	0.06137	2.284136	0.017245	11.39	Down	3.23E-19	8.70E-18	AI554273	236461_at	"ESTs, Weakly similar to unknown (H.sapiens)"	Hs.375791	84696	ABHD1	2
7.92691	0.01511	4.418009	0.189275	11.38	Down	8.58E-06	1.66E-05	AI041217	228753_at	ESTs	Hs.586295	-	-	7
4.9374	0.47481	8.445636	0.215512	11.38	Up	4.45E-05	7.45E-05	BE243270	241955_at	"ESTs, Weakly similar to 26S proteasome subunit p28 (H.sapiens)"	Hs.210850	25831	HECTD1	14
10.69935	0.05805	7.192457	0.118585	11.37	Down	3.43E-08	1.08E-07	BC005997	224443_at	"Homo sapiens, clone MGC:14801, mRNA, complete cds. /PROD=Unknown (protein for MGC:14801) /FL=gb:BC005997.1"	Hs.523932	84791	C1orf97	1
6.181055	0.240165	2.674214	0.063726	11.37	Down	2.52E-11	1.37E-10	NM_002407	205979_at	"Homo sapiens mammaglobin 2 (MGB2), mRNA. /PROD=mammaglobin 2 /FL=gb:AF071219.1 gb:NM_002407.1"	Hs.97644	4246	SCGB2A1	11
7.643165	0.172175	11.149981	0.231456	11.37	Up	7.26E-05	1.16E-04	AA678241	200831_s_at	stearoyl-CoA desaturase (delta-9-desaturase) /FL=gb:AB032261.1 gb:AF097514.1 gb:NM_005063.1	Hs.558396	6319	SCD	10
3.159415	0.349655	6.665746	0.40658	11.36	Up	0.007072657	8.10E-03	W74476	226997_at	"Homo sapiens cDNA FLJ10196 fis, clone HEMBA1004776"	Hs.12680	-	-	5
6.88551	0.04316	3.379326	0.112374	11.36	Down	1.73E-08	5.74E-08	BM664532	1557512_at	Homo sapiens full length insert cDNA YQ02G04	Hs.524809	6249	RSN	12
9.64901	0.2092	6.145751	0.071307	11.34	Down	8.03E-11	4.01E-10	AW182860	209037_s_at	EH domain containing 1 /FL=gb:AF001434.1	Hs.523774	10938	EHD1	11
2.90491	0.02021	6.408132	0.45693	11.34	Up	0.013823673	1.52E-02	NM_000651	208488_s_at	"Homo sapiens complement component (3b4b) receptor 1, including Knops blood group system (CR1), mRNA. /PROD=complement component (3b4b) receptor 1,including Knops blood group system /FL=gb:NM_000651.1"	Hs.334019	1378	CR1	1
8.65743	0.19966	5.154355	0.129334	11.34	Down	1.18E-07	3.38E-07	AL039870	228831_s_at	"Homo sapiens mRNA for FLJ00058 protein, partial cds"	Hs.515544	2788	GNG7	19
7.19058	0.00232	3.689156	0.130742	11.32	Down	1.16E-07	3.31E-07	D85939	210701_at	"Homo sapiens mRNA for p97 homologous protein, complete cds. /PROD=p97 homologous protein /FL=gb:D85939.1"	Hs.461361	10428	CFDP1	16
6.974495	0.443605	3.473969	0.386649	11.32	Down	0.005283733	6.17E-03	NM_000767	206754_s_at	"Homo sapiens cytochrome P450, subfamily IIB (phenobarbital-inducible), polypeptide 6 (CYP2B6), mRNA. /PROD=cytochrome P450, subfamily IIB(phenobarbital-inducible), polypeptide 6 /FL=gb:NM_000767.2 gb:AF182277.1 gb:M29874.1"	Hs.1360	1555	CYP2B6	19
2.886395	0.128705	6.386178	0.148739	11.31	Up	5.86E-07	1.45E-06	BF512162	238969_at	ESTs	Hs.259046	152078	C3orf55	3
6.31917	0.11022	2.822169	0.013567	11.29	Down	2.16E-19	6.07E-18	AL136825	224048_at	Homo sapiens mRNA; cDNA DKFZp434D0127 (from clone DKFZp434D0127); complete cds. /PROD=hypothetical protein /FL=gb:AL136825.1	Hs.506394	84101	USP44	12
4.8093	0.11336	8.306216	0.371522	11.29	Up	0.003891923	4.64E-03	L35853	210632_s_at	"Homo sapiens adhalin-35 mRNA, complete cds. /PROD=adhalin-35 /FL=gb:L35853.1"	Hs.463412	6442	SGCA	17
6.545005	0.212105	3.048791	0.01955	11.28	Down	2.56E-16	3.42E-15	AI581344	235700_at	"ESTs, Weakly similar to T17330 hypothetical protein DKFZp434B105.1 (H.sapiens)"	Hs.535080	-	RP13-36C9.3	X
8.297745	0.003005	4.802574	0.265371	11.28	Down	0.000265897	3.80E-04	N21096	230560_at	ESTs	Hs.508958	29091	STXBP6	14
5.475165	0.123595	8.969029	0.200382	11.27	Up	1.70E-05	3.07E-05	BC002495	209502_s_at	"Homo sapiens, Similar to BAI1-associated protein 2, clone MGC:1836, mRNA, complete cds. /PROD=Similar to BAI1-associated protein 2 /FL=gb:BC002495.1"	Hs.128316	10458	BAIAP2	17
7.25537	0.28922	3.763041	0.039657	11.25	Down	3.57E-13	2.60E-12	AL566528	221801_x_at	"neurofilament, light polypeptide (68kD) /FL=gb:NM_006158.1"	Hs.521461	4747	NEFL	8
8.52639	0.26906	12.016957	0.132386	11.24	Up	1.85E-07	5.06E-07	AI478634	225924_at	ESTs	Hs.586169	57600	KIAA1450	4
6.232545	0.147475	2.743136	0.037173	11.23	Down	1.87E-14	1.67E-13	AA977616	231589_at	Homo sapiens (clone 115392) mRNA	Hs.278078	-	CXorf40B	X
6.481895	0.146975	2.993176	0.077994	11.23	Down	1.99E-10	9.31E-10	N31985	230587_at	ESTs	Hs.517850	474171	STGC3	3
9.487115	0.167325	5.998851	0.213204	11.22	Down	3.35E-05	5.73E-05	AL117523	215495_s_at	Homo sapiens mRNA; cDNA DKFZp434H0350 (from clone DKFZp434H0350); partial cds. /PROD=hypothetical protein	Hs.98259	23034	SAMD4A	14
6.15912	0.64676	2.671174	0.011153	11.22	Down	2.82E-11	1.51E-10	AW339899	236909_at	ESTs	Hs.370111	129881	LOC129881	2
3.74578	0.17429	7.232075	0.195894	11.21	Up	1.40E-05	2.58E-05	AL049385	232297_at	Homo sapiens mRNA; cDNA DKFZp586M1418 (from clone DKFZp586M1418).	Hs.272251	51088	KLHL5	4
8.782095	0.017625	5.296403	0.341747	11.2	Down	0.002186945	2.70E-03	AJ249377	217148_x_at	"Homo sapiens partial mRNA for human Ig lambda light chain variable region, clone MB91 (331 bp). /PROD=immunoglobulin lambda variable region"	Hs.584765	-	IGLV3-25	22
5.037095	0.075145	8.522646	0.263064	11.2	Up	0.000252874	3.64E-04	AI927692	228528_at	ESTs	Hs.445414	-	-	1
7.580435	0.556945	11.064007	0.205396	11.19	Up	3.34E-05	5.70E-05	NM_000313	207808_s_at	"Homo sapiens protein S (alpha) (PROS1), mRNA. /PROD=protein S (alpha) /FL=gb:M15036.1 gb:NM_000313.1"	Hs.64016	5627	PROS1	3
6.52921	0.1645	3.047421	0.040609	11.17	Down	6.80E-14	5.58E-13	T65537	231384_at	ESTs	Hs.411472	-	-	16
9.525325	0.151415	6.044153	0.200346	11.17	Down	1.78E-05	3.21E-05	BE783065	226587_at	Homo sapiens mRNA; cDNA DKFZp761I1912 (from clone DKFZp761I1912)	Hs.564847	-	SNRPN	15
8.103225	0.512915	4.622089	0.498318	11.17	Down	0.023194409	2.50E-02	AI758223	228268_at	ESTs	Hs.567271	2327	FMO2	1
2.5277	0.13511	6.008206	0.26362	11.16	Up	0.000263557	3.77E-04	AF380356	1554062_at	"Homo sapiens PBDX mRNA, complete cds. /PROD=PBDX /FL=gb:AF380356.1"	Hs.179675	7499	XG	X
6.431145	0.210065	2.950669	0.022048	11.16	Down	5.55E-16	7.00E-15	BC043218	1556247_a_at	"Homo sapiens, clone IMAGE:5295323, mRNA."	Hs.220558	-	-	22
6.101465	0.114115	2.621159	0.010773	11.16	Down	5.58E-20	1.82E-18	AB033823	210323_at	"Homo sapiens mRNA for h-TEKTIN-t, complete cds. /PROD=h-TEKTIN-t /FL=gb:NM_014466.1 gb:AB033823.1 gb:AF054910.1"	Hs.127111	27285	TEKT2	1
6.42724	0.09518	9.904521	0.149498	11.14	Up	6.58E-07	1.62E-06	NM_017734	218736_s_at	"Homo sapiens hypothetical protein FLJ20271 (FLJ20271), mRNA. /PROD=hypothetical protein FLJ20271 /FL=gb:NM_017734.1"	Hs.483993	54873	PALMD	1
9.06212	0.08206	5.585772	0.166089	11.13	Down	2.23E-06	4.92E-06	NM_021831	218480_at	"Homo sapiens hypothetical protein FLJ21839 (FLJ21839), mRNA. /PROD=hypothetical protein FLJ21839 /FL=gb:NM_021831.1"	Hs.138207	60509	FLJ21839	2
8.49807	0.12829	11.973007	0.11013	11.12	Up	1.63E-08	5.44E-08	AK001821	212959_s_at	"Homo sapiens cDNA FLJ10959 fis, clone PLACE1000562."	Hs.46850	79158	GNPTAB	12
3.487555	0.228325	6.961192	0.310271	11.11	Up	0.001091773	1.41E-03	BE966604	226603_at	"Homo sapiens, clone IMAGE:3616574, mRNA, partial cds"	Hs.489118	219285	SAMD9L	7
6.793225	0.293275	3.319685	0.212708	11.11	Down	3.67E-05	6.23E-05	NM_021637	219685_at	"Homo sapiens hypothetical protein FLJ14084 (FLJ14084), mRNA. /PROD=hypothetical protein FLJ14084 /FL=gb:NM_021637.1"	Hs.45140	59353	TMEM35	X
8.55658	0.03138	5.086897	0.127863	11.08	Down	9.90E-08	2.86E-07	NM_024506	206540_at	"Homo sapiens hypothetical protein MGC10771 (MGC10771), mRNA. /PROD=hypothetical protein MGC10771 /FL=gb:NM_024506.1 gb:BC003523.1"	Hs.181173	79411	GLB1L	2
6.031835	0.085335	2.562764	0.010047	11.07	Down	4.74E-21	2.00E-19	NM_000810	206456_at	"Homo sapiens gamma-aminobutyric acid (GABA) A receptor, alpha 5 (GABRA5), mRNA. /PROD=gamma-aminobutyric acid (GABA) A receptor, alpha5 precursor /FL=gb:NM_000810.2 gb:L08485.1"	Hs.24969	2558	GABRA5	15
6.45258	0.42535	2.983799	0.015833	11.07	Down	1.88E-13	1.43E-12	AW975772	236917_at	"ESTs, Weakly similar to R32611 1 (H.sapiens)"	Hs.120277	151827	LRRC34	3
6.863305	0.156755	3.395602	0.033624	11.06	Down	7.41E-15	7.25E-14	AW137676	237282_s_at	"ESTs, Weakly similar to Testis-specific A-kinase-anchoring-protein (R.norvegicus)"	Hs.184993	158798	AKAP14	X
5.547625	0.097615	9.015007	0.279388	11.06	Up	0.000453339	6.22E-04	AI690274	228384_s_at	"ESTs, Weakly similar to Similar to phytoene desaturase (C.elegans)"	Hs.238303	84795	C10orf33	10
10.7644	0.1837	7.298419	0.168279	11.05	Down	2.84E-06	6.13E-06	AL049987	213605_s_at	Homo sapiens mRNA; cDNA DKFZp564F112 (from clone DKFZp564F112).	Hs.534683	401196	FLJ40092	5
5.851775	0.015585	2.386191	0.019637	11.05	Down	9.95E-19	2.35E-17	NM_012144	220125_at	"Homo sapiens dynein, axonemal, intermediate polypeptide, 1 (DNAI1), mRNA. /PROD=dynein, axonemal, intermediate polypeptide, 1 /FL=gb:NM_012144.1 gb:AF091619.1"	Hs.112667	27019	DNAI1	9
5.844115	0.406075	2.379063	0.060425	11.04	Down	8.22E-11	4.10E-10	NM_021733	220545_s_at	"Homo sapiens testis-specific kinase substrate (TSKS), mRNA. /PROD=testis-specific kinase substrate /FL=gb:NM_021733.1"	Hs.515858	60385	TSKS	19
7.00163	0.50231	3.538291	0.400897	11.03	Down	0.007196024	8.24E-03	NM_004362	205830_at	"Homo sapiens calmegin (CLGN), mRNA. /PROD=calmegin /FL=gb:NM_004362.1 gb:D86322.1"	Hs.86368	1047	CLGN	4
5.839315	0.354695	2.376362	0.043841	11.03	Down	2.76E-12	1.73E-11	AA778643	231263_at	ESTs	Hs.533066	221481	C6orf81	6
5.815415	0.156965	2.353754	0.009441	11.02	Down	5.95E-19	1.49E-17	NM_152719	1553847_a_at	"Homo sapiens hypothetical protein FLJ35810 (FLJ35810), mRNA. /FL=gb:NM_152719.1 gb:BC027609.1"	Hs.186363	220082	NURIT	13
6.327885	0.105695	2.867464	0.253335	11.01	Down	0.000192057	2.82E-04	AL122077	214229_at	Homo sapiens mRNA; cDNA DKFZp434H2450 (from clone DKFZp434H2450). /PROD=hypothetical protein	Hs.464217	8632	DNAH17	17
5.581045	0.387675	2.121014	0.030119	11	Down	4.86E-13	3.45E-12	AW299761	232003_at	KIAA1183 protein	Hs.7193	57469	KIAA1183	19
5.74254	0.035	2.285021	0.005325	10.99	Down	1.76E-25	3.82E-23	AL035633	231986_at	"Human DNA sequence from clone RP5-1046G13 on chromosome 6q12-13 Contains part of a gene similar to Rattus norvegicus rab3 effector (RIM), ESTs, STSs and GSSs"	-	-	-	-
10.75255	0.05635	7.295039	0.256935	10.99	Down	0.000219094	3.18E-04	BE535746	204364_s_at	hypothetical protein FLJ13110 /FL=gb:NM_022912.1	Hs.368884	65055	REEP1	2
4.49868	0.02775	7.954804	0.41914	10.97	Up	0.009084327	1.02E-02	NM_005504	214452_at	"Homo sapiens branched chain aminotransferase 1, cytosolic (BCAT1), mRNA. /PROD=branched chain aminotransferase 1, cytosolic /FL=gb:NM_005504.1 gb:U21551.1"	Hs.438993	586	BCAT1	12
4.50014	0.05976	7.956195	0.21483	10.97	Up	3.87E-05	6.54E-05	NM_019625	207321_s_at	"Homo sapiens ATP-binding cassette, sub-family B (MDRTAP), member 9 (ABCB9), transcript variant 1, mRNA. /PROD=ATP-binding cassette, sub-family B, member 9,isoform 1 /FL=gb:AF216494.1 gb:NM_019625.1 gb:AB045381.2"	Hs.511951	23457	ABCB9	12
6.618945	0.175375	3.164325	0.038957	10.96	Down	5.45E-14	4.53E-13	U92992	217380_s_at	"Homo sapiens clone DT1P1A11 mRNA, CAG repeat region."	Hs.568755	-	-	10
5.785145	0.297115	9.238864	0.143017	10.96	Up	5.40E-07	1.35E-06	AW771590	212122_at	"phosphatidylinositol glycan, class F"	Hs.468415	-	PIGF	2
7.260915	0.284965	3.807575	0.165991	10.95	Down	2.82E-06	6.09E-06	AY026505	211519_s_at	"Homo sapiens testis specific mitotic centromere-associated kinesin mRNA, complete cds. /PROD=testis specific mitotic centromere-associatedkinesin /FL=gb:AY026505.1"	Hs.69360	11004	KIF2C	1
5.469735	0.276265	8.922376	0.201573	10.95	Up	2.24E-05	3.96E-05	BC004269	223657_at	"Homo sapiens, clone MGC:10820, mRNA, complete cds. /PROD=Unknown (protein for MGC:10820) /FL=gb:BC004269.1"	Hs.18449	84734	C1orf90	1
6.520295	0.089805	3.067745	0.045619	10.95	Down	1.61E-13	1.24E-12	NM_017826	220129_at	"Homo sapiens hypothetical protein FLJ20449 (FLJ20449), mRNA. /PROD=hypothetical protein FLJ20449 /FL=gb:NM_017826.1"	Hs.124519	54937	TEB1	13
7.840485	0.089555	4.388327	0.188218	10.94	Down	9.77E-06	1.87E-05	BE858194	213658_at	Homo sapiens mRNA full length insert cDNA clone EUROIMAGE 26539	Hs.459311	374655	ZNF710	15
5.91683	0.40582	2.465861	0.014412	10.94	Down	9.84E-14	7.91E-13	NM_018436	220365_at	"Homo sapiens putative allantoicase (LOC55821), mRNA. /PROD=putative allantoicase /FL=gb:NM_018436.1 gb:AF215924.1"	Hs.97899	55821	ALLC	2
6.5365	0.12994	3.086387	0.064982	10.93	Down	2.05E-11	1.12E-10	AI382142	241430_at	ESTs	Hs.132104	200523	FLJ25369	2
10.13265	0.00315	6.682622	0.146376	10.93	Down	5.47E-07	1.37E-06	AU147591	232889_at	H.sapiens mRNA for retrotransposon	Hs.482414	441079	LOC441079	5
4.004265	0.077655	7.454103	0.175068	10.93	Up	4.41E-06	9.09E-06	T62068	228409_at	ESTs	Hs.567652	114782	KIAA1881	19
7.0954	0.0281	10.544238	0.145359	10.92	Up	5.07E-07	1.28E-06	NM_018000	219648_at	"Homo sapiens hypothetical protein FLJ10116 (FLJ10116), mRNA. /PROD=hypothetical protein FLJ10116 /FL=gb:NM_018000.1"	Hs.79741	55686	DSU	2
4.18425	0.26813	7.632579	0.166132	10.92	Up	2.84E-06	6.12E-06	D42055	213012_at	"Human mRNA for KIAA0093 gene, partial cds."	Hs.1565	4734	NEDD4	15
5.39093	0.44929	8.838991	0.088665	10.91	Up	4.98E-09	1.85E-08	AI435399	226725_at	ESTs	Hs.14691	-	-	17
6.194205	0.155155	2.746153	0.05787	10.91	Down	5.38E-12	3.22E-11	AF069755	209991_x_at	"Homo sapiens orphan G protein-coupled receptor HG20 (HG20) mRNA, complete cds. /PROD=orphan G protein-coupled receptor HG20 /FL=gb:AF074483.1 gb:AF056085.1 gb:AF069755.1 gb:NM_005458.1 gb:AF099033.1"	Hs.198612	9568	GABBR2	9
6.3769	0.02644	2.932128	0.273169	10.89	Down	0.000392189	5.45E-04	AF088867	209173_at	"Homo sapiens putative secreted protein XAG mRNA, complete cds. /PROD=putative secreted protein XAG /FL=gb:NM_006408.1 gb:AF088867.1 gb:AF007791.1 gb:AF038451.1"	Hs.530009	10551	AGR2	7
8.101435	0.162845	4.656899	0.431297	10.89	Down	0.011016515	1.23E-02	M34064	203440_at	"Human N-cadherin mRNA, complete cds. /FL=gb:NM_001792.1 gb:M34064.1"	Hs.464829	1000	CDH2	18
4.718925	0.044825	8.163359	0.16092	10.89	Up	1.71E-06	3.85E-06	NM_004560	205578_at	"Homo sapiens receptor tyrosine kinase-like orphan receptor 2 (ROR2), mRNA. /PROD=receptor tyrosine kinase-like orphan receptor 2 /FL=gb:M97639.1 gb:NM_004560.1"	Hs.98255	4920	ROR2	9
6.569005	0.094385	3.124923	0.062227	10.88	Down	1.04E-11	5.94E-11	AA331548	242715_at	ESTs	Hs.557033	-	-	5
5.873625	0.091875	2.431744	0.043354	10.87	Down	8.73E-14	7.06E-13	AA702685	229230_at	ESTs	Hs.567768	200931	OSTalpha	3
10.42985	0.08875	6.990067	0.222061	10.85	Down	5.70E-05	9.33E-05	NM_003633	201341_at	"Homo sapiens ectodermal-neural cortex (with BTB-like domain) (ENC1), mRNA. /PROD=ectodermal-neural cortex (with BTB-like domain) /FL=gb:AF059611.1 gb:AF010314.1 gb:NM_003633.1 gb:BC000418.1 gb:AF005381.1"	Hs.104925	8507	ENC1	5
4.19229	0.4241	7.631967	0.164153	10.85	Up	3.25E-06	6.92E-06	BC001052	210568_s_at	"Homo sapiens, Similar to RecQ protein-like (DNA helicase Q1-like), clone MGC:1648, mRNA, complete cds. /PROD=Similar to RecQ protein-like (DNA helicaseQ1-like) /FL=gb:BC001052.1"	Hs.235069	5965	RECQL	12
7.42235	0.41514	10.861307	0.132749	10.84	Up	3.25E-07	8.45E-07	NM_024101	218211_s_at	"Homo sapiens hypothetical protein MGC2771 (MGC2771), mRNA. /PROD=hypothetical protein MGC2771 /FL=gb:BC001653.1 gb:NM_024101.1"	Hs.102406	79083	MLPH	2
9.69936	0.40214	6.26224	0.166709	10.83	Down	3.71E-06	7.78E-06	AL703532	1558828_s_at	Homo sapiens mRNA; cDNA DKFZp667P163 (from clone DKFZp667P163)	Hs.519666	-	LOC401212	5
6.304195	0.166715	2.867473	0.122221	10.83	Down	7.19E-08	2.14E-07	AB014341	211881_x_at	"Homo sapiens mRNA for VEGF single chain antibody, complete cds. /PROD=VEGF single chain antibody /FL=gb:AB014341.1"	Hs.517453	28831	IGLJ3	22
7.55177	0.35058	4.115888	0.179429	10.82	Down	7.53E-06	1.48E-05	X98405	216617_s_at	"H.sapiens mRNA for myelin associated glycoprotein, S-MAG. /PROD=myelin associated glycoprotein"	Hs.515354	4099	MAG	19
8.55076	0.1069	5.116039	0.171663	10.81	Down	3.76E-06	7.87E-06	AA778688	229146_at	ESTs	Hs.122055	136895	C7orf31	7
5.86441	0.34088	2.429714	0.040328	10.81	Down	1.28E-12	8.46E-12	NM_001917	206878_at	"Homo sapiens D-amino-acid oxidase (DAO), mRNA. /PROD=D-amino-acid oxidase /FL=gb:NM_001917.1"	Hs.113227	1610	DAO	12
8.212615	0.097825	4.77931	0.222493	10.8	Down	5.93E-05	9.67E-05	BF446578	230563_at	ESTs	Hs.125293	221002	RASGEF1A	10
4.76191	0.99348	8.194751	0.318848	10.8	Up	0.002132374	2.64E-03	NM_004666	205844_at	"Homo sapiens vanin 1 (VNN1), mRNA. /PROD=vanin 1 /FL=gb:U39664.1 gb:NM_004666.1"	Hs.12114	8876	VNN1	6
2.975285	0.398365	6.408066	0.256166	10.8	Up	0.000255998	3.68E-04	BC037297	1559141_s_at	"Homo sapiens, clone IMAGE:4821387, mRNA."	Hs.521342	157693	FAM87A	8
6.91731	0.15706	10.349904	0.1845	10.8	Up	8.61E-06	1.67E-05	NM_014745	202771_at	"Homo sapiens KIAA0233 gene product (KIAA0233), mRNA. /PROD=KIAA0233 gene product /FL=gb:D87071.1 gb:NM_014745.1"	Hs.513807	9780	LOC348180	16
6.722	0.16451	3.290002	0.027195	10.79	Down	1.06E-15	1.25E-14	AI066599	229712_at	PC4 and SFRS1 interacting protein 1	Hs.493516	11168	PSIP1	9
6.399435	0.186175	2.968762	0.121148	10.78	Down	6.81E-08	2.03E-07	AF334676	223867_at	"Homo sapiens testicular microtubules-related protein TEKTIN3 (TEKT3) mRNA, complete cds. /PROD=testicular microtubules-related protein TEKTIN3 /FL=gb:AF334676.1"	Hs.414648	64518	TEKT3	17
6.56671	0.39536	9.994951	0.147978	10.76	Up	1.05E-06	2.47E-06	BG170541	203510_at	met proto-oncogene (hepatocyte growth factor receptor) /FL=gb:J02958.1 gb:NM_000245.1	Hs.132966	4233	MET	7
2.66489	0.0745	6.092229	0.403075	10.76	Up	0.007539953	8.60E-03	NM_021021	208608_s_at	"Homo sapiens syntrophin, beta 1 (dystrophin-associated protein A1, 59kD, basic component 1) (SNTB1), mRNA. /PROD=syntrophin, beta 1 (dystrophin-associatedprotein A1, 59kD, basic component 1) /FL=gb:NM_021021.1"	Hs.567339	6641	SNTB1	8
7.12254	0.11977	3.696784	0.166426	10.75	Down	2.75E-06	5.94E-06	AL050328	214650_x_at	"Human DNA sequence from clone RP11-145L22 on chromosome 6p21.32-22.2. Contains the gene for myelinoligodendrocyte glycoprotein MOG, (part of) the gene for a novel KRAB box containing C2H2 type zinc finger protein, ESTs, STSs, GSSs and a putative ..."	-	-	-	-
4.206225	0.289445	7.631582	0.087031	10.74	Up	1.79E-09	7.13E-09	BF439533	230047_at	"Homo sapiens cDNA FLJ13604 fis, clone PLACE1010401"	Hs.44004	83935	AD031	11
5.588375	0.023745	9.010291	0.136674	10.72	Up	2.65E-07	7.03E-07	D43968	209360_s_at	"Human AML1 mRNA for AML1b protein (alternatively spliced product), complete cds. /PROD=AML1b protein /FL=gb:D43968.1 gb:L34598.1"	Hs.149261	861	RUNX1	?
3.350185	0.393475	6.771717	0.163765	10.71	Up	3.19E-06	6.80E-06	AW614120	230186_at	ESTs	Hs.585072	219902	MGC17839	11
5.970215	0.320165	2.550168	0.014585	10.7	Down	6.58E-15	6.54E-14	NM_017753	219732_at	"Homo sapiens hypothetical protein FLJ20300 (FLJ20300), mRNA. /PROD=hypothetical protein FLJ20300 /FL=gb:NM_017753.1"	Hs.382683	54886	RP11-35N6.1	9
7.52111	0.16897	4.102244	0.056323	10.7	Down	4.73E-12	2.86E-11	AL135960	217319_x_at	"Human DNA sequence from clone RP1-18D14 on chromosome 1 Contains genes for SIL (TAL1 (SCL) interrupting locus ), TAL1 (T-cell acute lymphocytic leukemia 1), 17 KD membrane associated protein (DD96 protein), CYP4A11 (cytochrome P450, subfamily IVA..."	-	-	-	-
6.203865	0.136725	2.787459	0.021715	10.68	Down	5.85E-17	9.13E-16	AL359592	229818_at	Homo sapiens mRNA; cDNA DKFZp761H039 (from clone DKFZp761H039). /PROD=hypothetical protein	Hs.4221	55530	SVOP	12
6.10313	0.05075	2.68754	0.035101	10.67	Down	4.40E-15	4.51E-14	AK025084	216623_x_at	"Homo sapiens cDNA: FLJ21431 fis, clone COL04214, highly similar to HSU80736 Homo sapiens CAGF9 mRNA."	Hs.460789	27324	TNRC9	16
6.16576	1.38106	2.7502	0.153997	10.67	Down	3.68E-05	6.24E-05	NM_003154	206835_at	"Homo sapiens statherin (STATH), mRNA. /PROD=statherin /FL=gb:M18371.1 gb:M18078.1 gb:NM_003154.1"	Hs.37048	6779	STATH	4
7.33512	0.28103	3.919631	0.068736	10.67	Down	1.17E-10	5.69E-10	AW814026	215252_at	"Homo sapiens cDNA: FLJ21350 fis, clone COL02751"	Hs.500156	7266	DNAJC7	17
8.022665	0.036435	4.607299	0.181372	10.67	Down	7.24E-06	1.43E-05	U48437	209462_at	"Human amyloid precursor-like protein 1 mRNA, complete cds. /PROD=amyloid precursor-like protein 1 /FL=gb:U48437.1 gb:NM_005166.1"	Hs.74565	333	APLP1	19
8.905875	0.262275	5.490548	0.075935	10.67	Down	3.25E-10	1.47E-09	NM_014897	205594_at	"Homo sapiens KIAA0924 protein (KIAA0924), mRNA. /PROD=KIAA0924 protein /FL=gb:AB023141.1 gb:NM_014897.1"	Hs.463375	22834	ZNF652	17
5.021795	0.326915	8.433398	0.36898	10.64	Up	0.004507323	5.33E-03	BF058422	226311_at	ESTs	Hs.23871	9509	ADAMTS2	5
5.38473	0.01807	8.795629	0.180508	10.64	Up	6.95E-06	1.38E-05	AF055009	213059_at	Homo sapiens clone 24747 mRNA sequence.	Hs.405961	90993	CREB3L1	11
7.21123	0.14365	3.80047	0.009744	10.64	Down	3.35E-19	8.99E-18	AI688554	242180_at	"ESTs, Highly similar to TM4B_HUMAN TETRASPANIN TM4-B (H.sapiens)"	Hs.283934	26526	TSPAN16	19
5.432255	0.339065	2.021886	0.003416	10.63	Down	4.87E-15	4.96E-14	BE856376	206465_at	very long-chain acyl-CoA synthetase; lipidosin /FL=gb:AF179481.1 gb:NM_015162.1	Hs.584869	23205	ACSBG1	15
6.253065	0.004525	2.843876	0.065018	10.62	Down	1.82E-11	1.01E-10	R37848	236896_at	ESTs	Hs.7177	7545	ZIC1	3
7.42779	0.02678	10.835322	0.171582	10.61	Up	4.00E-06	8.32E-06	BF209337	225799_at	"Homo sapiens cDNA FLJ10934 fis, clone OVARC1000640"	Hs.560805	391426	LOC391426	2
8.462565	0.038945	5.055338	0.224742	10.61	Down	7.01E-05	1.12E-04	AK025151	233599_at	"Homo sapiens cDNA: FLJ21498 fis, clone COL05627."	Hs.434253	84909	C9orf3	9
4.55001	0.47158	7.955611	0.167618	10.6	Up	4.93E-06	1.01E-05	AW338625	230061_at	ESTs	Hs.22026	116441	TM4SF18	3
5.827065	0.154645	2.42147	0.020416	10.6	Down	6.28E-17	9.67E-16	BC001003	206626_x_at	"Homo sapiens, synovial sarcoma, X breakpoint 1, clone MGC:5162, mRNA, complete cds. /PROD=synovial sarcoma, X breakpoint 1 /FL=gb:BC001003.2 gb:NM_005635.1"	Hs.434142	6756	SSX1	X
2.96411	0.28955	6.369179	0.250862	10.59	Up	0.000215823	3.14E-04	BE218107	237939_at	ESTs	Hs.587254	-	-	4
7.977135	0.190435	4.573999	0.024486	10.58	Down	9.18E-16	1.10E-14	AI807507	215461_at	"Homo sapiens chromosome 19, cosmid R31343"	Hs.126496	148066	ZNRF4	19
7.47425	0.24611	4.071811	0.051815	10.57	Down	3.86E-12	2.36E-11	BE552036	231129_at	ESTs	Hs.558571	-	-	6
9.68376	0.21326	13.085414	0.158575	10.57	Up	1.85E-06	4.14E-06	AK023348	216041_x_at	"Homo sapiens cDNA FLJ13286 fis, clone OVARC1001154, highly similar to Homo sapiens clone 24720 epithelin 1 and 2 mRNA."	Hs.514220	2896	GRN	17
8.228205	0.061075	4.827039	0.183068	10.56	Down	8.43E-06	1.64E-05	AB030824	209212_s_at	"Homo sapiens mRNA for transcription factor BTEB2, complete cds. /PROD=transcription factor BTEB2 /FL=gb:AF132818.1 gb:AF287272.1 gb:AB030824.1 gb:NM_001730.1 gb:D14520.1"	Hs.508234	688	KLF5	13
7.26952	0.66572	3.868473	0.036757	10.56	Down	2.51E-10	1.16E-09	AW007273	213421_x_at	"protease, serine, 4 (trypsin 4, brain)"	Hs.435699	5646	PRSS3	9
6.178505	0.159725	2.777695	0.036352	10.56	Down	2.45E-14	2.15E-13	AL117630	215133_s_at	Homo sapiens mRNA; cDNA DKFZp434D115 (from clone DKFZp434D115).	Hs.368516	-	LOC389347	5
5.72261	0.12659	2.322747	0.021507	10.56	Down	4.17E-17	6.72E-16	AI190773	242833_at	"ESTs, Weakly similar to similar to CR16, SH3 domain binding protein (H.sapiens)"	Hs.586428	-	-	9
6.470225	0.400985	3.070729	0.226761	10.55	Down	9.22E-05	1.45E-04	AI763378	225645_at	"Homo sapiens pyruvate dehydrogenase kinase 4 mRNA, 3 untranslated region, partial sequence"	Hs.502306	26298	EHF	11
6.851385	0.387565	10.250046	0.120609	10.55	Up	1.20E-07	3.43E-07	AI799915	225442_at	ESTs	Hs.275757	4921	DDR2	1
6.407395	0.374835	3.008802	0.045097	10.55	Down	6.12E-12	3.63E-11	AA789243	237253_at	ESTs	Hs.586107	-	-	3
8.971995	0.112855	5.574184	0.238891	10.54	Down	0.000131634	2.00E-04	AK057701	1558515_at	"Homo sapiens cDNA FLJ33139 fis, clone UTERU1000109."	Hs.349570	-	-	X
6.928465	0.296545	3.532304	0.164994	10.53	Down	3.24E-06	6.91E-06	BF223679	205316_at	"solute carrier family 15 (H+peptide transporter), member 2 /FL=gb:NM_021082.1"	Hs.518089	6565	SLC15A2	3
6.15881	0.32616	2.762902	0.023753	10.53	Down	4.31E-14	3.67E-13	Z25425	211080_s_at	"H.sapiens protein-serinethreonine kinase gene, complete CDS. /PROD=protein-serinethreonine kinase /FL=gb:Z25425.1"	Hs.153704	4751	NEK2	1
6.986355	0.080975	3.591856	0.010066	10.52	Down	4.77E-21	2.00E-19	AW269435	237638_at	ESTs	Hs.371845	-	-	15
8.695005	0.332105	5.302769	0.064875	10.5	Down	1.04E-10	5.10E-10	AV721013	214296_x_at	"Homo sapiens chromosome 19, cosmid R26660"	Hs.424049	113177	C19orf36	19
11.21885	0.12215	7.826888	0.327115	10.5	Down	0.001944686	2.42E-03	BG536224	214836_x_at	Human kappa-immunoglobulin germline pseudogene (Chr22.4) variable region (subgroup V kappa II)	Hs.534006	-	-	2
2.789075	0.482135	6.180972	0.134026	10.5	Up	5.17E-07	1.30E-06	AW975728	241866_at	ESTs	Hs.439643	9194	SLC16A7	12
8.261325	0.042695	4.870324	0.358536	10.49	Down	0.003753666	4.48E-03	L14458	211644_x_at	"Human Ig rearranged kappa-chain gene V-J-region, complete cds. /FL=gb:L14458.1"	Hs.449621	-	IGKC	2
4.123615	0.138535	7.514356	0.222418	10.49	Up	6.77E-05	1.09E-04	NM_007036	208394_x_at	"Homo sapiens endothelial cell-specific molecule 1 (ESM1), mRNA. /PROD=endothelial cell-specific molecule 1 precursor /FL=gb:NM_007036.2"	Hs.129944	11082	ESM1	5
6.52566	0.50893	3.13742	0.04484	10.47	Down	5.04E-11	2.60E-10	AV717094	229105_at	G protein-coupled receptor 39	Hs.432395	116372	LYPD1	2
7.48574	0.07714	4.097884	0.028984	10.47	Down	4.97E-16	6.29E-15	AI989520	240689_at	ESTs	Hs.567798	283677	LOC283677	15
4.067105	0.206775	7.452541	0.286246	10.45	Up	0.000696313	9.27E-04	NM_003806	206864_s_at	"Homo sapiens harakiri, BCL2-interacting protein (contains only BH3 domain) (HRK), mRNA. /PROD=harakiri /FL=gb:NM_003806.1 gb:U76376.1"	Hs.87247	8739	HRK	12
8.26507	0.09625	4.879903	0.231571	10.45	Down	0.000100919	1.57E-04	NM_003558	205632_s_at	"Homo sapiens phosphatidylinositol-4-phosphate 5-kinase, type I, beta (PIP5K1B), mRNA. /PROD=phosphatidylinositol-4-phosphate 5-kinase, typeI, beta /FL=gb:NM_003558.1"	Hs.534371	8395	PIP5K1B	9
8.43105	0.16685	5.046178	0.252726	10.45	Down	0.00023328	3.37E-04	AW628843	229892_at	DKFZP434I225 protein	Hs.122115	-	EP400NL	12
4.947585	0.437245	8.332216	0.254088	10.44	Up	0.00027745	3.96E-04	L25629	1563445_x_at	Human cathepsin-L-like (CTSLL3) mRNA.	Hs.418123	1518	CTSL	9
7.661585	0.291305	4.277229	0.285937	10.44	Down	0.000708346	9.43E-04	AI125696	222945_x_at	hypothetical protein FLJ11106 /FL=gb:NM_018324.1	Hs.24309	55301	THEDC1	10
7.489205	0.284045	4.105381	0.048629	10.44	Down	3.39E-12	2.09E-11	BF060707	227192_at	"ESTs, Weakly similar to AAB47496 NG5 (H.sapiens)"	Hs.556007	112476	PRRT2	16
7.36058	0.00405	3.978159	0.142819	10.43	Down	5.17E-07	1.30E-06	AW028110	213839_at	KIAA0500 protein	Hs.301478	-	CLMN	14
7.41675	0.08299	4.034499	0.088908	10.43	Down	1.40E-09	5.72E-09	R37664	214230_at	"cell division cycle 42 (GTP-binding protein, 25kD)"	-	-	-	-
10.9325	0.1893	7.550442	0.294807	10.43	Down	0.000891214	1.17E-03	AK026966	225342_at	"Homo sapiens cDNA: FLJ23313 fis, clone HEP11919."	Hs.10862	205	AK3L1	1
6.844495	0.170815	3.462767	0.137992	10.42	Down	3.79E-07	9.72E-07	AI885178	214270_s_at	"microtubule-associated protein, RPEB family, member 3"	Hs.515860	22924	MAPRE3	2
6.812605	0.796265	3.431123	0.028996	10.42	Down	1.22E-09	5.02E-09	AW665251	231084_at	ESTs	Hs.288927	80217	C10orf79	10
3.40282	0.21833	6.783308	0.170033	10.41	Up	4.36E-06	9.00E-06	BF382322	238718_at	"ESTs, Weakly similar to unnamed protein product (H.sapiens)"	Hs.417630	-	-	11
7.821835	0.029635	4.442002	0.143037	10.41	Down	5.32E-07	1.33E-06	BE858194	213657_s_at	Homo sapiens mRNA full length insert cDNA clone EUROIMAGE 26539	Hs.459311	374655	ZNF710	15
10.21245	0.12975	6.833421	0.100715	10.4	Down	7.57E-09	2.72E-08	N67106	239735_at	"ESTs, Moderately similar to ALU8_HUMAN ALU SUBFAMILY SX SEQUENCE CONTAMINATION WARNING ENTRY (H.sapiens)"	Hs.482418	-	-	5
4.353385	0.390945	7.732225	0.218745	10.4	Up	6.90E-05	1.11E-04	U46768	204596_s_at	"Human stanniocalcin mRNA, complete cds. /PROD=stanniocalcin /FL=gb:U25997.1 gb:NM_003155.1 gb:U46768.1"	Hs.25590	6781	STC1	8
5.1659	0.1326	8.544665	0.341597	10.4	Up	0.002752614	3.35E-03	BC002671	204015_s_at	"Homo sapiens, dual specificity phosphatase 4, clone MGC:3713, mRNA, complete cds. /PROD=dual specificity phosphatase 4 /FL=gb:NM_001394.2 gb:BC002671.1 gb:U48807.1 gb:U21108.1"	Hs.417962	1846	DUSP4	8
6.427555	0.166615	9.80631	0.085671	10.4	Up	1.07E-09	4.48E-09	BM976092	1568592_at	"Homo sapiens, clone IMAGE:5277162, mRNA"	Hs.489254	140691	RNF36	15
10.29685	0.12935	6.919121	0.301358	10.39	Down	0.001064962	1.38E-03	NM_022003	217897_at	"Homo sapiens FXYD domain-containing ion transport regulator 6 (FXYD6), mRNA. /PROD=FXYD domain-containing ion transport regulator6 /FL=gb:NM_022003.1 gb:AL136699.1"	Hs.504031	53826	FXYD6	11
6.11878	0.16405	2.7414	0.046949	10.39	Down	5.77E-13	4.04E-12	AI478870	240209_at	ESTs	Hs.125875	123970	MGC33367	16
5.94319	0.13029	2.565943	0.03746	10.39	Down	2.56E-14	2.24E-13	AW665295	238373_at	"ESTs, Weakly similar to spliceosomal protein SAP 155 (H.sapiens)"	Hs.155833	341567	H1T2	12
6.00587	0.33496	2.62873	0.009604	10.39	Down	7.28E-15	7.15E-14	AI656822	214418_at	Homo sapiens mRNA; cDNA DKFZp434D024 (from clone DKFZp434D024)	Hs.569428	196993	LOC196993	15
6.060715	0.183225	2.683629	0.091262	10.39	Down	2.51E-09	9.81E-09	AW009562	235141_at	"ESTs, Weakly similar to ALU7_HUMAN ALU SUBFAMILY SQ SEQUENCE CONTAMINATION WARNING ENTRY (H.sapiens)"	Hs.444195	153562	MARVELD2	5
7.35056	0.2267	3.974625	0.065304	10.38	Down	5.10E-11	2.62E-10	AI075905	231595_at	ESTs	Hs.501898	10335	MRVI1	11
3.828175	0.380755	7.203731	0.327731	10.38	Up	0.002148011	2.66E-03	AB033832	222860_s_at	"Homo sapiens hSCDGF-B mRNA for spinal cord-derived growth factor-B, complete cds. /PROD=spinal cord-derived growth factor-B /FL=gb:AY027517.1 gb:NM_025208.1 gb:AB033832.1 gb:AF113216.1"	Hs.352298	80310	PDGFD	11
9.92511	0.0457	6.550319	0.42702	10.37	Down	0.011654179	1.30E-02	AV729634	204720_s_at	"DnaJ (Hsp40) homolog, subfamily B, member 6 /FL=gb:AB007942.1 gb:NM_014787.1"	Hs.584843	9829	DNAJC6	1
4.04158	0.42361	7.415009	0.176999	10.36	Up	8.84E-06	1.71E-05	BE645119	228195_at	ESTs	Hs.389311	84281	MGC13057	2
3.54224	0.43266	6.915284	0.267228	10.36	Up	0.000440195	6.06E-04	BC029781	1554533_at	"Homo sapiens, Similar to complement component 2, clone MGC:34071 IMAGE:5183067, mRNA, complete cds. /PROD=Similar to complement component 2 /FL=gb:BC029781.1"	Hs.408903	717	C2	6
6.399145	0.273225	3.026121	0.020152	10.36	Down	4.33E-15	4.44E-14	NM_138474	1552867_at	"Homo sapiens hypothetical protein BC008631 (LOC144845), mRNA. /FL=gb:NM_138474.1 gb:BC008631.1"	-	-	-	-
5.64261	0.07528	2.270374	0.094214	10.35	Down	3.05E-09	1.18E-08	BC034407	1570445_a_at	"Homo sapiens, clone IMAGE:5171181, mRNA."	Hs.390285	441117	LOC441117	5
7.49414	0.45881	4.122671	0.4098	10.35	Down	0.009590433	1.08E-02	M63310	209369_at	"Human 1,2-cyclic-inositol-phosphate phosphodiesterase (ANX3) mRNA, complete cds. /PROD=1,2-cyclic-inositol-phosphate phosphodiesterase /FL=gb:BC000871.1 gb:M63310.1 gb:M20560.1 gb:NM_005139.1"	Hs.480042	306	ANXA3	4
7.422615	0.337845	4.052136	0.058028	10.34	Down	3.87E-11	2.04E-10	AA992805	243362_s_at	ESTs	Hs.535760	641518	LOC641518	4
6.22469	0.52803	2.854244	0.01978	10.34	Down	5.41E-12	3.24E-11	U31738	1567912_s_at	"Homo sapiens clone SS108 A10F1 hypoxanthine phosphoribosyltransferase (hprt) 1200 kb deletion mutant mRNA, partial cds."	Hs.460937	541466	CT45-1	X
7.0507	0.06981	10.420399	0.182386	10.34	Up	8.98E-06	1.73E-05	AF212371	223173_at	"Homo sapiens spinster-like protein mRNA, complete cds. /PROD=spinster-like protein /FL=gb:AF212371.1"	Hs.498992	83985	SPIN1	16
4.79561	0.89965	8.165302	0.274123	10.34	Up	0.000785265	1.04E-03	NM_024560	219616_at	"Homo sapiens hypothetical protein FLJ21963 (FLJ21963), mRNA. /PROD=hypothetical protein FLJ21963 /FL=gb:NM_024560.1"	Hs.259559	79611	FLJ21963	12
7.26291	0.34776	3.893379	0.03856	10.34	Down	1.35E-12	8.90E-12	AF095723	217077_s_at	"Homo sapiens GABA-B receptor splice variant 1 mRNA, partial cds. /PROD=GABA-B receptor splice variant 1"	-	-	-	-
6.32482	0.04354	2.955469	0.048587	10.33	Down	4.28E-13	3.09E-12	AL365406	233064_at	Homo sapiens mRNA full length insert cDNA clone EUROIMAGE 49248.	Hs.465612	388494	LOC388494	19
3.617615	0.247095	6.985898	0.147872	10.33	Up	9.80E-07	2.32E-06	NM_022135	219647_at	"Homo sapiens popeye protein 2 (POP2), mRNA. /PROD=popeye protein 2 /FL=gb:AF204173.1 gb:NM_022135.1"	Hs.16297	64091	POPDC2	3
6.75943	0.4963	3.39263	0.087304	10.32	Down	7.93E-09	2.83E-08	AI676059	227475_at	ESTs	Hs.297452	94234	FOXQ1	6
5.591945	0.102685	2.22529	0.052598	10.31	Down	1.60E-12	1.04E-11	BF315452	236151_at	ESTs	Hs.112577	84530	KIAA1853	12
6.608355	0.441435	3.241801	0.083136	10.31	Down	3.39E-09	1.30E-08	AI907884	1566191_at	"Homo sapiens cDNA: FLJ20861 fis, clone ADKA01761."	Hs.462732	23512	SUZ12	17
7.477965	0.224165	4.112356	0.104034	10.31	Down	1.48E-08	5.00E-08	D87291	211806_s_at	"Human mRNA for inward rectifier potassium channel, complete cds. /PROD=inward rectifier potassium channel /FL=gb:D87291.1"	Hs.411299	3772	KCNJ15	21
6.45342	0.40346	3.088786	0.09897	10.3	Down	1.67E-08	5.56E-08	AI916378	227694_at	"Human DNA sequence from clone 462O23 on chromosome 1p35.1-36.12. Contains genes for two novel proteins, ESTs, STSs, GSSs and putative CpG island"	Hs.403187	90529	C1orf201	1
5.792635	0.015035	2.428739	0.012891	10.3	Down	4.46E-21	1.90E-19	AI809547	240871_at	ESTs	Hs.128075	392307	C9orf128	9
3.16462	0.27313	6.527285	0.429313	10.29	Up	0.012415381	1.38E-02	AI652662	214390_s_at	"branched chain aminotransferase 1, cytosolic"	Hs.438993	586	BCAT1	12
8.183885	0.010335	4.821366	0.241353	10.29	Down	0.000158283	2.37E-04	AI732596	240991_at	"ESTs, Moderately similar to ALU7_HUMAN ALU SUBFAMILY SQ SEQUENCE CONTAMINATION WARNING ENTRY (H.sapiens)"	-	-	-	-
5.68632	0.29439	9.048633	0.119654	10.28	Up	9.54E-08	2.77E-07	AW084759	209376_x_at	"splicing factor, arginineserine-rich 2, interacting protein /FL=gb:AF030234.1"	Hs.210367	9169	SFRS2IP	12
7.30941	0.23952	3.947177	0.20369	10.28	Down	3.20E-05	5.48E-05	NM_020990	202712_s_at	"Homo sapiens creatine kinase, mitochondrial 1 (ubiquitous) (CKMT1), nuclear gene encoding mitochondrial protein, mRNA. /PROD=ubiquitous mitochondrial creatine kinaseprecursor /FL=gb:BC001926.1 gb:NM_020990.2"	Hs.425633	1159	CKMT1A	15
7.16281	0.11077	3.800869	0.13226	10.28	Down	2.31E-07	6.20E-07	AI961231	204529_s_at	KIAA0808 gene product /FL=gb:AB018351.1 gb:NM_014729.1	Hs.491805	9760	TOX	8
7.94568	0.24015	4.58423	0.13647	10.28	Down	3.94E-07	1.01E-06	BC005238	202489_s_at	"Homo sapiens, FXYD domain-containing ion transport regulator 3, clone MGC:12265, mRNA, complete cds. /PROD=FXYD domain-containing ion transport regulator3 /FL=gb:BC005238.1 gb:NM_005971.2"	Hs.301350	5349	FXYD3	19
5.671575	0.008205	2.312605	0.085266	10.26	Down	8.31E-10	3.55E-09	AF298547	221690_s_at	"Homo sapiens nucleotide-binding site protein 1 mRNA, complete cds. /PROD=nucleotide-binding site protein 1 /FL=gb:AF298547.1"	Hs.369279	55655	NALP2	19
6.99506	0.02644	3.636337	0.090325	10.26	Down	1.78E-09	7.12E-09	U27336	210399_x_at	"Human alpha (1,3) fucosyltransferase (FUT6) mRNA, minor transcript II, complete cds. /PROD=alpha (1,3) fucosyltransferase /FL=gb:U27336.1 gb:M98825.1"	Hs.32956	2528	FUT6	19
5.725025	0.207075	2.367894	0.018037	10.25	Down	2.31E-16	3.12E-15	X63575	216120_s_at	H.sapiens mRNA for plasma membrane calcium ATPase. /PROD=plasma membrane calcium ATPase	Hs.268942	491	ATP2B2	3
5.298935	0.156605	8.655868	0.119353	10.25	Up	7.10E-08	2.11E-07	NM_003943	203986_at	"Homo sapiens genethonin 1 (GENX-3414), mRNA. /PROD=genethonin 1 /FL=gb:NM_003943.1 gb:AF062534.1"	Hs.109590	8987	GENX-3414	4
9.63404	0.133	6.27759	0.410145	10.24	Down	0.009536015	1.07E-02	NM_014398	205569_at	"Homo sapiens similar to lysosome-associated membrane glycoprotein (TSC403), mRNA. /PROD=similar to lysosome-associated membraneglycoprotein /FL=gb:AB013924.1 gb:NM_014398.1"	Hs.518448	27074	LAMP3	3
4.194025	0.057405	7.549667	0.263967	10.24	Up	0.000365991	5.11E-04	AA581439	244650_at	ESTs	Hs.155085	54491	FAM105A	5
7.851895	0.348655	4.496958	0.242287	10.23	Down	0.00018619	2.75E-04	AF119847	234032_at	"Homo sapiens PRO1550 mRNA, partial cds. /PROD=PRO1550"	Hs.571599	84186	ZCCHC7	9
6.77678	0.16573	3.422351	0.079206	10.23	Down	4.36E-10	1.94E-09	BE466926	217671_at	ESTs	Hs.136829	5991	RFX3	9
10.5786	0.0998	7.22466	0.290882	10.22	Down	0.000843857	1.11E-03	N74607	39248_at	"Cluster Incl. N74607:za55a01.s1 Homo sapiens cDNA, 3  end /clone=IMAGE-296424 /clone_end=3  /gb=N74607 /gi=1231892 /ug=Hs.234642 /len=487"	Hs.234642	360	AQP3	9
8.57599	0.12293	5.222103	0.142139	10.22	Down	5.67E-07	1.41E-06	AW139757	229642_at	ESTs	Hs.508738	8874	ARHGEF7	13
8.157335	0.225745	11.511071	0.156164	10.22	Up	1.86E-06	4.16E-06	NM_006169	202238_s_at	"Homo sapiens nicotinamide N-methyltransferase (NNMT), mRNA. /PROD=nicotinamide N-methyltransferase /FL=gb:NM_006169.1 gb:BC000234.1 gb:U08021.1"	Hs.503911	4837	NNMT	11
11.2687	0.1944	7.916024	0.143918	10.22	Down	7.07E-07	1.72E-06	NM_001424	204975_at	"Homo sapiens epithelial membrane protein 2 (EMP2), mRNA. /PROD=epithelial membrane protein 2 /FL=gb:U52100.1 gb:NM_001424.1"	Hs.531561	2013	EMP2	16
6.379215	0.071205	3.026561	0.203107	10.22	Down	2.98E-05	5.13E-05	U18840	1555807_a_at	"Human myelinoligodendrocyte glycoprotein MOG beta 3 isoform (MOG) mRNA, complete cds. /PROD=myelinoligodendrocyte glycoprotein beta 3isoform /FL=gb:U18843.1 gb:U18840.1"	Hs.141308	4340	MOG	6
6.661535	0.129305	3.310883	0.019263	10.2	Down	1.92E-17	3.32E-16	AF319523	216850_at	"Homo sapiens RT-LI mRNA, complete sequence. /PROD=RT-LI"	Hs.564847	6638	SNRPN	15
5.345385	0.007065	8.695826	0.301365	10.2	Up	0.001127417	1.45E-03	BF590263	204619_s_at	chondroitin sulfate proteoglycan 2 (versican) /FL=gb:NM_004385.1	Hs.443681	1462	CSPG2	5
8.749905	0.157265	12.099686	0.081172	10.19	Up	5.87E-10	2.57E-09	NM_004403	203695_s_at	"Homo sapiens deafness, autosomal dominant 5 (DFNA5), mRNA. /PROD=deafness, autosomal dominant 5 protein /FL=gb:AF073308.1 gb:NM_004403.1 gb:AF007790.2"	Hs.520708	1687	DFNA5	7
9.184395	0.466985	5.836006	0.385139	10.19	Down	0.006892086	7.91E-03	AI610869	213693_s_at	"mucin 1, transmembrane"	Hs.89603	4582	MUC1	1
8.92494	0.13442	12.272271	0.127217	10.18	Up	1.55E-07	4.32E-07	BE501838	225922_at	ESTs	Hs.415576	152940	FLJ25371	4
6.7121	0.13579	10.058769	0.116711	10.17	Up	5.44E-08	1.66E-07	AL568982	212862_at	CDP-diacylglycerol synthase (phosphatidate cytidylyltransferase) 2	Hs.472027	8760	CDS2	20
6.03151	0.05977	2.68608	0.045796	10.16	Down	2.24E-13	1.68E-12	AA903862	228236_at	ESTs	Hs.283865	113278	C20orf54	20
5.85911	0.27807	2.514343	0.01002	10.16	Down	8.29E-16	1.00E-14	AW026963	240195_at	ESTs	Hs.100057	140901	STK35	20
9.626815	0.298155	12.971336	0.152366	10.16	Up	1.61E-06	3.64E-06	BC016828	1555419_a_at	"Homo sapiens, clone MGC:24572 IMAGE:4109317, mRNA, complete cds. /PROD=Unknown (protein for MGC:24572) /FL=gb:BC016828.1"	Hs.527412	427	ASAH1	8
8.17132	0.16911	4.826941	0.382726	10.16	Down	0.006386792	7.36E-03	AL157398	203961_at	"Human DNA sequence from clone RP11-56H7 on chromosome 10. Contains ESTs, STSs and GSSs. Contains the gene for the nebulette protein (NEBL, actin-binding Z-disc protein) /FL=gb:NM_006393.1"	-	-	-	-
5.842355	0.034285	2.498016	0.036858	10.16	Down	1.06E-14	1.00E-13	AI970148	231440_at	ESTs	Hs.369455	-	-	12
4.40839	0.00114	7.752518	0.225389	10.16	Up	8.65E-05	1.36E-04	BC015232	1554076_s_at	"Homo sapiens, clone MGC:17839 IMAGE:3900115, mRNA, complete cds. /PROD=Unknown (protein for MGC:17839) /FL=gb:BC015232.1"	Hs.585072	219902	MGC17839	11
7.199875	0.326105	3.857416	0.117925	10.14	Down	9.48E-08	2.75E-07	T62571	202889_x_at	microtubule-associated protein 7 /FL=gb:NM_003980.1	Hs.486548	9053	MAP7	6
7.038765	0.125265	3.696354	0.072347	10.14	Down	1.24E-10	6.02E-10	AA677272	239647_at	ESTs	Hs.292375	166012	CHST13	3
8.274385	0.443665	4.933352	0.305169	10.13	Down	0.001393071	1.77E-03	NM_006030	204811_s_at	"Homo sapiens calcium channel, voltage-dependent, alpha 2delta subunit 2 (CACNA2D2), mRNA. /PROD=calcium channel, voltage-dependent, alpha2delta subunit 2 /FL=gb:AF040709.1 gb:NM_006030.1"	Hs.476273	9254	CACNA2D2	3
6.707555	0.510955	10.047013	0.202261	10.12	Up	4.18E-05	7.02E-05	AI300520	204595_s_at	stanniocalcin 1 /FL=gb:U25997.1 gb:NM_003155.1 gb:U46768.1	Hs.25590	6781	STC1	8
7.52925	0.09782	4.189833	0.21484	10.12	Down	5.52E-05	9.06E-05	BG396614	217520_x_at	"ESTs, Moderately similar to HERC2 (H.sapiens)"	Hs.525718	321	APBA2	15
6.932815	0.160705	3.593637	0.214279	10.12	Down	5.49E-05	9.01E-05	AF220036	209859_at	"Homo sapiens tripartite motif protein TRIM9 isoform alpha (TRIM9) mRNA, complete cds; alternatively spliced. /PROD=tripartite motif protein TRIM9 isoform alpha /FL=gb:AF220037.1 gb:AF220038.1 gb:AF220036.1"	-	-	-	-
4.3898	0.18747	7.7289	0.235078	10.12	Up	0.000136217	2.07E-04	AI082747	222725_s_at	hypothetical protein FLJ20271 /FL=gb:NM_017734.1	Hs.483993	54873	PALMD	1
6.82562	0.0528	3.487349	0.344491	10.11	Down	0.003169544	3.83E-03	AY151049	1555497_a_at	"Homo sapiens pulmonary cytochrome P450 4B1 variant mRNA, complete cds. /PROD=pulmonary cytochrome P450 4B1 variant /FL=gb:AY151049.1"	Hs.436317	1580	CYP4B1	1
5.68545	0.58931	9.023505	0.078502	10.11	Up	7.10E-09	2.56E-08	NM_002453	203095_at	"Homo sapiens mitochondrial translational initiation factor 2 (MTIF2), nuclear gene encoding mitochondrial protein, mRNA. /PROD=mitochondrial translational initiation factor 2precursor /FL=gb:NM_002453.1 gb:L34600.1"	Hs.149894	4528	MTIF2	2
6.315665	0.008155	2.97772	0.033289	10.11	Down	2.49E-15	2.70E-14	BF057241	230280_at	ESTs	Hs.368928	114088	TRIM9	14
8.04264	0.00593	4.706512	0.139898	10.1	Down	4.76E-07	1.20E-06	AI911248	227359_at	"ESTs, Moderately similar to ALU7_HUMAN ALU SUBFAMILY SQ SEQUENCE CONTAMINATION WARNING ENTRY (H.sapiens)"	Hs.202207	127700	C1orf102	1
6.027475	0.289765	9.363256	0.226326	10.1	Up	0.000100687	1.57E-04	AF237908	224356_x_at	"Homo sapiens MS4A6A protein mRNA, complete cds. /PROD=MS4A6A protein /FL=gb:AF237908.1"	Hs.523702	64231	MS4A6A	11
9.159885	0.055945	5.824525	0.305032	10.09	Down	0.001287706	1.65E-03	AI951185	209505_at	"nuclear receptor subfamily 2, group F, member 1 /FL=gb:BC004154.1 gb:NM_005654.1"	Hs.519445	7025	NR2F1	5
7.992815	0.278845	11.328171	0.171742	10.09	Up	6.01E-06	1.21E-05	W46388	215223_s_at	"superoxide dismutase 2, mitochondrial"	Hs.487046	6648	SOD2	6
3.18457	0.1423	6.519331	0.142696	10.09	Up	6.46E-07	1.59E-06	BF515894	224580_at	"Homo sapiens cDNA FLJ14201 fis, clone NT2RP3002955"	Hs.533770	81539	SLC38A1	12
7.95493	0.03473	4.621341	0.407921	10.08	Down	0.009584896	1.08E-02	M85256	211645_x_at	"Homo sapiens immunoglobulin kappa-chain VK-1 (IgK) mRNA, complete cds. /PROD=immunoglobulin kappa-chain VK-1 /FL=gb:M85256.1"	Hs.554197	-	-	2
6.91543	0.06872	3.582164	0.268012	10.08	Down	0.000443863	6.10E-04	AL136712	209839_at	Homo sapiens mRNA; cDNA DKFZp566K013 (from clone DKFZp566K013); complete cds. /PROD=hypothetical protein /FL=gb:AL136712.1	Hs.584880	26052	DNM3	1
5.908745	0.198155	2.575871	0.006584	10.08	Down	6.98E-18	1.35E-16	NM_021247	231758_at	"Homo sapiens protamine 3 (PRM3), mRNA. /PROD=protamine 3 /FL=gb:NM_021247.1"	Hs.259636	58531	PRM3	16
8.119925	0.091295	4.788742	0.067155	10.06	Down	4.40E-11	2.30E-10	AK024690	232412_at	"Homo sapiens cDNA: FLJ21037 fis, clone CAE10055."	Hs.587911	-	-	17
10.5264	0.0454	7.196389	0.183852	10.06	Down	1.11E-05	2.09E-05	NM_018286	219230_at	"Homo sapiens hypothetical protein FLJ10970 (FLJ10970), mRNA. /PROD=hypothetical protein FLJ10970 /FL=gb:NM_018286.1"	Hs.173233	55273	TMEM100	17
6.399055	0.079975	3.070319	0.024129	10.05	Down	6.50E-17	9.93E-16	BC017587	1553329_at	"Homo sapiens, clone MGC:26614 IMAGE:4838989, mRNA, complete cds. /PROD=Unknown (protein for MGC:26614) /FL=gb:BC017587.1 gb:NM_145268.2"	Hs.351816	136263	LOC136263	7
6.51442	0.20345	3.187404	0.046751	10.04	Down	1.03E-12	6.93E-12	NM_021952	206051_at	"Homo sapiens ELAV (embryonic lethal, abnormal vision, Drosophila)-like 4 (Hu antigen D) (ELAVL4), mRNA. /PROD=ELAV (embryonic lethal, abnormal vision,Drosophila)-like 4 (Hu antigen D) /FL=gb:M62843.1 gb:NM_021952.1"	Hs.213050	1996	ELAVL4	1
8.24836	0.00818	4.92206	0.402477	10.03	Down	0.008959629	1.01E-02	NM_000049	206030_at	"Homo sapiens aspartoacylase (aminoacylase 2, Canavan disease) (ASPA), mRNA. /PROD=aspartoacylase (aminoacylase 2) /FL=gb:NM_000049.1"	Hs.171142	443	ASPA	17
7.496255	0.225785	4.171744	0.124186	10.02	Down	1.45E-07	4.07E-07	AA404231	232692_at	"Homo sapiens colon cancer antigen NY-CO-45 mRNA, partial cds"	Hs.584823	7941	PLA2G7	6
7.26511	0.0776	10.588819	0.214454	10.01	Up	5.66E-05	9.27E-05	AI346910	225337_at	VAMP (vesicle-associated membrane protein)-associated protein A (33kD)	Hs.122337	11057	ABHD2	15
2.400605	0.226005	5.722114	0.119697	10	Up	9.49E-08	2.75E-07	X80821	216563_at	H.sapiens mRNA for ribosomal protein L18a homologue. /PROD=ribosomal protein L18a homologue	Hs.464585	23253	ANKRD12	18
5.79418	0.31233	2.472878	0.03124	10	Down	1.85E-13	1.41E-12	NM_145032	1553798_a_at	"Homo sapiens hypothetical protein MGC21636 (MGC21636), mRNA. /FL=gb:BC020572.1 gb:NM_145032.2"	Hs.434284	222235	FBXL13	7
5.52696	0.10926	2.206292	0.010703	9.99	Down	7.41E-20	2.33E-18	AW665239	240828_at	ESTs	Hs.586256	-	-	6
6.390145	0.265725	3.069826	0.082781	9.99	Down	1.33E-09	5.44E-09	AW449813	214930_at	KIAA0918 protein	Hs.508337	26050	SLITRK5	13
7.44422	0.04542	4.126259	0.320252	9.97	Down	0.001947595	2.43E-03	AI888150	228494_at	ESTs	Hs.21816	55607	PPP1R9A	7
5.268325	0.161825	8.585571	0.116987	9.97	Up	6.50E-08	1.95E-07	AV710549	222113_s_at	epidermal growth factor receptor substrate EPS15R	Hs.292072	58513	EPS15L1	19
2.206035	0.031065	5.521323	0.377416	9.95	Up	0.006136021	7.09E-03	AI016316	244885_at	ESTs	Hs.491292	-	-	8
5.91826	0.80098	2.603034	0.094711	9.95	Down	1.53E-07	4.25E-07	AA700633	237491_at	ESTs	Hs.16355	-	MYH10	17
6.32551	0.01662	3.010699	0.07973	9.95	Down	4.09E-10	1.83E-09	NM_012472	206483_at	"Homo sapiens testis specific leucine rich repeat protein (TSLRP), mRNA. /PROD=testis specific leucine rich repeat protein /FL=gb:NM_012472.1 gb:U60666.1"	Hs.179238	23639	LRRC6	8
8.445525	0.066945	5.131747	0.238653	9.94	Down	0.000163999	2.45E-04	BE552331	229238_at	"ESTs, Weakly similar to A37232 mucin, tracheal (H.sapiens)"	Hs.499607	400566	LOC400566	17
8.528095	0.330645	11.841158	0.304647	9.94	Up	0.001411039	1.80E-03	NM_003430	206059_at	"Homo sapiens zinc finger protein 91 (HPF7, HTF10) (ZNF91), mRNA. /PROD=zinc finger protein 91 (HPF7, HTF10) /FL=gb:L11672.1 gb:NM_003430.1"	Hs.531632	7644	ZNF91	19
9.629785	0.183935	6.316777	0.106271	9.94	Down	2.12E-08	6.94E-08	NM_003105	203509_at	"Homo sapiens sortilin-related receptor, L(DLR class) A repeats-containing (SORL1), mRNA. /PROD=sortilin-related receptor, L(DLR class) Arepeats-containing /FL=gb:U60975.2 gb:NM_003105.2"	Hs.368592	6653	SORL1	11
5.90963	0.09677	2.597734	0.055982	9.93	Down	4.41E-12	2.68E-11	NM_030672	220382_s_at	"Homo sapiens hypothetical protein FLJ10312 (FLJ10312), mRNA. /PROD=hypothetical protein FLJ10312 /FL=gb:NM_030672.1"	Hs.183114	79822	ARHGAP28	18
6.040645	0.441685	2.729775	0.026821	9.92	Down	1.92E-12	1.24E-11	AA480069	244758_at	"ESTs, Weakly similar to KIAA1353 protein (H.sapiens)"	Hs.176980	114821	ZNF452	6
10.48905	0.08405	7.179351	0.134222	9.92	Down	3.26E-07	8.49E-07	AF069681	209781_s_at	"Homo sapiens T-Star (T-Star) mRNA, complete cds. /PROD=T-Star /FL=gb:AF051321.1 gb:AF069681.1 gb:NM_006558.1"	Hs.444558	10656	KHDRBS3	8
7.907645	0.132795	4.598191	0.072483	9.91	Down	1.49E-10	7.13E-10	AL035460	231360_at	"Human DNA sequence from clone RP5-860F19 on chromosome 20p12.3-13. Contains the gene for a novel protein similar to olfactory neuronal transcription factors (COE1, COE2, COE3, EBF3, OLF1), an RPL19 (60S ribosomal protein L19) pseudogene, the gene ..."	-	-	-	-
8.01646	0.03946	4.707188	0.117895	9.91	Down	6.53E-08	1.96E-07	NM_000316	205911_at	"Homo sapiens parathyroid hormone receptor 1 (PTHR1), mRNA. /PROD=parathyroid hormone receptor 1 /FL=gb:U17418.1 gb:L04308.1 gb:NM_000316.1"	Hs.1019	5745	PTHR1	3
4.91359	0.15936	8.222071	0.126541	9.91	Up	1.73E-07	4.77E-07	AI769269	235299_at	ESTs	Hs.238996	84102	SLC41A2	12
6.60477	0.00342	3.297168	0.042861	9.9	Down	9.27E-14	7.47E-13	BE463846	230957_at	"ESTs, Weakly similar to AF152492 1 protocadherin beta 13 (H.sapiens)"	Hs.570898	-	-	5
6.492545	0.296675	9.799989	0.148119	9.9	Up	1.33E-06	3.07E-06	AI630178	213113_s_at	hypothetical protein DKFZp762A227	Hs.99962	29015	SLC43A3	11
6.128595	0.050755	9.435411	0.090131	9.9	Up	2.16E-09	8.54E-09	NM_080655	1552277_a_at	"Homo sapiens similar to RIKEN cDNA 5730528L13 gene (MGC17337), mRNA. /FL=gb:NM_080655.1 gb:BC008993.1"	Hs.530272	91283	C9orf30	9
6.56347	0.35129	3.256828	0.010456	9.89	Down	1.96E-14	1.75E-13	N59476	241717_at	ESTs	Hs.121333	4336	MOBP	3
9.963275	0.034375	13.269686	0.153151	9.89	Up	1.54E-06	3.50E-06	AF226990	210514_x_at	"Homo sapiens MHC class I antigen (HLA-G) mRNA, HLA-G1 allele, complete cds. /PROD=MHC class I antigen /FL=gb:NM_002127.1 gb:AF226990.2 gb:M90683.1 gb:M32800.1"	Hs.512152	3135	HLA-G	6
5.781145	0.576525	2.475053	0.037384	9.89	Down	9.11E-11	4.51E-10	BC001638	209988_s_at	"Homo sapiens, Similar to achaete-scute complex (Drosophila) homolog-like 1, clone MGC:1532, mRNA, complete cds. /PROD=Similar to achaete-scute complex (Drosophila)homolog-like 1 /FL=gb:L08424.1 gb:BC002341.1 gb:BC001638.1 gb:BC004425.1 gb:BC003134.1"	Hs.524672	429	ASCL1	12
9.499555	0.037385	6.193781	0.162587	9.89	Down	3.07E-06	6.58E-06	AW242297	202890_at	microtubule-associated protein 7 /FL=gb:NM_003980.1	Hs.486548	9053	MAP7	6
5.622145	0.123415	8.927819	0.145043	9.89	Up	8.54E-07	2.05E-06	NM_000803	204829_s_at	"Homo sapiens folate receptor 2 (fetal) (FOLR2), mRNA. /PROD=folate receptor 2 precursor /FL=gb:NM_000803.2 gb:AF000380.1"	Hs.433159	2350	FOLR2	11
5.442635	0.073245	8.746965	0.284642	9.88	Up	0.000796187	1.05E-03	AW138815	227959_at	ESTs	Hs.586830	-	-	14
5.793545	0.027135	9.097172	0.136398	9.87	Up	3.96E-07	1.01E-06	Z48481	160020_at	Z48481 /FEATURE=cds /DEFINITION=HSMMPM1 H.sapiens mRNA for membrane-type matrix metalloproteinase 1 /NOTE=replacement of probe set 1301_s_at	Hs.2399	4323	MMP14	14
6.126715	0.438175	2.823121	0.03325	9.87	Down	4.36E-12	2.65E-11	NM_016835	203930_s_at	"Homo sapiens microtubule-associated protein tau (MAPT), transcript variant 1, mRNA. /PROD=microtubule-associated protein tau, isoform 1 /FL=gb:NM_016835.1"	Hs.101174	4137	MAPT	17
6.341255	0.142265	9.644724	0.409066	9.87	Up	0.010319157	1.16E-02	AA584310	225681_at	"ESTs, Weakly similar to ORF YGL050w (S.cerevisiae)"	Hs.405614	115908	CTHRC1	8
3.09679	0.21653	6.400039	0.180883	9.87	Up	1.10E-05	2.08E-05	H04482	243287_s_at	ESTs	Hs.226780	28962	OSTM1	6
9.230075	0.033505	5.927806	0.125591	9.86	Down	1.46E-07	4.09E-07	NM_006822	204547_at	"Homo sapiens GTP-binding protein homologous to Saccharomyces cerevisiae SEC4 (SEC4L), mRNA. /PROD=GTP-binding protein homologous to Saccharomycescerevisiae SEC4 /FL=gb:NM_006822.1 gb:U05227.1"	Hs.484068	10966	RAB40B	17
6.446375	0.306765	3.144627	0.019646	9.86	Down	1.61E-14	1.47E-13	NM_152578	1552906_at	"Homo sapiens hypothetical protein FLJ25736 (FLJ25736), mRNA. /FL=gb:NM_152578.1 gb:BC034320.1"	Hs.128580	158521	FMR1NB	X
5.46598	0.07223	2.16462	0.006154	9.86	Down	1.06E-22	7.39E-21	NM_018409	207797_s_at	"Homo sapiens hypothetical protein DKFZp761O0113 (DKFZp761O0113), mRNA. /PROD=hypothetical protein DKFZp761O0113 /FL=gb:NM_018409.1"	Hs.558513	55805	LRP2BP	4
7.870215	0.247095	4.569424	0.369553	9.85	Down	0.005596258	6.51E-03	NM_006393	203962_s_at	"Homo sapiens nebulette (NEBL), mRNA. /PROD=nebulette /FL=gb:NM_006393.1"	Hs.5025	10529	NEBL	10
2.879685	0.001145	6.180211	0.35533	9.85	Up	0.004244865	5.04E-03	AV700174	237460_x_at	ESTs	Hs.292580	283551	LOC283551	14
3.429105	0.029185	6.729472	0.226411	9.85	Up	0.000102869	1.60E-04	BE669858	230036_at	ESTs	Hs.489118	219285	SAMD9L	7
6.242215	0.157515	9.542119	0.134426	9.85	Up	3.68E-07	9.44E-07	NM_022450	218686_s_at	"Homo sapiens hypothetical protein FLJ22357 similar to epidermal growth factor receptor-related protein (FLJ22357), mRNA. /PROD=hypothetical protein FLJ22357 similar toepidermal growth factor receptor-related protein /FL=gb:NM_022450.1"	Hs.57988	64285	RHBDF1	16
9.31605	0.09443	6.017954	0.07177	9.84	Down	1.22E-10	5.92E-10	AV721563	222743_s_at	hypothetical protein /FL=gb:NM_019021.1	Hs.91816	54494	FLJ20010	11
7.971475	0.199865	4.673421	0.130865	9.84	Down	2.85E-07	7.50E-07	AW136988	203015_s_at	KIAA0923 protein /FL=gb:AB023140.1 gb:NM_014021.1	Hs.22587	117178	SSX2IP	1
5.262435	0.412425	1.964746	0.018538	9.83	Down	3.47E-13	2.53E-12	NM_004934	206280_at	"Homo sapiens cadherin 18, type 2 (CDH18), mRNA. /PROD=cadherin 18, type 2 /FL=gb:U59325.1 gb:NM_004934.1"	Hs.317632	1016	CDH18	5
7.64923	0.1813	4.352874	0.108757	9.82	Down	2.99E-08	9.51E-08	AK000478	213280_at	"Homo sapiens cDNA FLJ20471 fis, clone KAT06974."	Hs.499659	23108	GARNL4	17
6.714545	0.450825	3.418654	0.027608	9.82	Down	2.78E-12	1.73E-11	NM_014632	206275_s_at	"Homo sapiens KIAA0750 gene product (KIAA0750), mRNA. /PROD=KIAA0750 gene product /FL=gb:AB018293.1 gb:NM_014632.1"	Hs.501928	9645	MICAL2	11
5.56455	0.0308	2.268684	0.006046	9.82	Down	7.78E-25	1.22E-22	BC036236	1561983_at	"Homo sapiens, clone IMAGE:5296886, mRNA."	Hs.576377	-	-	1
8.30635	1.03429	5.011312	0.505875	9.82	Down	0.034831502	3.68E-02	AF090386	223806_s_at	"Homo sapiens napsin A mRNA, complete cds. /PROD=napsin A /FL=gb:AF090386.1"	Hs.512843	9476	NAPSA	19
10.2917	0.1856	6.997486	0.16431	9.81	Down	3.88E-06	8.10E-06	AL049381	212148_at	Homo sapiens mRNA; cDNA DKFZp586J2118 (from clone DKFZp586J2118).	Hs.493096	5087	PBX1	1
10.7664	0.0655	7.472981	0.130984	9.8	Down	2.55E-07	6.79E-07	AW612403	221589_s_at	methylmalonate-semialdehyde dehydrogenase /FL=gb:AF130089.1	Hs.293970	4329	ALDH6A1	14
10.12435	0.12265	6.831512	0.324712	9.8	Down	0.002295293	2.83E-03	AW085558	227566_at	neurotrimin	Hs.504352	50863	HNT	11
7.595735	0.010235	10.888557	0.209384	9.8	Up	4.85E-05	8.06E-05	BC003637	209383_at	"Homo sapiens, Similar to DNA-damage-inducible transcript 3, clone MGC:4154, mRNA, complete cds. /PROD=Similar to DNA-damage-inducible transcript 3 /FL=gb:BC003637.1 gb:NM_004083.1"	Hs.505777	1649	DDIT3	12
3.459895	0.042305	6.752418	0.308986	9.8	Up	0.001572872	1.99E-03	NM_018194	219687_at	"Homo sapiens hypothetical protein FLJ10724 (FLJ10724), mRNA. /PROD=hypothetical protein FLJ10724 /FL=gb:NM_018194.1"	Hs.58650	55733	HHAT	1
3.98566	0.20369	7.277761	0.203661	9.8	Up	3.88E-05	6.56E-05	R93946	231243_s_at	bHLH protein DEC2	Hs.177841	79365	BHLHB3	12
5.641035	0.231325	2.349071	0.046355	9.79	Down	1.52E-12	9.98E-12	NM_018484	220100_at	"Homo sapiens hOAT4 (LOC55867), mRNA. /PROD=hOAT4 /FL=gb:NM_018484.1 gb:AB026116.1"	Hs.220844	55867	SLC22A11	11
6.238745	0.070485	2.946964	0.022243	9.79	Down	2.29E-17	3.87E-16	AI214466	243520_x_at	ESTs	Hs.283011	11085	ADAM30	1
5.993215	0.345385	2.701871	0.053028	9.79	Down	2.47E-11	1.34E-10	AW139618	210247_at	synapsin II /FL=gb:AF077671.1	Hs.445503	6854	SYN2	3
6.10553	0.46852	2.814753	0.034611	9.79	Down	1.01E-11	5.80E-11	BG231515	222920_s_at	KIAA0748 gene product /FL=gb:AB018291.1 gb:NM_014796.1	Hs.33187	9840	KIAA0748	12
6.538025	0.337165	3.247484	0.01328	9.78	Down	1.73E-14	1.56E-13	AL541276	228403_at	ESTs	Hs.522085	375704	UNQ470	9
7.999245	0.113195	11.289717	0.16327	9.78	Up	3.48E-06	7.37E-06	NM_022473	217781_s_at	"Homo sapiens zinc finger protein 106 (ZFP106), mRNA. /PROD=zinc finger protein 106 /FL=gb:AF205632.1 gb:NM_022473.1"	Hs.511143	64397	ZFP106	15
9.758295	0.246905	13.048729	0.150633	9.78	Up	1.59E-06	3.60E-06	NM_002087	200678_x_at	"Homo sapiens granulin (GRN), mRNA. /PROD=granulin /FL=gb:M75161.1 gb:NM_002087.1 gb:AF055008.1"	Hs.514220	2896	GRN	17
6.500615	0.027825	3.210182	0.032121	9.78	Down	1.95E-15	2.17E-14	AW340015	237771_s_at	ESTs	Hs.507924	-	-	4
6.670795	0.067015	3.381694	0.189883	9.78	Down	1.80E-05	3.23E-05	AW072790	227202_at	contactin 1	Hs.143434	-	-	12
5.228845	0.194605	1.940144	0.003275	9.77	Down	4.00E-18	8.17E-17	AW104936	240708_at	ESTs	Hs.570692	-	-	3
5.37607	0.45128	2.087683	0.06964	9.77	Down	9.29E-10	3.94E-09	AI768894	223232_s_at	KIAA1319 protein /FL=gb:AF263462.1	Hs.18376	57530	CGN	1
11.2235	0.3609	7.936275	0.056409	9.76	Down	5.36E-11	2.74E-10	H63435	229851_s_at	uncharacterized bone marrow protein BM042	Hs.8360	28970	C11orf54	11
6.91367	0.3933	10.199431	0.106799	9.75	Up	4.91E-08	1.51E-07	W73819	227561_at	ESTs	Hs.275757	4921	DDR2	1
5.93038	0.33878	2.645068	0.015204	9.75	Down	2.43E-14	2.13E-13	BE551038	1557745_at	"Homo sapiens cDNA FLJ25178 fis, clone CBR09176."	Hs.350615	-	-	4
8.703235	0.073875	5.418164	0.384092	9.75	Down	0.007271665	8.32E-03	NM_024693	219298_at	"Homo sapiens hypothetical protein FLJ20909 (FLJ20909), mRNA. /PROD=hypothetical protein FLJ20909 /FL=gb:NM_024693.1"	Hs.22242	79746	ECHDC3	10
10.46935	0.12145	7.184595	0.391253	9.75	Down	0.008171306	9.28E-03	N63576	209169_at	glycoprotein M6B /FL=gb:AF016004.1	Hs.495710	2824	GPM6B	X
9.88435	0.09977	6.599686	0.298198	9.75	Down	0.001219391	1.57E-03	AA778684	222088_s_at	"solute carrier family 2 (facilitated glucose transporter), member 3"	Hs.210227	-	SLC2A14	12
9.18416	0.01862	5.900026	0.088338	9.74	Down	1.78E-09	7.12E-09	AF361054	1555514_a_at	"Homo sapiens PIAS-NY protein mRNA, complete cds. /PROD=PIAS-NY protein /FL=gb:AF361054.1"	Hs.514846	9063	PIAS2	18
6.078615	0.616835	2.794627	0.014437	9.74	Down	3.89E-11	2.04E-10	AU146204	229916_at	"Homo sapiens cDNA FLJ11881 fis, clone HEMBA1007147"	Hs.297814	133121	ENPP6	4
6.450385	0.047235	3.167324	0.032812	9.73	Down	2.99E-15	3.17E-14	AA757419	213825_at	protein kinase C binding protein 2	Hs.176977	10215	OLIG2	21
2.949545	0.099965	6.232199	0.28063	9.73	Up	0.000749624	9.92E-04	AF022654	210135_s_at	"Homo sapiens homeodomain protein (OG12) mRNA, complete cds. /PROD=homeodomain protein /FL=gb:AF022654.1"	Hs.55967	6474	SHOX2	3
9.30514	0.24196	12.587343	0.163592	9.73	Up	4.07E-06	8.45E-06	BC000324	211284_s_at	"Homo sapiens, Similar to granulin, clone MGC:8480, mRNA, complete cds. /PROD=Similar to granulin /FL=gb:BC000324.1"	Hs.514220	2896	GRN	17
8.646095	0.122025	11.92769	0.242259	9.72	Up	0.000208334	3.04E-04	NM_014782	203404_at	"Homo sapiens KIAA0512 gene product (KIAA0512), mRNA. /PROD=KIAA0512 gene product /FL=gb:NM_014782.1 gb:AB011084.1"	Hs.48924	9823	ARMCX2	X
6.009285	0.043595	2.730956	0.101718	9.7	Down	1.14E-08	3.95E-08	AB037815	228984_at	"Homo sapiens mRNA for KIAA1394 protein, partial cds. /PROD=KIAA1394 protein"	Hs.502982	57571	KIAA1394	11
4.14081	0.1141	7.417424	0.152204	9.69	Up	1.65E-06	3.72E-06	N30649	213112_s_at	truncated calcium binding protein	Hs.437277	8878	SQSTM1	5
8.50342	0.29585	5.227156	0.164887	9.69	Down	4.82E-06	9.88E-06	AI870749	203928_x_at	microtubule-associated protein tau /FL=gb:NM_016835.1	Hs.101174	4137	MAPT	17
7.839525	0.072805	4.563264	0.240682	9.69	Down	0.000197467	2.90E-04	AA936428	244674_at	ESTs	Hs.570586	-	-	3
4.73193	0.0308	8.007808	0.207186	9.69	Up	4.60E-05	7.68E-05	AW292273	240983_s_at	"ESTs, Moderately similar to SYC_HUMAN CYSTEINYL-TRNA SYNTHETASE (H.sapiens)"	Hs.274873	833	CARS	11
6.17578	0.07173	2.900506	0.27861	9.68	Down	0.000717239	9.53E-04	AF157492	211494_s_at	"Homo sapiens sodium bicarbonate cotransporter NBC1 (SLC4A4) mRNA, alternatively spliced product, complete cds. /PROD=sodium bicarbonate cotransporter NBC1 /FL=gb:AF157492.1"	Hs.5462	8671	SLC4A4	4
8.991625	0.041935	5.718462	0.186042	9.67	Down	1.51E-05	2.77E-05	BG054916	209815_at	patched (Drosophila) homolog /FL=gb:U43148.1	Hs.494538	5727	PTCH	9
7.9577	0.22344	11.2307	0.175477	9.67	Up	8.83E-06	1.71E-05	AI346504	213246_at	DKFZP564F1123 protein	Hs.275352	26175	C14orf109	14
7.131965	0.095615	3.858984	0.081801	9.67	Down	7.47E-10	3.21E-09	AJ242502	215471_s_at	Homo sapiens mRNA for E-MAP-115105 (MAP gene). /PROD=epithelial microtubule-associated protein	Hs.486548	9053	MAP7	6
3.0108	0.09927	6.282451	0.158786	9.66	Up	2.70E-06	5.84E-06	U36501	210218_s_at	"Human SP100-B (SP100-B) mRNA, complete cds. /PROD=SP100-B /FL=gb:U36501.1"	Hs.369056	6672	SP100	2
6.938755	0.199795	3.667178	0.061496	9.66	Down	3.14E-11	1.67E-10	NM_022661	220217_x_at	"Homo sapiens SPANX family, member C (SPANXC), mRNA. /PROD=SPANX family, member C /FL=gb:NM_022661.1 gb:BC005382.1"	Hs.558533	64663	SPANXC	X
12.2277	0.1049	8.956981	0.138384	9.65	Down	5.49E-07	1.37E-06	X86401	216733_s_at	H.sapiens mRNA for L-arginine:glycine amidinotransferase. /PROD=L-arginine: glycine amidinotransferase	Hs.75335	2628	GATM	15
5.0806	0.12966	8.35062	0.304637	9.65	Up	0.001496828	1.90E-03	BC002748	219448_at	"Homo sapiens, Similar to hypothetical protein FLJ20533, clone MGC:3448, mRNA, complete cds. /PROD=Similar to hypothetical protein FLJ20533 /FL=gb:BC002748.1 gb:NM_017866.1"	Hs.106650	54968	TMEM70	8
2.86968	0.4505	6.139633	0.386739	9.65	Up	0.008160458	9.27E-03	AW593467	231656_x_at	hypothetical protein FLJ20363	Hs.150122	114884	OSBPL10	3
6.54512	0.30112	3.277239	0.069785	9.63	Down	2.89E-10	1.32E-09	NM_004171	208389_s_at	"Homo sapiens solute carrier family 1 (glial high affinity glutamate transporter), member 2 (SLC1A2), nuclear gene encoding mitochondrial protein, mRNA. /PROD=solute carrier family 1 (glial high affinityglutamate transporter), member 2 /FL=gb:NM_00417"	Hs.502338	6506	SLC1A2	11
4.026975	0.864425	7.293763	0.307243	9.63	Up	0.002188807	2.70E-03	BF060767	229357_at	ESTs	Hs.58324	11096	ADAMTS5	21
6.064935	0.442485	2.798222	0.025081	9.62	Down	1.89E-12	1.22E-11	NM_001725	205557_at	"Homo sapiens bactericidalpermeability-increasing protein (BPI), mRNA. /PROD=bactericidalpermeability-increasing proteinprecursor /FL=gb:J04739.1 gb:AF322588.1 gb:NM_001725.1"	Hs.529019	671	BPI	20
6.44351	0.18657	3.177339	0.227151	9.62	Down	0.000121478	1.86E-04	AW015920	240502_at	ESTs	Hs.368399	84978	FRMD5	15
7.348335	0.097855	4.083219	0.103526	9.61	Down	1.58E-08	5.31E-08	AA769100	236282_at	ESTs	Hs.556096	-	LOC402563	7
6.675035	0.150335	3.410802	0.134081	9.61	Down	4.03E-07	1.03E-06	BC001186	223629_at	"Homo sapiens, protocadherin beta 5, clone MGC:2649, mRNA, complete cds. /PROD=protocadherin beta 5 /FL=gb:BC001186.1 gb:NM_015669.1 gb:AF152498.1"	Hs.119693	26167	PCDHB5	5
5.740815	0.103455	2.478033	0.08704	9.6	Down	1.76E-09	7.06E-09	S75264	216953_s_at	"WT1=Wilms tumor suppressor protein (human, fetal kidney, mRNA, 521 nt). /PROD=WT1"	Hs.408453	7490	WT1	11
5.99147	0.18759	2.729364	0.181998	9.59	Down	1.32E-05	2.44E-05	NM_016300	220359_s_at	"Homo sapiens cyclic AMP-regulated phosphoprotein, 21 kD (ARPP-21), mRNA. /PROD=cyclic AMP-regulated phosphoprotein, 21 kD /FL=gb:NM_016300.1 gb:AF112220.1"	Hs.475902	10777	ARPP-21	3
4.964105	0.827205	8.225451	0.138368	9.59	Up	3.75E-06	7.84E-06	X83493	215719_x_at	H.sapiens mRNA for FasApo-1 (clone pCRTM11-FasdeltaTM).	Hs.244139	355	FAS	10
6.54939	0.10096	3.288789	0.035278	9.58	Down	1.39E-14	1.29E-13	BG621044	1565620_at	"Homo sapiens cDNA FLJ38788 fis, clone LIVER2002638."	Hs.499594	-	-	10
4.95506	0.0329	8.214559	0.335412	9.58	Up	0.003105127	3.75E-03	NM_000429	205813_s_at	"Homo sapiens methionine adenosyltransferase I, alpha (MAT1A), mRNA. /PROD=methionine adenosyltransferase I, alpha /FL=gb:D49357.1 gb:NM_000429.1"	Hs.282670	4143	MAT1A	10
6.277555	0.076215	3.018345	0.129523	9.57	Down	2.55E-07	6.78E-07	NM_003644	207704_s_at	"Homo sapiens growth arrest-specific 7 (GAS7), transcript variant a, mRNA. /PROD=growth arrest-specific 7 isoform a /FL=gb:NM_003644.1"	Hs.462214	8522	GAS7	17
5.899575	0.024195	9.158591	0.13025	9.57	Up	2.67E-07	7.08E-07	AF323728	223805_at	"Homo sapiens OSBP-related protein 6 mRNA, complete cds. /PROD=OSBP-related protein 6 /FL=gb:AF323728.1"	Hs.318775	114880	OSBPL6	2
6.773715	0.327065	3.515262	0.361597	9.57	Down	0.005352357	6.24E-03	AI640307	228635_at	protocadherin 10	Hs.192859	57575	PCDH10	4
9.4087	0.07975	6.150844	0.249948	9.57	Down	0.000293645	4.17E-04	BC031044	1554334_a_at	"Homo sapiens, Similar to DnaJ (Hsp40) homolog, subfamily A, member 4, clone MGC:33002 IMAGE:5277834, mRNA, complete cds. /PROD=Similar to DnaJ (Hsp40) homolog, subfamily A,member 4 /FL=gb:BC031044.1"	Hs.513053	55466	DNAJA4	15
10.0385	0.0303	6.780862	0.272822	9.56	Down	0.000627746	8.41E-04	BG055052	230104_s_at	brain-specific protein p25 alpha	Hs.584860	11076	TPPP	5
7.071365	0.011295	3.814257	0.305569	9.56	Down	0.00156802	1.98E-03	AI936907	230255_at	ESTs	Hs.113882	2563	GABRD	1
3.992245	0.007375	7.248854	0.140327	9.56	Up	6.58E-07	1.62E-06	AV727934	221788_at	N-acetylglucosamine-phosphate mutase	Hs.553496	-	PGM3	6
4.54472	0.11177	7.800814	0.134396	9.55	Up	4.12E-07	1.05E-06	M60459	37986_at	"Cluster Incl. M60459:Human erythropoietin receptor mRNA, complete cds /cds=(105,1631) /gb=M60459 /gi=182244 /ug=Hs.89548 /len=1818"	Hs.127826	2057	EPOR	19
3.462975	0.083555	6.718777	0.104768	9.55	Up	1.88E-08	6.22E-08	AW962850	243999_at	ESTs	Hs.546510	162394	MGC19764	17
11.05995	0.09865	7.80427	0.165088	9.55	Down	4.42E-06	9.10E-06	NM_031301	221036_s_at	"Homo sapiens hypothetical protein DKFZp564D0372 (DKFZP564D0372), mRNA. /PROD=hypothetical protein DKFZp564D0372 /FL=gb:NM_031301.1"	Hs.511703	83464	APH1B	15
4.699265	0.272875	7.954556	0.194328	9.55	Up	2.83E-05	4.91E-05	AA886902	226083_at	hypothetical protein FLJ20533	Hs.106650	54968	TMEM70	8
9.85428	0.09113	6.601781	0.177885	9.53	Down	1.01E-05	1.93E-05	NM_004172	202800_at	"Homo sapiens solute carrier family 1 (glial high affinity glutamate transporter), member 3 (SLC1A3), nuclear gene encoding mitochondrial protein, mRNA. /PROD=solute carrier family 1 (glial high affinityglutamate transporter), member 3 /FL=gb:NM_00417"	Hs.481918	6507	SLC1A3	5
6.915225	0.286145	3.662866	0.069138	9.53	Down	2.48E-10	1.14E-09	X07882	216881_x_at	"Human PRB4 gene for proline-rich protein Po, allele S"	-	5545	-	-
8.30212	0.23598	5.049779	0.238736	9.53	Down	0.000205002	3.00E-04	AI335191	244803_at	ESTs	Hs.585330	441909	LOC441909	1
6.08849	0.37957	9.339462	0.105151	9.52	Up	4.47E-08	1.38E-07	R24779	235396_at	"ESTs, Moderately similar to ALU5_HUMAN ALU SUBFAMILY SC SEQUENCE CONTAMINATION WARNING ENTRY (H.sapiens)"	Hs.474233	128989	C22orf25	22
5.5693	0.19103	2.32151	0.026884	9.5	Down	3.99E-15	4.12E-14	NM_016188	206013_s_at	"Homo sapiens actin-like 6 (ACTL6), mRNA. /PROD=BAF53b /FL=gb:NM_016188.2 gb:AB015906.1 gb:AF041475.1"	Hs.259831	51412	ACTL6B	7
10.7753	0.1562	7.527537	0.117022	9.5	Down	8.42E-08	2.47E-07	NM_002475	204173_at	"Homo sapiens myosin, light polypeptide 1, alkali; skeletal, fast (MYL1), mRNA. /PROD=myosin, light polypeptide 1, alkali; skeletal,fast /FL=gb:NM_002475.1 gb:M31211.1"	Hs.524500	140465	MLC1SA	12
5.89124	0.0809	9.138746	0.177897	9.5	Up	1.03E-05	1.96E-05	T64884	226818_at	"Homo sapiens cDNA FLJ14296 fis, clone PLACE1008455"	Hs.523696	-	DTX4	11
7.95738	0.13652	11.204643	0.124056	9.5	Up	1.67E-07	4.60E-07	NM_006834	204214_s_at	"Homo sapiens RAB32, member RAS oncogene family (RAB32), mRNA. /PROD=RAB32, member RAS oncogene family /FL=gb:NM_006834.1 gb:U71127.1"	Hs.287714	10981	RAB32	6
6.030745	0.353625	2.784675	0.010744	9.49	Down	2.83E-14	2.46E-13	AW274018	231192_at	ESTs	Hs.527909	23566	EDG7	1
5.866175	0.001565	9.111061	0.192323	9.48	Up	2.35E-05	4.15E-05	AF091352	210513_s_at	"Homo sapiens vascular permeability factor 148 mRNA, complete cds. /PROD=vascular permeability factor 148 /FL=gb:AF091352.1 gb:NM_003376.1 gb:AF022375.1 gb:M32977.1 gb:AB021221.1"	Hs.73793	7422	VEGF	6
6.083115	0.257635	2.838332	0.029067	9.48	Down	4.16E-14	3.55E-13	NM_000807	207014_at	"Homo sapiens gamma-aminobutyric acid (GABA) A receptor, alpha 2 (GABRA2), mRNA. /PROD=gamma-aminobutyric acid A receptor, alpha 2precursor /FL=gb:NM_000807.1"	Hs.116250	2555	GABRA2	4
7.37323	0.45257	4.128666	0.190872	9.48	Down	2.97E-05	5.13E-05	AI950273	212732_at	maternally expressed 3	Hs.525589	55384	MEG3	14
7.06179	0.0589	3.817274	0.193459	9.48	Down	2.52E-05	4.41E-05	AF176013	223721_s_at	"Homo sapiens J domain containing protein 1 isoform b (JDP1) mRNA, complete cds. /PROD=J domain containing protein 1 isoform b /FL=gb:AF176013.1"	Hs.260720	56521	DNAJC12	10
5.64133	0.40235	2.399566	0.022816	9.46	Down	5.71E-13	4.00E-12	AW028140	231496_at	ESTs	Hs.145519	83953	FCAMR	1
6.64872	0.18194	3.40884	0.043265	9.45	Down	4.75E-13	3.38E-12	AU146927	219659_at	"ATPase, aminophospholipid transporter-like, Class I, type 8A, member 2 /FL=gb:NM_016529.1 gb:AF236871.1"	Hs.444957	51761	ATP8A2	13
6.5498	0.63266	3.311145	0.085185	9.44	Down	2.81E-08	8.99E-08	NM_006657	220604_x_at	"Homo sapiens formiminotransferase cyclodeaminase (FTCD), mRNA. /PROD=formiminotransferase cyclodeaminase /FL=gb:AF289021.1 gb:NM_006657.1"	Hs.415846	10841	FTCD	21
10.9605	0.072	7.721979	0.372826	9.44	Down	0.006596656	7.59E-03	NM_000702	203296_s_at	"Homo sapiens ATPase, Na+K+ transporting, alpha 2 (+) polypeptide (ATP1A2), mRNA. /PROD=ATPase, Na+K+ transporting, alpha 2 (+)polypeptide /FL=gb:NM_000702.1"	Hs.34114	477	ATP1A2	1
7.527785	0.000185	10.766149	0.359932	9.44	Up	0.005251234	6.14E-03	NM_012445	218638_s_at	"Homo sapiens spondin 2, extracellular matrix protein (SPON2), mRNA. /PROD=spondin 2, extracellular matrix protein /FL=gb:NM_012445.1 gb:BC002707.1 gb:AB027466.1"	Hs.302963	10417	SPON2	4
6.56481	0.06282	9.802419	0.132295	9.43	Up	3.54E-07	9.12E-07	BE552421	212095_s_at	KIAA1288 protein	Hs.7946	57509	MTUS1	8
6.224645	0.153715	2.988831	0.040906	9.42	Down	1.78E-13	1.36E-12	NM_016848	206330_s_at	"Homo sapiens neuronal Shc (SHC3), mRNA. /PROD=neuronal Shc /FL=gb:NM_016848.1"	Hs.137570	53358	SHC3	9
6.93423	0.2338	3.698626	0.129485	9.42	Down	3.35E-07	8.69E-07	T96989	235538_at	ESTs	Hs.493096	5087	PBX1	1
6.043215	0.171565	9.276418	0.207	9.4	Up	5.40E-05	8.88E-05	W84421	226789_at	ESTs	Hs.528324	133418	EMB	5
5.91702	0.12408	2.683944	0.028619	9.4	Down	1.75E-15	1.96E-14	AI139906	240771_at	ESTs	Hs.459534	257044	C1orf101	1
9.58952	0.09592	6.356779	0.320915	9.4	Down	0.002405006	2.96E-03	R72286	212713_at	microfibrillar-associated protein 4	Hs.296049	4239	MFAP4	17
3.676425	0.008525	6.908727	0.419889	9.4	Up	0.013515459	1.49E-02	AI432713	217552_x_at	ESTs	-	-	-	-
6.78285	0.16215	3.550897	0.077533	9.4	Down	5.37E-10	2.36E-09	NM_004070	207047_s_at	"Homo sapiens chloride channel Ka (CLCNKA), mRNA. /PROD=chloride channel Ka /FL=gb:NM_004070.1"	Hs.558311	1187	CLCNKA	1
6.67202	0.2334	3.440096	0.149587	9.4	Down	1.77E-06	3.99E-06	BC040287	1558605_at	"Homo sapiens, clone IMAGE:4819775, mRNA."	Hs.98553	-	-	14
6.92692	0.1127	3.695065	0.198245	9.39	Down	3.42E-05	5.84E-05	BE858180	212092_at	KIAA1051 protein	Hs.147492	23089	PEG10	7
5.700825	0.123135	2.469135	0.030255	9.39	Down	3.29E-15	3.45E-14	NM_021014	207666_x_at	"Homo sapiens synovial sarcoma, X breakpoint 3 (SSX3), mRNA. /PROD=synovial sarcoma, X breakpoint 3 /FL=gb:U90840.1 gb:NM_021014.1"	Hs.558445	10214	SSX3	X
6.859535	0.167065	3.628574	0.157123	9.39	Down	2.89E-06	6.21E-06	AI382195	231233_at	ESTs	Hs.23459	388727	LOC388727	1
4.98064	0.18407	8.209723	0.258889	9.38	Up	0.00044206	6.08E-04	NM_022337	219412_at	"Homo sapiens RAB38, member RAS oncogene family (RAB38), mRNA. /PROD=RAB38, member RAS oncogene family /FL=gb:NM_022337.1 gb:AF235022.1"	Hs.283148	23682	RAB38	11
6.550255	0.068865	3.322437	0.071374	9.37	Down	1.42E-10	6.84E-10	NM_000847	222102_at	"Homo sapiens glutathione S-transferase A3 (GSTA3), mRNA. /PROD=glutathione S-transferase A3 /FL=gb:NM_000847.1"	Hs.102484	2940	GSTA3	6
7.02625	0.2272	3.798714	0.079727	9.37	Down	1.02E-09	4.28E-09	AW151704	235165_at	"ESTs, Weakly similar to transformation-related protein (H.sapiens)"	Hs.391828	84612	PARD6B	20
4.65417	0.17853	7.880846	0.337009	9.36	Up	0.003483209	4.18E-03	NM_004763	203337_x_at	"Homo sapiens integrin cytoplasmic domain-associated protein 1 (ICAP-1A), transcript variant 1, mRNA. /PROD=integrin cytoplasmic domain-associated protein1, isoform 1 /FL=gb:AF012023.1 gb:NM_004763.1"	Hs.467662	9270	ITGB1BP1	2
6.314705	0.199505	3.088061	0.089437	9.36	Down	3.72E-09	1.41E-08	AL832278	1559490_at	Homo sapiens mRNA; cDNA DKFZp667E2218 (from clone DKFZp667E2218).	Hs.584992	84859	LRCH3	3
6.87657	0.83853	3.650224	0.112867	9.36	Down	9.23E-07	2.20E-06	BF433269	239591_at	ESTs	Hs.208690	-	-	17
7.34012	0.03471	10.565955	0.459476	9.36	Up	0.021987932	2.37E-02	NM_017784	219073_s_at	"Homo sapiens hypothetical protein FLJ20363 (FLJ20363), mRNA. /PROD=hypothetical protein FLJ20363 /FL=gb:NM_017784.1 gb:BC003168.1"	Hs.150122	114884	OSBPL10	3
2.894535	0.422915	6.120329	0.348593	9.36	Up	0.004595763	5.42E-03	BQ184856	1555907_at	"Homo sapiens, clone IMAGE:4558254, mRNA, partial cds"	Hs.302435	116986	CENTG1	12
5.755905	0.377555	2.531256	0.021017	9.35	Down	2.42E-13	1.81E-12	AA724565	237160_at	ESTs	Hs.567774	220047	MGC34732	11
11.1325	0.0611	7.908294	0.122646	9.35	Down	1.48E-07	4.14E-07	BG477064	226546_at	ESTs	Hs.90286	-	-	12
10.66615	0.12285	7.442014	0.209289	9.34	Down	6.08E-05	9.89E-05	BG288330	235028_at	"ESTs, Weakly similar to ALU7_HUMAN ALU SUBFAMILY SQ SEQUENCE CONTAMINATION WARNING ENTRY (H.sapiens)"	Hs.386042	-	-	X
4.909835	0.181475	8.133957	0.086936	9.34	Up	2.49E-09	9.75E-09	BC002497	223415_at	"Homo sapiens, hypothetical protein FLJ20374, clone MGC:1053, mRNA, complete cds. /PROD=hypothetical protein FLJ20374 /FL=gb:BC002497.1"	Hs.8562	54913	RPP25	15
5.92751	0.2616	2.704211	0.140118	9.34	Down	9.11E-07	2.18E-06	NM_002670	205190_at	"Homo sapiens plastin 1 (I isoform) (PLS1), mRNA. /PROD=plastin 1 /FL=gb:NM_002670.1 gb:L20826.1"	Hs.203637	5357	PLS1	3
5.80149	0.13946	2.579054	0.058028	9.33	Down	1.27E-11	7.18E-11	BC022013	1554318_at	"Homo sapiens, clone MGC:26475 IMAGE:4825932, mRNA, complete cds. /PROD=Unknown (protein for MGC:26475) /FL=gb:BC022013.1"	Hs.567369	541473	FKBP6	7
5.52483	0.44682	2.30289	0.039831	9.33	Down	1.83E-11	1.01E-10	AF261135	210279_at	"Homo sapiens GPR18-iso mRNA, complete cds. /PROD=GPR18-iso /FL=gb:AF261135.1"	Hs.225914	2841	GPR18	13
6.586005	0.099845	3.365961	0.112359	9.32	Down	5.28E-08	1.61E-07	AI190292	240190_at	ESTs	Hs.127462	-	-	3
8.520795	0.005955	5.301419	0.097148	9.31	Down	7.90E-09	2.82E-08	NM_021154	220892_s_at	"Homo sapiens phosphoserine aminotransferase (PSA), mRNA. /PROD=phosphoserine aminotransferase /FL=gb:AF113132.1 gb:NM_021154.1"	Hs.494261	29968	PSAT1	9
5.749145	0.355765	8.968454	0.157552	9.31	Up	3.94E-06	8.21E-06	AI218580	228806_at	ESTs	Hs.256022	6097	RORC	1
6.057415	0.313645	2.83832	0.047448	9.31	Down	7.90E-12	4.62E-11	AL133653	232760_at	Homo sapiens mRNA; cDNA DKFZp434M2415 (from clone DKFZp434M2415).	Hs.458316	56154	TEX15	8
10.48885	0.18575	13.707036	0.202501	9.31	Up	4.57E-05	7.63E-05	AK000826	211961_s_at	"Homo sapiens cDNA FLJ20819 fis, clone ADSE00511."	-	7879	-	-
9.1668	0.17851	5.949028	0.300284	9.3	Down	0.001527889	1.93E-03	AA706788	226303_at	Homo sapiens mRNA; cDNA DKFZp434C1915 (from clone DKFZp434C1915); partial cds	Hs.307835	5239	PGM5	9
6.599615	0.018835	3.381923	0.156221	9.3	Down	2.64E-06	5.74E-06	AB020695	213954_at	"Homo sapiens mRNA for KIAA0888 protein, partial cds. /PROD=KIAA0888 protein"	Hs.91662	26049	KIAA0888	5
8.165505	0.133305	4.947896	0.155799	9.3	Down	2.68E-06	5.81E-06	D50692	203360_s_at	"Homo sapiens mRNA for c-myc binding protein, complete cds. /PROD=c-myc binding protein /FL=gb:D50692.1 gb:AB007191.2 gb:NM_012333.2"	Hs.370040	26292	MYCBP	1
12.78985	0.23125	9.572419	0.257485	9.3	Down	0.000441364	6.07E-04	AA526844	224823_at	"Homo sapiens cDNA: FLJ22300 fis, clone HRC04759"	Hs.477375	4638	MYLK	3
8.433945	0.081375	5.217894	0.352273	9.29	Down	0.004777274	5.62E-03	BF062629	213338_at	DKFZP586E1621 protein	Hs.35861	25907	RIS1	3
7.54696	0.07023	4.331104	0.089225	9.29	Down	2.78E-09	1.08E-08	AA688152	238624_at	ESTs	Hs.208759	51701	NLK	17
7.5613	0.2324	4.346149	0.36446	9.29	Down	0.006055074	7.00E-03	AI967987	229160_at	ESTs	Hs.10653	139221	MUM1L1	X
7.383495	0.258855	4.168646	0.260854	9.28	Down	0.00050157	6.83E-04	AI285970	239348_at	ESTs	Hs.183817	57478	USP31	16
6.0098	0.00193	2.795049	0.143397	9.28	Down	9.90E-07	2.34E-06	N93399	228891_at	ESTs	Hs.494406	349236	LOC349236	9
5.794085	0.005495	2.579339	0.068405	9.28	Down	7.95E-11	3.98E-10	BE219849	240180_at	ESTs	Hs.547712	-	-	6
5.956855	0.274195	2.743539	0.010348	9.27	Down	1.28E-15	1.47E-14	AL080132	215929_at	Homo sapiens mRNA; cDNA DKFZp434F083 (from clone DKFZp434F083).	Hs.119207	283079	LOC283079	10
8.100205	0.020175	4.889484	0.260175	9.26	Down	0.000473509	6.47E-04	AL037998	235355_at	ESTs	Hs.452398	-	-	2
5.380435	1.806765	2.170656	0.018974	9.25	Down	2.37E-05	4.17E-05	X07695	213240_s_at	Human mRNA for cytokeratin 4 C-terminal region. /PROD=cytokeratin 4 (408 AA)	Hs.371139	3851	KRT4	12
4.93013	0.02507	8.139727	0.175061	9.25	Up	9.69E-06	1.86E-05	AW469351	225008_at	"Homo sapiens clone IMAGE:1338238, mRNA sequence"	Hs.546504	157807	MGC34646	8
9.786265	0.064995	6.577106	0.301132	9.25	Down	0.001573488	1.99E-03	NM_004701	202705_at	"Homo sapiens cyclin B2 (CCNB2), mRNA. /PROD=cyclin B2 /FL=gb:NM_004701.2 gb:AL080146.1 gb:AF002822.1 gb:AB020981.1"	Hs.194698	9133	CCNB2	15
11.19405	0.10055	7.987484	0.098191	9.23	Down	1.03E-08	3.58E-08	AF073518	223538_at	"Homo sapiens small EDRK-rich factor 1, short isoform (SERF1) mRNA, complete cds. /PROD=small EDRK-rich factor 1, short isoform /FL=gb:AF073518.1"	Hs.32567	8293	SERF1A	5
6.468195	0.213915	3.264142	0.155458	9.22	Down	2.95E-06	6.33E-06	AW629478	244625_at	ESTs	Hs.463041	473	RERE	1
6.05933	0.22299	9.262154	0.165986	9.21	Up	6.15E-06	1.23E-05	NM_015136	204150_at	"Homo sapiens KIAA0246 protein (KIAA0246), mRNA. /PROD=KIAA0246 protein /FL=gb:NM_015136.1"	Hs.301989	23166	STAB1	3
3.362955	0.148665	6.565736	0.170723	9.21	Up	7.88E-06	1.54E-05	BC030251	1569352_at	"Homo sapiens, clone IMAGE:4185853, mRNA."	Hs.586169	57600	KIAA1450	4
6.73113	0.31705	3.529896	0.094424	9.2	Down	1.25E-08	4.28E-08	AI539370	235935_at	ESTs	Hs.445552	221424	C6orf154	6
5.51356	0.03858	2.31322	0.031764	9.19	Down	2.60E-15	2.79E-14	NM_000756	205630_at	"Homo sapiens corticotropin releasing hormone (CRH), mRNA. /PROD=corticotropin releasing hormone precursor /FL=gb:BC002599.1 gb:NM_000756.1"	Hs.75294	1392	CRH	8
5.829065	0.335055	2.629719	0.026081	9.19	Down	1.94E-13	1.47E-12	NM_014433	220105_at	"Homo sapiens rhabdoid tumor deletion region protein 1 (RTDR1), mRNA. /PROD=rhabdoid tumor deletion region protein 1 /FL=gb:AF133587.1 gb:NM_014433.1"	Hs.526920	27156	RTDR1	22
5.761245	0.198055	2.562589	0.005585	9.18	Down	1.03E-17	1.89E-16	AF348077	224409_s_at	"Homo sapiens serinethreonine kinase FKSG82 (FKSG82) mRNA, complete cds. /PROD=serinethreonine kinase FKSG82 /FL=gb:AF348077.1"	Hs.532711	83983	TSSK6	19
[truncated: 992,743 more chars]
